# Supplementary material for: Dataset of transcriptome assembly of date palm embryogenic calli and functional annotation
Source: Data Brief. 2020 May 25;31:105760. doi: 10.1016/j.dib.2020.105760 (PMC7270187; doi:10.1016/j.dib.2020.105760)
Supplement: Supplementary file 2 [file mmc2.xls]

## Sheet: Sheet1
test_id	locus	FPKM
CUFF.1.1	gi|514318197|gb|KE340290.1|:3-562	0.89348
CUFF.10.1	gi|514318451|gb|KE340036.1|:210-592	0.586259
CUFF.100.1	gi|514320350|gb|KE338137.1|:3490-3785	1.51504
CUFF.1000.1	gi|514323913|gb|KE334574.1|:13335-15705	56.0857
CUFF.10000.1	gi|514325507|gb|KE332980.1|:90635-93628	20.2331
CUFF.10000.2	gi|514325507|gb|KE332980.1|:90635-93628	27.7831
CUFF.10001.1	gi|514325507|gb|KE332980.1|:122595-132954	3.12028
CUFF.10001.2	gi|514325507|gb|KE332980.1|:122595-132954	1.05085
CUFF.10001.3	gi|514325507|gb|KE332980.1|:122595-132954	2.09425
CUFF.10001.4	gi|514325507|gb|KE332980.1|:122595-132954	4.86294
CUFF.10002.1	gi|514325507|gb|KE332980.1|:151044-151527	0.889206
CUFF.10003.1	gi|514325507|gb|KE332980.1|:164422-166668	3.06956
CUFF.10004.1	gi|514325507|gb|KE332980.1|:227011-232181	5.2225
CUFF.10004.2	gi|514325507|gb|KE332980.1|:227011-232181	13.9613
CUFF.10005.1	gi|514325507|gb|KE332980.1|:227011-232181	4.62662
CUFF.10007.1	gi|514325508|gb|KE332979.1|:220-433	1.56964
CUFF.10008.1	gi|514325508|gb|KE332979.1|:31775-36234	28.1407
CUFF.10009.1	gi|514325508|gb|KE332979.1|:6205-21960	16.9639
CUFF.1001.1	gi|514323920|gb|KE334567.1|:8261-8509	1.01554
CUFF.10010.1	gi|514325508|gb|KE332979.1|:38142-40390	25.8023
CUFF.10011.1	gi|514325508|gb|KE332979.1|:72068-78501	6.78009
CUFF.10011.2	gi|514325508|gb|KE332979.1|:72068-78501	11.1983
CUFF.10012.1	gi|514325508|gb|KE332979.1|:72068-78501	4.05613
CUFF.10013.1	gi|514325506|gb|KE332981.1|:211492-232628	26.0106
CUFF.10013.2	gi|514325506|gb|KE332981.1|:211492-232628	12.6652
CUFF.10013.3	gi|514325506|gb|KE332981.1|:211492-232628	0
CUFF.10013.4	gi|514325506|gb|KE332981.1|:211492-232628	36.3505
CUFF.10013.5	gi|514325506|gb|KE332981.1|:211492-232628	16.9012
CUFF.10014.1	gi|514325508|gb|KE332979.1|:92689-95152	67.1048
CUFF.10015.1	gi|514325508|gb|KE332979.1|:97338-109477	19.5894
CUFF.10016.1	gi|514325508|gb|KE332979.1|:112263-122063	5.52902
CUFF.10016.2	gi|514325508|gb|KE332979.1|:112263-122063	8.251
CUFF.10016.3	gi|514325508|gb|KE332979.1|:112263-122063	5.84214
CUFF.10017.1	gi|514325508|gb|KE332979.1|:124767-139942	1.96864
CUFF.10017.2	gi|514325508|gb|KE332979.1|:124767-139942	1.75264
CUFF.10018.1	gi|514325508|gb|KE332979.1|:124767-139942	0.853098
CUFF.10019.1	gi|514325508|gb|KE332979.1|:124767-139942	0.636452
CUFF.1002.1	gi|514323920|gb|KE334567.1|:13349-14669	3.09122
CUFF.10020.1	gi|514325508|gb|KE332979.1|:124767-139942	1.15003
CUFF.10021.1	gi|514325508|gb|KE332979.1|:202255-203180	24.1219
CUFF.10022.1	gi|514325508|gb|KE332979.1|:220475-221032	1.23348
CUFF.10023.1	gi|514325508|gb|KE332979.1|:230675-231306	2.39492
CUFF.10024.1	gi|514325508|gb|KE332979.1|:224957-228548	1.29613
CUFF.10025.1	gi|514325509|gb|KE332978.1|:4813-12323	1.49504
CUFF.10026.1	gi|514325509|gb|KE332978.1|:19584-21094	2.60326
CUFF.10027.1	gi|514325509|gb|KE332978.1|:24179-25122	2.40771
CUFF.10028.1	gi|514325509|gb|KE332978.1|:25233-26002	3.52525
CUFF.10029.1	gi|514325509|gb|KE332978.1|:26073-26775	3.52759
CUFF.1003.1	gi|514323920|gb|KE334567.1|:16139-16491	0.485656
CUFF.10030.1	gi|514325509|gb|KE332978.1|:29149-40682	6.74375
CUFF.10031.1	gi|514325509|gb|KE332978.1|:40774-48263	25.4527
CUFF.10032.1	gi|514325509|gb|KE332978.1|:91376-92207	1.08827
CUFF.10033.1	gi|514325509|gb|KE332978.1|:129369-140594	7.34002
CUFF.10034.1	gi|514325509|gb|KE332978.1|:143970-165982	5.1562
CUFF.10035.1	gi|514325509|gb|KE332978.1|:129369-140594	10.3246
CUFF.10036.1	gi|514325509|gb|KE332978.1|:97011-115874	3.51347
CUFF.10036.2	gi|514325509|gb|KE332978.1|:97011-115874	5.73154
CUFF.10037.1	gi|514325509|gb|KE332978.1|:97011-115874	2.2361
CUFF.10038.1	gi|514325509|gb|KE332978.1|:203579-205614	2.01645
CUFF.10039.1	gi|514325509|gb|KE332978.1|:211796-215230	21.8034
CUFF.1004.1	gi|514323920|gb|KE334567.1|:16593-16900	2.39985
CUFF.10040.1	gi|514325509|gb|KE332978.1|:217521-243130	5.24251
CUFF.10041.1	gi|514325510|gb|KE332977.1|:3043-3495	0.600271
CUFF.10042.1	gi|514325510|gb|KE332977.1|:3808-4040	1.39105
CUFF.10043.1	gi|514325510|gb|KE332977.1|:5654-8397	1.21732
CUFF.10044.1	gi|514325510|gb|KE332977.1|:12741-16462	1.48613
CUFF.10045.1	gi|514325509|gb|KE332978.1|:176964-179175	42.5443
CUFF.10046.1	gi|514325510|gb|KE332977.1|:26462-27487	0.822746
CUFF.10047.1	gi|514325510|gb|KE332977.1|:20285-26119	1.10868
CUFF.10047.2	gi|514325510|gb|KE332977.1|:20285-26119	3.67202
CUFF.10048.1	gi|514325510|gb|KE332977.1|:29637-29857	2.84762
CUFF.10049.1	gi|514325510|gb|KE332977.1|:30014-32781	1.60714
CUFF.1005.1	gi|514323920|gb|KE334567.1|:20945-21230	1.05593
CUFF.10050.1	gi|514325510|gb|KE332977.1|:34993-36098	0.469077
CUFF.10051.1	gi|514325510|gb|KE332977.1|:37624-37997	0.754238
CUFF.10052.1	gi|514325510|gb|KE332977.1|:38510-38887	1.63805
CUFF.10053.1	gi|514325510|gb|KE332977.1|:41995-46807	8.23486
CUFF.10053.2	gi|514325510|gb|KE332977.1|:41995-46807	2.54138
CUFF.10054.1	gi|514325510|gb|KE332977.1|:38977-41443	12.7167
CUFF.10054.2	gi|514325510|gb|KE332977.1|:38977-41443	18.8898
CUFF.10055.1	gi|514325510|gb|KE332977.1|:52407-56896	1.22134
CUFF.10055.2	gi|514325510|gb|KE332977.1|:52407-56896	3.92254
CUFF.10056.1	gi|514325510|gb|KE332977.1|:68758-71666	2.12946
CUFF.10057.1	gi|514325510|gb|KE332977.1|:66558-68524	0.92922
CUFF.10058.1	gi|514325510|gb|KE332977.1|:72136-72750	3.25819
CUFF.10059.1	gi|514325510|gb|KE332977.1|:73816-74141	0.893482
CUFF.1006.1	gi|514323924|gb|KE334563.1|:20963-21214	1.37385
CUFF.10060.1	gi|514325510|gb|KE332977.1|:74280-74639	1.73834
CUFF.10061.1	gi|514325510|gb|KE332977.1|:80287-80603	3.33187
CUFF.10062.1	gi|514325510|gb|KE332977.1|:80706-112892	9.81544
CUFF.10063.1	gi|514325510|gb|KE332977.1|:113294-122698	10.5612
CUFF.10064.1	gi|514325510|gb|KE332977.1|:137179-137584	2.1864
CUFF.10065.1	gi|514325510|gb|KE332977.1|:142910-143755	2.3689
CUFF.10066.1	gi|514325510|gb|KE332977.1|:124207-133607	67.9556
CUFF.10067.1	gi|514325510|gb|KE332977.1|:155875-158853	4.44194
CUFF.10068.1	gi|514325510|gb|KE332977.1|:173905-176537	4.01804
CUFF.10069.1	gi|514325510|gb|KE332977.1|:181812-182961	6.03884
CUFF.1007.1	gi|514323928|gb|KE334559.1|:10385-11415	0.938848
CUFF.10070.1	gi|514325510|gb|KE332977.1|:183768-187994	7.33597
CUFF.10071.1	gi|514325510|gb|KE332977.1|:199395-199853	2.54176
CUFF.10072.1	gi|514325510|gb|KE332977.1|:200448-204110	0.967392
CUFF.10072.2	gi|514325510|gb|KE332977.1|:200448-204110	5.49696
CUFF.10073.1	gi|514325510|gb|KE332977.1|:189659-197682	19.9326
CUFF.10074.1	gi|514325510|gb|KE332977.1|:214146-214513	0.99999
CUFF.10075.1	gi|514325510|gb|KE332977.1|:230404-230766	0.782173
CUFF.10076.1	gi|514325510|gb|KE332977.1|:214565-217775	1.92874
CUFF.10076.2	gi|514325510|gb|KE332977.1|:214565-217775	0.000174482
CUFF.10077.1	gi|514325510|gb|KE332977.1|:231074-232165	0.566044
CUFF.10078.1	gi|514325510|gb|KE332977.1|:233625-234101	0.791307
CUFF.10079.1	gi|514325510|gb|KE332977.1|:234152-234248	13.4883
CUFF.1008.1	gi|514323928|gb|KE334559.1|:9272-10161	10.262
CUFF.10080.1	gi|514325511|gb|KE332976.1|:4194-4729	17.6947
CUFF.10081.1	gi|514325511|gb|KE332976.1|:8987-10619	9.04312
CUFF.10082.1	gi|514325511|gb|KE332976.1|:86791-87001	2.72359
CUFF.10083.1	gi|514325511|gb|KE332976.1|:70481-86701	3.89235
CUFF.10084.1	gi|514325511|gb|KE332976.1|:91776-93750	37.8331
CUFF.10085.1	gi|514325511|gb|KE332976.1|:20344-47791	5.68151
CUFF.10085.2	gi|514325511|gb|KE332976.1|:20344-47791	18.7109
CUFF.10086.1	gi|514325511|gb|KE332976.1|:20344-47791	1.52332
CUFF.10087.1	gi|514325511|gb|KE332976.1|:158936-160666	26.4116
CUFF.10088.1	gi|514325511|gb|KE332976.1|:102660-110402	6.44918
CUFF.10088.2	gi|514325511|gb|KE332976.1|:102660-110402	24.6984
CUFF.10089.1	gi|514325511|gb|KE332976.1|:133375-142253	63.8539
CUFF.1009.1	gi|514323927|gb|KE334560.1|:17915-20053	15.7375
CUFF.10090.1	gi|514325511|gb|KE332976.1|:164856-172553	16.9593
CUFF.10091.1	gi|514325511|gb|KE332976.1|:164856-172553	19.6908
CUFF.10092.1	gi|514325511|gb|KE332976.1|:185154-185805	0.237855
CUFF.10093.1	gi|514325511|gb|KE332976.1|:191850-193290	1.0394
CUFF.10094.1	gi|514325511|gb|KE332976.1|:195948-198489	3.53343
CUFF.10095.1	gi|514325511|gb|KE332976.1|:173528-178117	72.2971
CUFF.10096.1	gi|514325511|gb|KE332976.1|:243503-244589	6.98507
CUFF.10097.1	gi|514325511|gb|KE332976.1|:231445-233325	7.56695
CUFF.10097.2	gi|514325511|gb|KE332976.1|:231445-233325	3.04468
CUFF.10098.1	gi|514325512|gb|KE332975.1|:31374-31646	1.12225
CUFF.10099.1	gi|514325511|gb|KE332976.1|:208849-213172	51.7136
CUFF.101.1	gi|514320355|gb|KE338132.1|:1771-3415	0
CUFF.101.2	gi|514320355|gb|KE338132.1|:1771-3415	1.23839
CUFF.1010.1	gi|514323927|gb|KE334560.1|:17915-20053	55.1445
CUFF.10100.1	gi|514325512|gb|KE332975.1|:49319-53266	5.14884
CUFF.10101.1	gi|514325512|gb|KE332975.1|:22406-26596	3.05896
CUFF.10101.2	gi|514325512|gb|KE332975.1|:22406-26596	0.596868
CUFF.10101.3	gi|514325512|gb|KE332975.1|:22406-26596	0.715522
CUFF.10101.4	gi|514325512|gb|KE332975.1|:22406-26596	0.950423
CUFF.10101.5	gi|514325512|gb|KE332975.1|:22406-26596	0.398957
CUFF.10102.1	gi|514325512|gb|KE332975.1|:62183-72964	6.67626
CUFF.10103.1	gi|514325512|gb|KE332975.1|:27985-28424	3.85105
CUFF.10104.1	gi|514325512|gb|KE332975.1|:53383-57419	16.2274
CUFF.10104.2	gi|514325512|gb|KE332975.1|:53383-57419	7.79336
CUFF.10105.1	gi|514325512|gb|KE332975.1|:81742-82085	1.08632
CUFF.10106.1	gi|514325512|gb|KE332975.1|:82308-82592	1.27291
CUFF.10107.1	gi|514325512|gb|KE332975.1|:82972-99695	1.981
CUFF.10108.1	gi|514325512|gb|KE332975.1|:82972-99695	2.0472
CUFF.10108.2	gi|514325512|gb|KE332975.1|:82972-99695	0.693112
CUFF.10109.1	gi|514325512|gb|KE332975.1|:82972-99695	2.45211
CUFF.1011.1	gi|514323929|gb|KE334558.1|:7663-8335	0.918503
CUFF.10110.1	gi|514325512|gb|KE332975.1|:131032-135883	4.88527
CUFF.10111.1	gi|514325512|gb|KE332975.1|:107951-113712	3.52798
CUFF.10112.1	gi|514325512|gb|KE332975.1|:107951-113712	17.543
CUFF.10114.1	gi|514325512|gb|KE332975.1|:139210-140578	6.0795
CUFF.10115.1	gi|514325512|gb|KE332975.1|:142383-142931	5.05011
CUFF.10116.1	gi|514325512|gb|KE332975.1|:119900-130358	23.6466
CUFF.10117.1	gi|514325512|gb|KE332975.1|:119900-130358	21.6031
CUFF.10118.1	gi|514325512|gb|KE332975.1|:153258-155285	2.47362
CUFF.10119.1	gi|514325512|gb|KE332975.1|:155365-155996	13.9384
CUFF.1012.1	gi|514323929|gb|KE334558.1|:8967-9405	0.373681
CUFF.10120.1	gi|514325512|gb|KE332975.1|:159512-164432	1.07423
CUFF.10120.2	gi|514325512|gb|KE332975.1|:159512-164432	1.17618
CUFF.10121.1	gi|514325512|gb|KE332975.1|:169117-170401	0.668174
CUFF.10122.1	gi|514325512|gb|KE332975.1|:169117-170401	1.98951
CUFF.10123.1	gi|514325512|gb|KE332975.1|:178995-179712	2.03776
CUFF.10124.1	gi|514325512|gb|KE332975.1|:170940-177386	1.21404
CUFF.10124.2	gi|514325512|gb|KE332975.1|:170940-177386	1.5363
CUFF.10124.3	gi|514325512|gb|KE332975.1|:170940-177386	1.81209
CUFF.10124.4	gi|514325512|gb|KE332975.1|:170940-177386	0.954561
CUFF.10125.1	gi|514325512|gb|KE332975.1|:203473-206703	4.00998
CUFF.10125.2	gi|514325512|gb|KE332975.1|:203473-206703	12.714
CUFF.10126.1	gi|514325512|gb|KE332975.1|:197021-200835	3.76162
CUFF.10126.2	gi|514325512|gb|KE332975.1|:197021-200835	4.58174
CUFF.10127.1	gi|514325512|gb|KE332975.1|:208221-214583	1.95985
CUFF.10127.2	gi|514325512|gb|KE332975.1|:208221-214583	0.726674
CUFF.10127.3	gi|514325512|gb|KE332975.1|:208221-214583	2.36809
CUFF.10128.1	gi|514325512|gb|KE332975.1|:208221-214583	1.57723
CUFF.10129.1	gi|514325512|gb|KE332975.1|:185105-196931	22.4682
CUFF.1013.1	gi|514323929|gb|KE334558.1|:8429-8611	3.17684
CUFF.10131.1	gi|514325512|gb|KE332975.1|:208221-214583	0.998694
CUFF.10132.1	gi|514325512|gb|KE332975.1|:214637-215512	7.91557
CUFF.10133.1	gi|514325512|gb|KE332975.1|:208221-214583	1.29059
CUFF.10134.1	gi|514325512|gb|KE332975.1|:223549-224404	1.29385
CUFF.10135.1	gi|514325512|gb|KE332975.1|:226976-227535	8.46455
CUFF.10136.1	gi|514325513|gb|KE332974.1|:47515-51696	0.712256
CUFF.10137.1	gi|514325513|gb|KE332974.1|:9579-25135	2.45622
CUFF.10138.1	gi|514325513|gb|KE332974.1|:9579-25135	4.09221
CUFF.10139.1	gi|514325512|gb|KE332975.1|:231559-242154	28.7949
CUFF.1014.1	gi|514323929|gb|KE334558.1|:9975-10893	0.490209
CUFF.10140.1	gi|514325513|gb|KE332974.1|:59941-72159	9.96761
CUFF.10141.1	gi|514325513|gb|KE332974.1|:9579-25135	0.728022
CUFF.10142.1	gi|514325513|gb|KE332974.1|:77432-87642	6.709
CUFF.10143.1	gi|514325513|gb|KE332974.1|:9579-25135	0.413355
CUFF.10144.1	gi|514325513|gb|KE332974.1|:128286-128737	0.601827
CUFF.10145.1	gi|514325513|gb|KE332974.1|:92389-106360	2.29301
CUFF.10146.1	gi|514325513|gb|KE332974.1|:109610-128090	12.9314
CUFF.10147.1	gi|514325513|gb|KE332974.1|:151418-165324	2.00534
CUFF.10147.2	gi|514325513|gb|KE332974.1|:151418-165324	6.22169
CUFF.10148.1	gi|514325513|gb|KE332974.1|:133980-151182	3.70098
CUFF.10148.2	gi|514325513|gb|KE332974.1|:133980-151182	15.333
CUFF.10149.1	gi|514325513|gb|KE332974.1|:133980-151182	12.4109
CUFF.1015.1	gi|514323929|gb|KE334558.1|:11488-12213	0.774349
CUFF.10150.1	gi|514325513|gb|KE332974.1|:198827-199166	0.678264
CUFF.10151.1	gi|514325514|gb|KE332973.1|:1321-1859	28.1418
CUFF.10152.1	gi|514325514|gb|KE332973.1|:1969-2150	18.8249
CUFF.10153.1	gi|514325514|gb|KE332973.1|:9847-11224	25.1427
CUFF.10154.1	gi|514325514|gb|KE332973.1|:17828-18305	13.1376
CUFF.10155.1	gi|514325514|gb|KE332973.1|:34773-35542	26.0353
CUFF.10156.1	gi|514325514|gb|KE332973.1|:135255-135412	46.4614
CUFF.10157.1	gi|514325513|gb|KE332974.1|:211951-234726	53.3665
CUFF.10158.1	gi|514325514|gb|KE332973.1|:138215-144827	3.7701
CUFF.10159.1	gi|514325514|gb|KE332973.1|:153543-162450	14.6434
CUFF.1016.1	gi|514323929|gb|KE334558.1|:11048-11380	0.957063
CUFF.10160.1	gi|514325514|gb|KE332973.1|:173274-173523	1.26253
CUFF.10161.1	gi|514325514|gb|KE332973.1|:175565-176237	58.2867
CUFF.10162.1	gi|514325514|gb|KE332973.1|:183132-191385	11.2879
CUFF.10162.2	gi|514325514|gb|KE332973.1|:183132-191385	7.24673
CUFF.10163.1	gi|514325514|gb|KE332973.1|:198662-200904	2.4098
CUFF.10164.1	gi|514325514|gb|KE332973.1|:203293-203705	0.803361
CUFF.10165.1	gi|514325514|gb|KE332973.1|:51241-63684	1.09007
CUFF.10166.1	gi|514325514|gb|KE332973.1|:51241-63684	19.7873
CUFF.10166.2	gi|514325514|gb|KE332973.1|:51241-63684	2.44603
CUFF.10167.1	gi|514325514|gb|KE332973.1|:51241-63684	0.693113
CUFF.10167.2	gi|514325514|gb|KE332973.1|:51241-63684	1.32039
CUFF.10168.1	gi|514325514|gb|KE332973.1|:216094-217941	1.89024
CUFF.10169.1	gi|514325514|gb|KE332973.1|:218033-219293	6.12351
CUFF.1017.1	gi|514323929|gb|KE334558.1|:12458-13039	0.450203
CUFF.10170.1	gi|514325514|gb|KE332973.1|:98247-99474	3.91839
CUFF.10171.1	gi|514325514|gb|KE332973.1|:100487-101877	2.66493
CUFF.10172.1	gi|514325514|gb|KE332973.1|:115918-117658	1.2066
CUFF.10173.1	gi|514325515|gb|KE332972.1|:15034-15405	2.35342
CUFF.10174.1	gi|514325514|gb|KE332973.1|:133567-134028	5.16233
CUFF.10175.1	gi|514325515|gb|KE332972.1|:29096-29333	2.97136
CUFF.10176.1	gi|514325515|gb|KE332972.1|:29426-30022	1.4686
CUFF.10177.1	gi|514325515|gb|KE332972.1|:30197-30779	1.0486
CUFF.10178.1	gi|514325515|gb|KE332972.1|:69428-69883	10.007
CUFF.10179.1	gi|514325515|gb|KE332972.1|:54182-62227	6.8529
CUFF.1018.1	gi|514323929|gb|KE334558.1|:14223-14556	0.866811
CUFF.10180.1	gi|514325515|gb|KE332972.1|:83758-84283	2.35247
CUFF.10181.1	gi|514325515|gb|KE332972.1|:84356-85564	2.06938
CUFF.10182.1	gi|514325515|gb|KE332972.1|:98454-102242	3.14877
CUFF.10183.1	gi|514325515|gb|KE332972.1|:103259-112410	24.821
CUFF.10184.1	gi|514325515|gb|KE332972.1|:154928-158329	1.49187
CUFF.10185.1	gi|514325515|gb|KE332972.1|:163083-194406	1.73119
CUFF.10185.2	gi|514325515|gb|KE332972.1|:163083-194406	1.50079
CUFF.10186.1	gi|514325515|gb|KE332972.1|:163083-194406	19.3559
CUFF.10187.1	gi|514325515|gb|KE332972.1|:197012-201291	6.46733
CUFF.10188.1	gi|514325515|gb|KE332972.1|:197012-201291	8.15713
CUFF.10189.1	gi|514325515|gb|KE332972.1|:197012-201291	2.9114
CUFF.1019.1	gi|514323929|gb|KE334558.1|:14946-16294	0.742361
CUFF.10190.1	gi|514325515|gb|KE332972.1|:206384-208180	1.09837
CUFF.10191.1	gi|514325515|gb|KE332972.1|:223065-223824	2.10882
CUFF.10192.1	gi|514325515|gb|KE332972.1|:231022-232149	36.3113
CUFF.10193.1	gi|514325516|gb|KE332971.1|:50022-50653	1.06712
CUFF.10194.1	gi|514325516|gb|KE332971.1|:27562-49969	1.64735
CUFF.10194.2	gi|514325516|gb|KE332971.1|:27562-49969	14.0026
CUFF.10194.3	gi|514325516|gb|KE332971.1|:27562-49969	6.11467
CUFF.10195.1	gi|514325516|gb|KE332971.1|:27562-49969	0.625251
CUFF.10196.1	gi|514325516|gb|KE332971.1|:51026-55505	11.7916
CUFF.10197.1	gi|514325516|gb|KE332971.1|:95108-95206	15.4866
CUFF.10198.1	gi|514325516|gb|KE332971.1|:65361-74742	3.7796
CUFF.10198.2	gi|514325516|gb|KE332971.1|:65361-74742	8.71832
CUFF.10199.1	gi|514325516|gb|KE332971.1|:105653-106439	1.44989
CUFF.102.1	gi|514320368|gb|KE338119.1|:1047-1354	1.05593
CUFF.1020.1	gi|514323929|gb|KE334558.1|:16495-16882	0.793589
CUFF.10200.1	gi|514325516|gb|KE332971.1|:198007-198439	0.886177
CUFF.10201.1	gi|514325516|gb|KE332971.1|:133430-136247	1.71358
CUFF.10202.1	gi|514325516|gb|KE332971.1|:198964-208901	2.23331
CUFF.10202.2	gi|514325516|gb|KE332971.1|:198964-208901	1.15888
CUFF.10202.3	gi|514325516|gb|KE332971.1|:198964-208901	0.718883
CUFF.10203.1	gi|514325516|gb|KE332971.1|:209309-211744	2.65492
CUFF.10204.1	gi|514325516|gb|KE332971.1|:198964-208901	0.704971
CUFF.10205.1	gi|514325516|gb|KE332971.1|:198964-208901	0.86532
CUFF.10206.1	gi|514325516|gb|KE332971.1|:198964-208901	0.748364
CUFF.10207.1	gi|514325516|gb|KE332971.1|:161281-164440	2.75552
CUFF.10208.1	gi|514325516|gb|KE332971.1|:168539-169228	2.15924
CUFF.10209.1	gi|514325516|gb|KE332971.1|:216790-217008	2.97829
CUFF.1021.1	gi|514323929|gb|KE334558.1|:16986-17561	0.68325
CUFF.10210.1	gi|514325516|gb|KE332971.1|:166620-167114	0.595654
CUFF.10211.1	gi|514325516|gb|KE332971.1|:236760-242274	3.42556
CUFF.10212.1	gi|514325517|gb|KE332970.1|:13637-15204	2.83782
CUFF.10213.1	gi|514325517|gb|KE332970.1|:16082-18632	3.67464
CUFF.10214.1	gi|514325517|gb|KE332970.1|:31881-32389	1.15366
CUFF.10215.1	gi|514325517|gb|KE332970.1|:58631-58745	9.00769
CUFF.10216.1	gi|514325517|gb|KE332970.1|:41267-53828	3.48836
CUFF.10217.1	gi|514325517|gb|KE332970.1|:33255-34174	1.46891
CUFF.10218.1	gi|514325517|gb|KE332970.1|:41267-53828	1.49312
CUFF.10219.1	gi|514325517|gb|KE332970.1|:86885-88088	3.33431
CUFF.1022.1	gi|514323931|gb|KE334556.1|:10960-12321	1.05857
CUFF.10220.1	gi|514325517|gb|KE332970.1|:75979-86788	9.31351
CUFF.10221.1	gi|514325517|gb|KE332970.1|:34266-35190	0.769821
CUFF.10222.1	gi|514325517|gb|KE332970.1|:94736-95182	4.81682
CUFF.10223.1	gi|514325517|gb|KE332970.1|:95273-95648	0.749372
CUFF.10224.1	gi|514325517|gb|KE332970.1|:95806-103629	11.0693
CUFF.10225.1	gi|514325517|gb|KE332970.1|:103811-105794	17.7899
CUFF.10226.1	gi|514325517|gb|KE332970.1|:121328-121556	7.26847
CUFF.10227.1	gi|514325517|gb|KE332970.1|:41267-53828	2.33978
CUFF.10228.1	gi|514325517|gb|KE332970.1|:109867-121252	9.08591
CUFF.10229.1	gi|514325517|gb|KE332970.1|:41267-53828	2.21244
CUFF.1023.1	gi|514323931|gb|KE334556.1|:10960-12321	1.52964
CUFF.10230.1	gi|514325517|gb|KE332970.1|:121654-123025	26.0561
CUFF.10231.1	gi|514325517|gb|KE332970.1|:135137-146293	10.5531
CUFF.10232.1	gi|514325517|gb|KE332970.1|:150814-165449	1.7422
CUFF.10233.1	gi|514325517|gb|KE332970.1|:150814-165449	2.06272
CUFF.10234.1	gi|514325517|gb|KE332970.1|:167153-167736	1.22266
CUFF.10235.1	gi|514325517|gb|KE332970.1|:126073-127354	14.2651
CUFF.10236.1	gi|514325517|gb|KE332970.1|:176524-177023	0.90995
CUFF.10237.1	gi|514325517|gb|KE332970.1|:128875-133054	33.4353
CUFF.10238.1	gi|514325517|gb|KE332970.1|:217206-218325	1.34446
CUFF.10239.1	gi|514325517|gb|KE332970.1|:215261-217108	1.08893
CUFF.1024.1	gi|514323932|gb|KE334555.1|:17988-18285	10.614
CUFF.10240.1	gi|514325517|gb|KE332970.1|:219429-220523	2.81581
CUFF.10241.1	gi|514325517|gb|KE332970.1|:223151-223992	2.36368
CUFF.10242.1	gi|514325517|gb|KE332970.1|:229559-231549	1.74983
CUFF.10243.1	gi|514325517|gb|KE332970.1|:223151-223992	18.9416
CUFF.10244.1	gi|514325518|gb|KE332969.1|:155598-162696	8.17183
CUFF.10245.1	gi|514325518|gb|KE332969.1|:163623-168374	30.2121
CUFF.10246.1	gi|514325518|gb|KE332969.1|:170056-176999	76.5303
CUFF.10247.1	gi|514325518|gb|KE332969.1|:181977-190467	8.53558
CUFF.10247.2	gi|514325518|gb|KE332969.1|:181977-190467	4.2954
CUFF.10247.3	gi|514325518|gb|KE332969.1|:181977-190467	1.84349
CUFF.10248.1	gi|514325518|gb|KE332969.1|:207383-212692	1.34098
CUFF.10249.1	gi|514325518|gb|KE332969.1|:217071-217722	1.18927
CUFF.1025.1	gi|514323935|gb|KE334552.1|:11525-11833	11.8897
CUFF.10250.1	gi|514325518|gb|KE332969.1|:227672-236802	9.37893
CUFF.10251.1	gi|514325518|gb|KE332969.1|:240146-241226	14.7851
CUFF.10252.1	gi|514325518|gb|KE332969.1|:242821-250978	14.0153
CUFF.10253.1	gi|514325519|gb|KE332968.1|:8046-8470	0.582381
CUFF.10254.1	gi|514325518|gb|KE332969.1|:193671-199909	15.4449
CUFF.10254.2	gi|514325518|gb|KE332969.1|:193671-199909	18.8436
CUFF.10254.3	gi|514325518|gb|KE332969.1|:193671-199909	28.3163
CUFF.10255.1	gi|514325519|gb|KE332968.1|:43214-49474	5.32097
CUFF.10256.1	gi|514325519|gb|KE332968.1|:13664-40400	3.00676
CUFF.10256.2	gi|514325519|gb|KE332968.1|:13664-40400	1.0623
CUFF.10257.1	gi|514325519|gb|KE332968.1|:53390-56434	7.19038
CUFF.10258.1	gi|514325519|gb|KE332968.1|:81559-85415	11.7212
CUFF.10259.1	gi|514325519|gb|KE332968.1|:109626-121230	29.7607
CUFF.1026.1	gi|514323935|gb|KE334552.1|:14417-16303	8.44301
CUFF.10260.1	gi|514325519|gb|KE332968.1|:127873-128471	2.17922
CUFF.10261.1	gi|514325519|gb|KE332968.1|:73024-74854	415.905
CUFF.10262.1	gi|514325519|gb|KE332968.1|:166335-166894	1.45778
CUFF.10263.1	gi|514325519|gb|KE332968.1|:167208-170284	8.20514
CUFF.10264.1	gi|514325519|gb|KE332968.1|:170573-171672	18.3777
CUFF.10265.1	gi|514325519|gb|KE332968.1|:195859-196371	1.35809
CUFF.10266.1	gi|514325519|gb|KE332968.1|:199631-219495	1.77311
CUFF.10266.2	gi|514325519|gb|KE332968.1|:199631-219495	0.596693
CUFF.10266.3	gi|514325519|gb|KE332968.1|:199631-219495	1.25406
CUFF.10267.1	gi|514325520|gb|KE332967.1|:8714-8971	1.20993
CUFF.10268.1	gi|514325520|gb|KE332967.1|:9324-9617	1.01888
CUFF.10269.1	gi|514325520|gb|KE332967.1|:18197-18753	1.18282
CUFF.1027.1	gi|514323935|gb|KE334552.1|:3316-10511	31.9248
CUFF.10270.1	gi|514325520|gb|KE332967.1|:27161-27283	5.70573
CUFF.10271.1	gi|514325520|gb|KE332967.1|:23504-27089	20.5968
CUFF.10272.1	gi|514325521|gb|KE332966.1|:3208-13823	55.1731
CUFF.10272.2	gi|514325521|gb|KE332966.1|:3208-13823	16.1872
CUFF.10273.1	gi|514325521|gb|KE332966.1|:3208-13823	2.5114
CUFF.10274.1	gi|514325521|gb|KE332966.1|:3208-13823	23.1353
CUFF.10275.1	gi|514325521|gb|KE332966.1|:17054-25323	3.70808
CUFF.10275.2	gi|514325521|gb|KE332966.1|:17054-25323	7.27017
CUFF.10275.3	gi|514325521|gb|KE332966.1|:17054-25323	2.44516
CUFF.10276.1	gi|514325521|gb|KE332966.1|:29365-33298	1.90837
CUFF.10276.2	gi|514325521|gb|KE332966.1|:29365-33298	0.689328
CUFF.10277.1	gi|514325521|gb|KE332966.1|:29365-33298	3.72065
CUFF.10278.1	gi|514325521|gb|KE332966.1|:38172-42451	0.602786
CUFF.10279.1	gi|514325521|gb|KE332966.1|:42777-44682	71.2335
CUFF.1028.1	gi|514323938|gb|KE334549.1|:17888-18109	1.48914
CUFF.10280.1	gi|514325521|gb|KE332966.1|:52919-53410	0.599849
CUFF.10281.1	gi|514325521|gb|KE332966.1|:56526-62784	39.9396
CUFF.10282.1	gi|514325521|gb|KE332966.1|:56526-62784	12.5825
CUFF.10283.1	gi|514325521|gb|KE332966.1|:73364-73518	6.00344
CUFF.10284.1	gi|514325521|gb|KE332966.1|:74193-85669	4.82505
CUFF.10284.2	gi|514325521|gb|KE332966.1|:74193-85669	5.52511
CUFF.10285.1	gi|514325521|gb|KE332966.1|:86264-87100	7.54282
CUFF.10286.1	gi|514325521|gb|KE332966.1|:90666-112128	14.9929
CUFF.10288.1	gi|514325521|gb|KE332966.1|:115421-116502	1.28042
CUFF.10289.1	gi|514325521|gb|KE332966.1|:117205-117643	0.934203
CUFF.1029.1	gi|514323938|gb|KE334549.1|:18240-18383	3.27612
CUFF.10290.1	gi|514325521|gb|KE332966.1|:117714-132859	0.301373
CUFF.10291.1	gi|514325521|gb|KE332966.1|:117714-132859	0.832418
CUFF.10292.1	gi|514325521|gb|KE332966.1|:117714-132859	0.600788
CUFF.10293.1	gi|514325521|gb|KE332966.1|:117714-132859	0.526877
CUFF.10294.1	gi|514325521|gb|KE332966.1|:117714-132859	1.50759
CUFF.10295.1	gi|514325521|gb|KE332966.1|:117714-132859	0.500348
CUFF.10296.1	gi|514325521|gb|KE332966.1|:117714-132859	1.5607
CUFF.10297.1	gi|514325521|gb|KE332966.1|:134262-135766	19.4206
CUFF.10298.1	gi|514325521|gb|KE332966.1|:152827-153696	1.24243
CUFF.10299.1	gi|514325521|gb|KE332966.1|:153804-155272	0.904919
CUFF.10299.2	gi|514325521|gb|KE332966.1|:153804-155272	1.13498
CUFF.103.1	gi|514320426|gb|KE338061.1|:3813-4244	0.825127
CUFF.1030.1	gi|514323938|gb|KE334549.1|:19965-20322	2.06847
CUFF.10300.1	gi|514325521|gb|KE332966.1|:157144-158086	61.0296
CUFF.10301.1	gi|514325521|gb|KE332966.1|:165148-169042	13.8972
CUFF.10302.1	gi|514325521|gb|KE332966.1|:165148-169042	29.6937
CUFF.10304.1	gi|514325521|gb|KE332966.1|:175901-178975	93.622
CUFF.10305.1	gi|514325521|gb|KE332966.1|:184791-190136	24.1501
CUFF.10306.1	gi|514325521|gb|KE332966.1|:198858-208166	79.4319
CUFF.10307.1	gi|514325521|gb|KE332966.1|:210460-212435	48.2001
CUFF.10308.1	gi|514325521|gb|KE332966.1|:219715-221594	33.9749
CUFF.10309.1	gi|514325521|gb|KE332966.1|:225474-225881	0.679255
CUFF.1031.1	gi|514323946|gb|KE334541.1|:24502-26585	3.60314
CUFF.10310.1	gi|514325521|gb|KE332966.1|:226870-227351	1.17269
CUFF.10311.1	gi|514325521|gb|KE332966.1|:227452-227919	1.04017
CUFF.10312.1	gi|514325521|gb|KE332966.1|:228124-229085	1.11485
CUFF.10313.1	gi|514325521|gb|KE332966.1|:233498-234439	2.69162
CUFF.10314.1	gi|514325521|gb|KE332966.1|:233498-234439	3.17713
CUFF.10315.1	gi|514325521|gb|KE332966.1|:238352-239336	1.40249
CUFF.10316.1	gi|514325521|gb|KE332966.1|:238352-239336	2.37653
CUFF.10317.1	gi|514325521|gb|KE332966.1|:240455-248801	1.15947
CUFF.10317.2	gi|514325521|gb|KE332966.1|:240455-248801	7.92112
CUFF.10318.1	gi|514325522|gb|KE332965.1|:12618-29359	7.68304
CUFF.10319.1	gi|514325522|gb|KE332965.1|:46934-47430	4.45702
CUFF.1032.1	gi|514323945|gb|KE334542.1|:12758-14565	37.8671
CUFF.10320.1	gi|514325522|gb|KE332965.1|:61868-78138	6.31066
CUFF.10321.1	gi|514325522|gb|KE332965.1|:78245-100360	7.9533
CUFF.10321.2	gi|514325522|gb|KE332965.1|:78245-100360	4.03934
CUFF.10321.3	gi|514325522|gb|KE332965.1|:78245-100360	4.03934
CUFF.10322.1	gi|514325522|gb|KE332965.1|:78245-100360	3.5116
CUFF.10323.1	gi|514325522|gb|KE332965.1|:110966-120527	11.7572
CUFF.10324.1	gi|514325522|gb|KE332965.1|:138005-138426	3.1322
CUFF.10325.1	gi|514325522|gb|KE332965.1|:149754-150401	0.638639
CUFF.10326.1	gi|514325522|gb|KE332965.1|:182257-198119	14.7711
CUFF.10327.1	gi|514325522|gb|KE332965.1|:182257-198119	4.56868
CUFF.10328.1	gi|514325522|gb|KE332965.1|:182257-198119	2.23558
CUFF.10329.1	gi|514325522|gb|KE332965.1|:182257-198119	1.88749
CUFF.1033.1	gi|514323950|gb|KE334537.1|:22577-23097	3.26759
CUFF.10330.1	gi|514325522|gb|KE332965.1|:182257-198119	1.37162
CUFF.10331.1	gi|514325522|gb|KE332965.1|:182257-198119	2.43547
CUFF.10332.1	gi|514325522|gb|KE332965.1|:199162-231346	28.7173
CUFF.10333.1	gi|514325523|gb|KE332964.1|:699-2173	4.08882
CUFF.10334.1	gi|514325523|gb|KE332964.1|:5356-17915	25.4681
CUFF.10335.1	gi|514325523|gb|KE332964.1|:31556-32006	1.38531
CUFF.10336.1	gi|514325523|gb|KE332964.1|:40493-49339	5.71662
CUFF.10337.1	gi|514325523|gb|KE332964.1|:65553-66882	4.50274
CUFF.10338.1	gi|514325523|gb|KE332964.1|:70497-84856	17.5523
CUFF.1034.1	gi|514323949|gb|KE334538.1|:1292-11177	3.60014
CUFF.10340.1	gi|514325523|gb|KE332964.1|:70497-84856	2.79888
CUFF.10341.1	gi|514325523|gb|KE332964.1|:85979-86819	13.2189
CUFF.10342.1	gi|514325523|gb|KE332964.1|:105397-106589	7.14513
CUFF.10343.1	gi|514325523|gb|KE332964.1|:106988-110746	1.71562
CUFF.10344.1	gi|514325523|gb|KE332964.1|:110844-111523	0.605354
CUFF.10345.1	gi|514325523|gb|KE332964.1|:137483-138021	0.736696
CUFF.10346.1	gi|514325523|gb|KE332964.1|:138606-139371	1.69251
CUFF.10347.1	gi|514325523|gb|KE332964.1|:146413-150021	11.4838
CUFF.10348.1	gi|514325523|gb|KE332964.1|:150540-160117	3.79634
CUFF.10349.1	gi|514325523|gb|KE332964.1|:164782-180217	7.33711
CUFF.10349.2	gi|514325523|gb|KE332964.1|:164782-180217	6.37576
CUFF.1035.1	gi|514323949|gb|KE334538.1|:1292-11177	1.18645
CUFF.10350.1	gi|514325523|gb|KE332964.1|:182072-188192	1.23281
CUFF.10350.2	gi|514325523|gb|KE332964.1|:182072-188192	0.720299
CUFF.10350.3	gi|514325523|gb|KE332964.1|:182072-188192	1.06932
CUFF.10350.4	gi|514325523|gb|KE332964.1|:182072-188192	1.15379
CUFF.10351.1	gi|514325520|gb|KE332967.1|:35178-43012	22.2979
CUFF.10352.1	gi|514325520|gb|KE332967.1|:35178-43012	121.795
CUFF.10353.1	gi|514325520|gb|KE332967.1|:35178-43012	35.4416
CUFF.10354.1	gi|514325523|gb|KE332964.1|:189572-190059	0.990874
CUFF.10356.1	gi|514325523|gb|KE332964.1|:190117-199360	15.0742
CUFF.10357.1	gi|514325523|gb|KE332964.1|:199630-203883	1.49488
CUFF.10357.2	gi|514325523|gb|KE332964.1|:199630-203883	5.43147
CUFF.10358.1	gi|514325520|gb|KE332967.1|:46392-47759	0.802896
CUFF.10359.1	gi|514325520|gb|KE332967.1|:51799-52194	1.12633
CUFF.1036.1	gi|514323949|gb|KE334538.1|:1292-11177	1.38694
CUFF.10360.1	gi|514325520|gb|KE332967.1|:52314-52904	1.10621
CUFF.10361.1	gi|514325520|gb|KE332967.1|:53748-54809	16.4899
CUFF.10362.1	gi|514325520|gb|KE332967.1|:57378-58364	44.2917
CUFF.10363.1	gi|514325523|gb|KE332964.1|:207197-211507	53.6141
CUFF.10364.1	gi|514325520|gb|KE332967.1|:59737-63231	20.8026
CUFF.10364.2	gi|514325520|gb|KE332967.1|:59737-63231	28.2698
CUFF.10365.1	gi|514325520|gb|KE332967.1|:64126-64577	0.722192
CUFF.10366.1	gi|514325523|gb|KE332964.1|:212662-216567	3.58517
CUFF.10367.1	gi|514325520|gb|KE332967.1|:83214-83829	1.4783
CUFF.10368.1	gi|514325523|gb|KE332964.1|:226053-226706	0.67163
CUFF.10369.1	gi|514325520|gb|KE332967.1|:91855-92325	0.74567
CUFF.10370.1	gi|514325520|gb|KE332967.1|:109665-110397	0.41794
CUFF.10371.1	gi|514325520|gb|KE332967.1|:124451-134424	25.2063
CUFF.10372.1	gi|514325520|gb|KE332967.1|:124451-134424	26.3629
CUFF.10373.1	gi|514325520|gb|KE332967.1|:136434-142555	43.7582
CUFF.10374.1	gi|514325518|gb|KE332969.1|:8524-34187	12.9449
CUFF.10375.1	gi|514325520|gb|KE332967.1|:168900-169818	0.653612
CUFF.10376.1	gi|514325518|gb|KE332969.1|:8524-34187	38.2316
CUFF.10377.1	gi|514325520|gb|KE332967.1|:182619-189401	5.79577
CUFF.10378.1	gi|514325520|gb|KE332967.1|:190944-194741	17.5808
CUFF.10379.1	gi|514325520|gb|KE332967.1|:226508-226873	1.47127
CUFF.1038.1	gi|514323951|gb|KE334536.1|:97-1167	39.8232
CUFF.10380.1	gi|514325520|gb|KE332967.1|:230049-235018	2.09742
CUFF.10381.1	gi|514325520|gb|KE332967.1|:237236-240254	6.09997
CUFF.10382.1	gi|514325518|gb|KE332969.1|:68356-68799	1.10621
CUFF.10383.1	gi|514325518|gb|KE332969.1|:68914-69304	4.36019
CUFF.10384.1	gi|514325520|gb|KE332967.1|:244345-244663	1.10184
CUFF.10385.1	gi|514325518|gb|KE332969.1|:69416-155298	13.8037
CUFF.1039.1	gi|514323949|gb|KE334538.1|:1292-11177	1.00565
CUFF.10391.1	gi|514325524|gb|KE332963.1|:3113-19783	10.2346
CUFF.10392.1	gi|514325524|gb|KE332963.1|:3113-19783	10.537
CUFF.10393.1	gi|514325524|gb|KE332963.1|:19904-20610	1.66709
CUFF.10394.1	gi|514325518|gb|KE332969.1|:69416-155298	4.14892
CUFF.10394.2	gi|514325518|gb|KE332969.1|:69416-155298	57.9717
CUFF.10395.1	gi|514325524|gb|KE332963.1|:34428-38969	20.3599
CUFF.10396.1	gi|514325524|gb|KE332963.1|:34428-38969	2.31781
CUFF.10397.1	gi|514325524|gb|KE332963.1|:39028-39572	1.16395
CUFF.10399.1	gi|514325524|gb|KE332963.1|:53888-55093	3.36906
CUFF.104.1	gi|514320440|gb|KE338047.1|:1764-2852	0.630545
CUFF.1040.1	gi|514323949|gb|KE334538.1|:1292-11177	0.640842
CUFF.10400.1	gi|514325524|gb|KE332963.1|:63433-64692	2.79626
CUFF.10401.1	gi|514325524|gb|KE332963.1|:66115-68355	11.8659
CUFF.10402.1	gi|514325524|gb|KE332963.1|:47890-52137	53.0933
CUFF.10403.1	gi|514325524|gb|KE332963.1|:71525-73259	5.24323
CUFF.10403.2	gi|514325524|gb|KE332963.1|:71525-73259	0.759256
CUFF.10404.1	gi|514325523|gb|KE332964.1|:254218-255182	35.9799
CUFF.10405.1	gi|514325523|gb|KE332964.1|:235034-235354	37.1689
CUFF.10406.1	gi|514325524|gb|KE332963.1|:82222-82934	1.54391
CUFF.10407.1	gi|514325523|gb|KE332964.1|:238621-238919	4.08778
CUFF.10408.1	gi|514325524|gb|KE332963.1|:83290-83646	1.19745
CUFF.10409.1	gi|514325524|gb|KE332963.1|:86882-87221	0.932613
CUFF.1041.1	gi|514323949|gb|KE334538.1|:1292-11177	1.07548
CUFF.10410.1	gi|514325524|gb|KE332963.1|:88201-91689	0.996065
CUFF.10411.1	gi|514325523|gb|KE332964.1|:255704-257171	0.712489
CUFF.10412.1	gi|514325524|gb|KE332963.1|:78323-81297	64.8121
CUFF.10413.1	gi|514325524|gb|KE332963.1|:125117-125758	1.00827
CUFF.10414.1	gi|514325524|gb|KE332963.1|:120669-121339	72.9552
CUFF.10415.1	gi|514325524|gb|KE332963.1|:130954-131414	0.588114
CUFF.10416.1	gi|514325524|gb|KE332963.1|:132077-132652	1.13875
CUFF.10417.1	gi|514325524|gb|KE332963.1|:132718-133516	1.07754
CUFF.10418.1	gi|514325524|gb|KE332963.1|:162353-163295	0.9271
CUFF.10419.1	gi|514325524|gb|KE332963.1|:163411-163748	1.3665
CUFF.1042.1	gi|514323949|gb|KE334538.1|:1292-11177	0.895357
CUFF.10420.1	gi|514325524|gb|KE332963.1|:173726-182247	26.6225
CUFF.10421.1	gi|514325524|gb|KE332963.1|:189568-190168	2.77897
CUFF.10422.1	gi|514325524|gb|KE332963.1|:195774-196785	1.03137
CUFF.10423.1	gi|514325524|gb|KE332963.1|:209139-212527	4.80967
CUFF.10424.1	gi|514325524|gb|KE332963.1|:213320-215601	7.35796
CUFF.10425.1	gi|514325524|gb|KE332963.1|:136010-157834	54.0626
CUFF.10426.1	gi|514325524|gb|KE332963.1|:248596-249043	2.79739
CUFF.10427.1	gi|514325524|gb|KE332963.1|:249105-253133	5.17415
CUFF.10428.1	gi|514325524|gb|KE332963.1|:91821-116733	6.02189
CUFF.10429.1	gi|514325524|gb|KE332963.1|:91821-116733	36.8415
CUFF.1043.1	gi|514323949|gb|KE334538.1|:1292-11177	0.874266
CUFF.10431.1	gi|514325524|gb|KE332963.1|:229137-245469	6.82478
CUFF.10432.1	gi|514325524|gb|KE332963.1|:229137-245469	5.82485
CUFF.10433.1	gi|514325525|gb|KE332962.1|:30962-31622	0.702771
CUFF.10434.1	gi|514325525|gb|KE332962.1|:31800-33226	66.9262
CUFF.10435.1	gi|514325525|gb|KE332962.1|:70289-71521	8.63926
CUFF.10436.1	gi|514325525|gb|KE332962.1|:8538-30585	20.2233
CUFF.10436.2	gi|514325525|gb|KE332962.1|:8538-30585	15.6181
CUFF.10437.1	gi|514325525|gb|KE332962.1|:71738-72007	2.73301
CUFF.10438.1	gi|514325525|gb|KE332962.1|:72718-73363	0.720946
CUFF.10439.1	gi|514325525|gb|KE332962.1|:47979-58571	26.6692
CUFF.10439.2	gi|514325525|gb|KE332962.1|:47979-58571	6.91481
CUFF.1044.1	gi|514323951|gb|KE334536.1|:25094-25900	0.438902
CUFF.10440.1	gi|514325525|gb|KE332962.1|:82028-84595	0.903704
CUFF.10441.1	gi|514325525|gb|KE332962.1|:87707-88074	2.65492
CUFF.10442.1	gi|514325525|gb|KE332962.1|:84719-87390	0.760408
CUFF.10443.1	gi|514325525|gb|KE332962.1|:93778-96304	1.55569
CUFF.10444.1	gi|514325525|gb|KE332962.1|:101601-102623	16.5308
CUFF.10445.1	gi|514325525|gb|KE332962.1|:105211-110363	3.05257
CUFF.10445.2	gi|514325525|gb|KE332962.1|:105211-110363	3.85238
CUFF.10445.3	gi|514325525|gb|KE332962.1|:105211-110363	1.28905
CUFF.10446.1	gi|514325525|gb|KE332962.1|:132302-133326	1.09006
CUFF.10447.1	gi|514325525|gb|KE332962.1|:112159-123611	2.85101
CUFF.10448.1	gi|514325525|gb|KE332962.1|:134122-134800	1.0611
CUFF.10449.1	gi|514325525|gb|KE332962.1|:134882-136859	3.57392
CUFF.1045.1	gi|514323951|gb|KE334536.1|:20291-24685	35.7051
CUFF.10450.1	gi|514325525|gb|KE332962.1|:148051-151734	4.01382
CUFF.10451.1	gi|514325525|gb|KE332962.1|:165996-172182	1.00708
CUFF.10452.1	gi|514325525|gb|KE332962.1|:165996-172182	1.8883
CUFF.10452.2	gi|514325525|gb|KE332962.1|:165996-172182	1.03956
CUFF.10453.1	gi|514325525|gb|KE332962.1|:165996-172182	0.723128
CUFF.10454.1	gi|514325525|gb|KE332962.1|:177000-180682	1.13117
CUFF.10455.1	gi|514325525|gb|KE332962.1|:165996-172182	0.592803
CUFF.10456.1	gi|514325525|gb|KE332962.1|:165996-172182	0.914987
CUFF.10457.1	gi|514325525|gb|KE332962.1|:206211-206886	12.0722
CUFF.10458.1	gi|514325525|gb|KE332962.1|:186634-206155	3.84053
CUFF.10458.2	gi|514325525|gb|KE332962.1|:186634-206155	2.8181
CUFF.10459.1	gi|514325525|gb|KE332962.1|:210496-215378	1.61179
CUFF.1046.1	gi|514323951|gb|KE334536.1|:26053-26536	0.611329
CUFF.10460.1	gi|514325525|gb|KE332962.1|:221402-222934	2.78349
CUFF.10461.1	gi|514325525|gb|KE332962.1|:223283-225140	6.22303
CUFF.10462.1	gi|514325525|gb|KE332962.1|:229654-236638	1.34711
CUFF.10463.1	gi|514325525|gb|KE332962.1|:229654-236638	6.17656
CUFF.10465.1	gi|514325525|gb|KE332962.1|:229654-236638	2.11187
CUFF.10467.1	gi|514325526|gb|KE332961.1|:42588-47669	6.03509
CUFF.10468.1	gi|514325526|gb|KE332961.1|:14345-23456	4.61745
CUFF.10468.2	gi|514325526|gb|KE332961.1|:14345-23456	11.2084
CUFF.10468.3	gi|514325526|gb|KE332961.1|:14345-23456	11.7971
CUFF.10469.1	gi|514325526|gb|KE332961.1|:32711-38833	39.2346
CUFF.10469.2	gi|514325526|gb|KE332961.1|:32711-38833	26.7248
CUFF.1047.1	gi|514323952|gb|KE334535.1|:8277-8804	0.502825
CUFF.10470.1	gi|514325526|gb|KE332961.1|:83385-86837	8.56781
CUFF.10470.2	gi|514325526|gb|KE332961.1|:83385-86837	6.51683
CUFF.10471.1	gi|514325526|gb|KE332961.1|:53464-69376	26.725
CUFF.10472.1	gi|514325526|gb|KE332961.1|:126410-128369	1.88662
CUFF.10472.2	gi|514325526|gb|KE332961.1|:126410-128369	0.723897
CUFF.10473.1	gi|514325526|gb|KE332961.1|:157436-159859	1.70685
CUFF.10474.1	gi|514325526|gb|KE332961.1|:149796-156558	1.84065
CUFF.10474.2	gi|514325526|gb|KE332961.1|:149796-156558	3.84764
CUFF.10474.3	gi|514325526|gb|KE332961.1|:149796-156558	2.66548
CUFF.10475.1	gi|514325526|gb|KE332961.1|:149796-156558	1.23713
CUFF.10476.1	gi|514325526|gb|KE332961.1|:161199-165965	4.17356
CUFF.10476.2	gi|514325526|gb|KE332961.1|:161199-165965	12.9401
CUFF.10477.1	gi|514325526|gb|KE332961.1|:180533-181580	2.57853
CUFF.10478.1	gi|514325526|gb|KE332961.1|:185219-185417	7.33599
CUFF.10479.1	gi|514325526|gb|KE332961.1|:195143-196742	2.83187
CUFF.1048.1	gi|514323952|gb|KE334535.1|:17873-18494	0.899245
CUFF.10480.1	gi|514325526|gb|KE332961.1|:188347-190833	10.8212
CUFF.10481.1	gi|514325526|gb|KE332961.1|:240408-250079	9.55354
CUFF.10482.1	gi|514325527|gb|KE332960.1|:9697-11459	6.50234
CUFF.10483.1	gi|514325527|gb|KE332960.1|:28191-32636	5.46354
CUFF.10484.1	gi|514325527|gb|KE332960.1|:32903-34994	13.9103
CUFF.10485.1	gi|514325527|gb|KE332960.1|:48056-48474	1.5136
CUFF.10486.1	gi|514325527|gb|KE332960.1|:49891-50624	5.56419
CUFF.10487.1	gi|514325527|gb|KE332960.1|:50681-54151	3.0701
CUFF.10488.1	gi|514325527|gb|KE332960.1|:81404-81848	1.47106
CUFF.10489.1	gi|514325527|gb|KE332960.1|:84331-85048	6.84088
CUFF.1049.1	gi|514323947|gb|KE334540.1|:655-9205	76.791
CUFF.10490.1	gi|514325527|gb|KE332960.1|:85149-90435	2.95157
CUFF.10490.2	gi|514325527|gb|KE332960.1|:85149-90435	9.07659
CUFF.10491.1	gi|514325527|gb|KE332960.1|:91896-93351	1.0696
CUFF.10492.1	gi|514325527|gb|KE332960.1|:94412-98906	5.1736
CUFF.10493.1	gi|514325527|gb|KE332960.1|:99404-99896	3.20983
CUFF.10494.1	gi|514325527|gb|KE332960.1|:101834-114940	12.9114
CUFF.10495.1	gi|514325527|gb|KE332960.1|:123113-133325	11.0609
CUFF.10496.1	gi|514325527|gb|KE332960.1|:139847-141469	6.11811
CUFF.10497.1	gi|514325527|gb|KE332960.1|:139847-141469	1.45613
CUFF.10498.1	gi|514325527|gb|KE332960.1|:139847-141469	1.30735
CUFF.10499.1	gi|514325527|gb|KE332960.1|:150380-150774	0.706095
CUFF.105.1	gi|514320440|gb|KE338047.1|:1764-2852	3.15395
CUFF.1050.1	gi|514323953|gb|KE334534.1|:2467-4658	2.22907
CUFF.10500.1	gi|514325527|gb|KE332960.1|:150856-152357	0.679442
CUFF.10501.1	gi|514325527|gb|KE332960.1|:178243-198990	1.31553
CUFF.10501.2	gi|514325527|gb|KE332960.1|:178243-198990	0.941239
CUFF.10501.3	gi|514325527|gb|KE332960.1|:178243-198990	0.62285
CUFF.10502.1	gi|514325527|gb|KE332960.1|:178243-198990	0.790746
CUFF.10503.1	gi|514325527|gb|KE332960.1|:241452-242180	1.43658
CUFF.10504.1	gi|514325527|gb|KE332960.1|:242239-242483	2.33604
CUFF.10505.1	gi|514325527|gb|KE332960.1|:207965-209071	212.277
CUFF.10506.1	gi|514325527|gb|KE332960.1|:245133-253404	4.30794
CUFF.10507.1	gi|514325528|gb|KE332959.1|:11503-32748	8.58601
CUFF.10508.1	gi|514325528|gb|KE332959.1|:98450-104855	9.61221
CUFF.10508.2	gi|514325528|gb|KE332959.1|:98450-104855	80.7666
CUFF.10509.1	gi|514325528|gb|KE332959.1|:112079-119242	0.670848
CUFF.10509.2	gi|514325528|gb|KE332959.1|:112079-119242	0.381637
CUFF.10509.3	gi|514325528|gb|KE332959.1|:112079-119242	1.68204
CUFF.1051.1	gi|514323952|gb|KE334535.1|:21758-26868	18.0824
CUFF.10510.1	gi|514325528|gb|KE332959.1|:134450-134833	4.74838
CUFF.10511.1	gi|514325526|gb|KE332961.1|:197156-228566	91.916
CUFF.10511.2	gi|514325526|gb|KE332961.1|:197156-228566	46.632
CUFF.10512.1	gi|514325528|gb|KE332959.1|:138889-156077	25.5162
CUFF.10513.1	gi|514325528|gb|KE332959.1|:156598-159128	12.7567
CUFF.10514.1	gi|514325526|gb|KE332961.1|:197156-228566	20.5511
CUFF.10514.2	gi|514325526|gb|KE332961.1|:197156-228566	36.8876
CUFF.10514.3	gi|514325526|gb|KE332961.1|:197156-228566	7.56069
CUFF.10515.1	gi|514325528|gb|KE332959.1|:163401-180262	13.3031
CUFF.10517.1	gi|514325526|gb|KE332961.1|:197156-228566	13.0316
CUFF.10518.1	gi|514325526|gb|KE332961.1|:197156-228566	6.46415
CUFF.10519.1	gi|514325526|gb|KE332961.1|:197156-228566	7.19045
CUFF.1052.1	gi|514323953|gb|KE334534.1|:22478-23029	9.11352
CUFF.10520.1	gi|514325526|gb|KE332961.1|:197156-228566	6.46266
CUFF.10521.1	gi|514325526|gb|KE332961.1|:197156-228566	8.01023
CUFF.10522.1	gi|514325526|gb|KE332961.1|:197156-228566	9.29189
CUFF.10523.1	gi|514325526|gb|KE332961.1|:197156-228566	4.74342
CUFF.10524.1	gi|514325526|gb|KE332961.1|:197156-228566	4.79361
CUFF.10525.1	gi|514325528|gb|KE332959.1|:181535-203055	15.4021
CUFF.10526.1	gi|514325528|gb|KE332959.1|:181535-203055	3.13223
CUFF.10527.1	gi|514325528|gb|KE332959.1|:237762-238087	1.07218
CUFF.10528.1	gi|514325528|gb|KE332959.1|:240639-260027	2.50247
CUFF.10528.2	gi|514325528|gb|KE332959.1|:240639-260027	4.27523
CUFF.10528.3	gi|514325528|gb|KE332959.1|:240639-260027	2.79903
CUFF.10528.4	gi|514325528|gb|KE332959.1|:240639-260027	4.34596
CUFF.10529.1	gi|514325528|gb|KE332959.1|:240639-260027	2.41599
CUFF.1053.1	gi|514323955|gb|KE334532.1|:4092-7285	0.96546
CUFF.10530.1	gi|514325528|gb|KE332959.1|:240639-260027	1.91461
CUFF.10531.1	gi|514325529|gb|KE332958.1|:35349-36211	0.903569
CUFF.10532.1	gi|514325528|gb|KE332959.1|:240639-260027	1.1843
CUFF.10533.1	gi|514325529|gb|KE332958.1|:45810-49800	2.9368
CUFF.10534.1	gi|514325529|gb|KE332958.1|:51066-51501	1.56963
CUFF.10535.1	gi|514325529|gb|KE332958.1|:51566-52059	0.759876
CUFF.10536.1	gi|514325529|gb|KE332958.1|:53329-53606	1.42452
CUFF.10537.1	gi|514325529|gb|KE332958.1|:52119-53219	1.2235
CUFF.10538.1	gi|514325529|gb|KE332958.1|:52119-53219	5.09632
CUFF.10539.1	gi|514325529|gb|KE332958.1|:54388-54774	9.48037
CUFF.1054.1	gi|514323955|gb|KE334532.1|:9306-11231	1.43629
CUFF.10540.1	gi|514325529|gb|KE332958.1|:66675-78382	12.4542
CUFF.10541.1	gi|514325529|gb|KE332958.1|:85547-87475	2.62335
CUFF.10541.2	gi|514325529|gb|KE332958.1|:85547-87475	6.00937
CUFF.10542.1	gi|514325529|gb|KE332958.1|:90032-93399	2.96777
CUFF.10543.1	gi|514325529|gb|KE332958.1|:108959-109269	1.99119
CUFF.10544.1	gi|514325529|gb|KE332958.1|:136302-136514	3.0026
CUFF.10545.1	gi|514325529|gb|KE332958.1|:136606-139678	4.8372
CUFF.10546.1	gi|514325529|gb|KE332958.1|:115231-120309	28.1069
CUFF.10547.1	gi|514325529|gb|KE332958.1|:143998-144331	4.77342
CUFF.10548.1	gi|514325529|gb|KE332958.1|:144414-149212	8.39616
CUFF.10549.1	gi|514325529|gb|KE332958.1|:160322-160470	4.4782
CUFF.1055.1	gi|514323955|gb|KE334532.1|:12085-12348	1.17326
CUFF.10550.1	gi|514325529|gb|KE332958.1|:180201-185665	41.012
CUFF.10551.1	gi|514325529|gb|KE332958.1|:218120-236746	13.3431
CUFF.10552.1	gi|514325530|gb|KE332957.1|:5212-6158	3.34877
CUFF.10553.1	gi|514325530|gb|KE332957.1|:13578-16368	2.89859
CUFF.10554.1	gi|514325530|gb|KE332957.1|:41536-42508	2.27951
CUFF.10555.1	gi|514325530|gb|KE332957.1|:20858-33862	58.6759
CUFF.10557.1	gi|514325530|gb|KE332957.1|:68081-68416	2.58117
CUFF.10558.1	gi|514325530|gb|KE332957.1|:122381-123190	3.27849
CUFF.10559.1	gi|514325530|gb|KE332957.1|:138178-138518	1.18265
CUFF.1056.1	gi|514323953|gb|KE334534.1|:6659-11614	32.8418
CUFF.10560.1	gi|514325530|gb|KE332957.1|:138945-140801	5.83569
CUFF.10560.2	gi|514325530|gb|KE332957.1|:138945-140801	9.76181
CUFF.10560.3	gi|514325530|gb|KE332957.1|:138945-140801	3.8447
CUFF.10561.1	gi|514325530|gb|KE332957.1|:167868-176081	11.8106
CUFF.10562.1	gi|514325530|gb|KE332957.1|:182678-183021	1.08632
CUFF.10563.1	gi|514325530|gb|KE332957.1|:183147-192318	2.61871
CUFF.10564.1	gi|514325530|gb|KE332957.1|:192812-194238	7.28146
CUFF.10565.1	gi|514325530|gb|KE332957.1|:142437-163941	33.734
CUFF.10566.1	gi|514325530|gb|KE332957.1|:208319-215312	2.83628
CUFF.10567.1	gi|514325530|gb|KE332957.1|:251360-254607	10.7786
CUFF.10568.1	gi|514325530|gb|KE332957.1|:257606-259997	13.665
CUFF.10569.1	gi|514325530|gb|KE332957.1|:257606-259997	9.73073
CUFF.1057.1	gi|514323953|gb|KE334534.1|:17132-22404	16.3954
CUFF.10570.1	gi|514325531|gb|KE332956.1|:25129-26693	20.9214
CUFF.10571.1	gi|514325531|gb|KE332956.1|:58565-58912	1.15329
CUFF.10572.1	gi|514325531|gb|KE332956.1|:49517-56832	3.36025
CUFF.10572.2	gi|514325531|gb|KE332956.1|:49517-56832	1.48723
CUFF.10572.3	gi|514325531|gb|KE332956.1|:49517-56832	0.906482
CUFF.10573.1	gi|514325531|gb|KE332956.1|:85065-86351	2.98704
CUFF.10574.1	gi|514325531|gb|KE332956.1|:62557-79211	6.82872
CUFF.10574.2	gi|514325531|gb|KE332956.1|:62557-79211	14.5593
CUFF.10574.3	gi|514325531|gb|KE332956.1|:62557-79211	13.6482
CUFF.10575.1	gi|514325531|gb|KE332956.1|:97495-98211	13.2389
CUFF.10576.1	gi|514325531|gb|KE332956.1|:124397-127134	1.44186
CUFF.10576.2	gi|514325531|gb|KE332956.1|:124397-127134	2.49079
CUFF.10577.1	gi|514325531|gb|KE332956.1|:131015-135097	14.778
CUFF.10578.1	gi|514325531|gb|KE332956.1|:146193-147488	1.62424
CUFF.10579.1	gi|514325531|gb|KE332956.1|:169770-171450	3.3127
CUFF.1058.1	gi|514323960|gb|KE334527.1|:9794-11950	8.95264
CUFF.10580.1	gi|514325531|gb|KE332956.1|:169770-171450	6.24791
CUFF.10581.1	gi|514325531|gb|KE332956.1|:159806-169477	11.0917
CUFF.10581.2	gi|514325531|gb|KE332956.1|:159806-169477	13.7032
CUFF.10582.1	gi|514325531|gb|KE332956.1|:206965-207958	1.83319
CUFF.10583.1	gi|514325531|gb|KE332956.1|:254536-254737	2.39139
CUFF.10584.1	gi|514325531|gb|KE332956.1|:179243-198992	221.084
CUFF.10585.1	gi|514325532|gb|KE332955.1|:1822-11486	52.9138
CUFF.10586.1	gi|514325532|gb|KE332955.1|:1822-11486	9.49428
CUFF.10587.1	gi|514325532|gb|KE332955.1|:42417-43162	9.90711
CUFF.10588.1	gi|514325532|gb|KE332955.1|:43233-44486	19.4956
CUFF.10589.1	gi|514325532|gb|KE332955.1|:54631-54738	5.531
CUFF.1059.1	gi|514323964|gb|KE334523.1|:4380-4853	0.512438
CUFF.10590.1	gi|514325532|gb|KE332955.1|:61756-62335	7.45726
CUFF.10591.1	gi|514325532|gb|KE332955.1|:62448-62939	2.89018
CUFF.10592.1	gi|514325531|gb|KE332956.1|:255203-257073	331.312
CUFF.10593.1	gi|514325532|gb|KE332955.1|:82701-83283	2.06693
CUFF.10594.1	gi|514325532|gb|KE332955.1|:73772-74918	135.966
CUFF.10595.1	gi|514325532|gb|KE332955.1|:101665-109540	6.27426
CUFF.10595.2	gi|514325532|gb|KE332955.1|:101665-109540	3.53708
CUFF.10596.1	gi|514325532|gb|KE332955.1|:112484-129716	8.59449
CUFF.10597.1	gi|514325532|gb|KE332955.1|:112484-129716	3.09743
CUFF.10598.1	gi|514325532|gb|KE332955.1|:165957-166226	1.93588
CUFF.10599.1	gi|514325532|gb|KE332955.1|:153696-154141	0.42793
CUFF.106.1	gi|514320459|gb|KE338028.1|:1316-1411	205.97
CUFF.1060.1	gi|514323964|gb|KE334523.1|:18514-19424	1.26462
CUFF.10600.1	gi|514325532|gb|KE332955.1|:193021-194007	0.908031
CUFF.10601.1	gi|514325532|gb|KE332955.1|:204191-208407	2.33527
CUFF.10601.2	gi|514325532|gb|KE332955.1|:204191-208407	9.11241
CUFF.10601.3	gi|514325532|gb|KE332955.1|:204191-208407	6.23863
CUFF.10602.1	gi|514325532|gb|KE332955.1|:211885-220603	7.63683
CUFF.10603.1	gi|514325532|gb|KE332955.1|:194062-202565	6.18933
CUFF.10603.2	gi|514325532|gb|KE332955.1|:194062-202565	3.82575
CUFF.10604.1	gi|514325532|gb|KE332955.1|:194062-202565	1.95467
CUFF.10605.1	gi|514325532|gb|KE332955.1|:194062-202565	2.18839
CUFF.10606.1	gi|514325532|gb|KE332955.1|:243264-251015	48.3109
CUFF.10607.1	gi|514325532|gb|KE332955.1|:251144-254773	13.4092
CUFF.10608.1	gi|514325533|gb|KE332954.1|:18917-20565	3.93289
CUFF.10609.1	gi|514325533|gb|KE332954.1|:21123-21901	2.21553
CUFF.1061.1	gi|514323964|gb|KE334523.1|:21222-24137	3.6181
CUFF.10610.1	gi|514325533|gb|KE332954.1|:46287-50885	3.07182
CUFF.10611.1	gi|514325533|gb|KE332954.1|:55171-57144	2.33186
CUFF.10611.2	gi|514325533|gb|KE332954.1|:55171-57144	2.54495
CUFF.10612.1	gi|514325533|gb|KE332954.1|:55171-57144	2.83012
CUFF.10613.1	gi|514325533|gb|KE332954.1|:22541-24967	136.533
CUFF.10614.1	gi|514325533|gb|KE332954.1|:29050-29385	1.11851
CUFF.10615.1	gi|514325533|gb|KE332954.1|:59016-59467	0.722192
CUFF.10616.1	gi|514325533|gb|KE332954.1|:65547-66014	0.667046
CUFF.10617.1	gi|514325533|gb|KE332954.1|:65547-66014	0.776098
CUFF.10618.1	gi|514325533|gb|KE332954.1|:76064-76910	22.2786
CUFF.10619.1	gi|514325533|gb|KE332954.1|:79771-80174	0.687293
CUFF.1062.1	gi|514323969|gb|KE334518.1|:16875-17203	2.56154
CUFF.10620.1	gi|514325533|gb|KE332954.1|:108407-123671	10.2134
CUFF.10621.1	gi|514325533|gb|KE332954.1|:93064-104599	17.073
CUFF.10622.1	gi|514325533|gb|KE332954.1|:93064-104599	7.97765
CUFF.10623.1	gi|514325533|gb|KE332954.1|:123755-126848	16.0939
CUFF.10623.2	gi|514325533|gb|KE332954.1|:123755-126848	7.11271
CUFF.10624.1	gi|514325533|gb|KE332954.1|:134273-134995	0.707168
CUFF.10625.1	gi|514325533|gb|KE332954.1|:130137-133731	52.5694
CUFF.10626.1	gi|514325533|gb|KE332954.1|:130137-133731	9.22076
CUFF.10627.1	gi|514325533|gb|KE332954.1|:135889-140983	148.143
CUFF.10628.1	gi|514325533|gb|KE332954.1|:166814-174712	14.5164
CUFF.10628.2	gi|514325533|gb|KE332954.1|:166814-174712	36.022
CUFF.10629.1	gi|514325533|gb|KE332954.1|:166814-174712	3.15754
CUFF.1063.1	gi|514323971|gb|KE334516.1|:6277-7499	11.6855
CUFF.10630.1	gi|514325533|gb|KE332954.1|:188174-202944	21.9951
CUFF.10631.1	gi|514325533|gb|KE332954.1|:204560-211716	47.0146
CUFF.10632.1	gi|514325533|gb|KE332954.1|:226895-229989	25.3452
CUFF.10633.1	gi|514325533|gb|KE332954.1|:230077-239351	10.5846
CUFF.10634.1	gi|514325533|gb|KE332954.1|:230077-239351	47.68
CUFF.10635.1	gi|514325533|gb|KE332954.1|:213671-224072	69.8624
CUFF.10636.1	gi|514325534|gb|KE332953.1|:7933-8163	16.895
CUFF.10637.1	gi|514325533|gb|KE332954.1|:258011-259805	52.6817
CUFF.10638.1	gi|514325534|gb|KE332953.1|:26687-36818	18.3558
CUFF.10639.1	gi|514325534|gb|KE332953.1|:15598-24153	9.96036
CUFF.10639.2	gi|514325534|gb|KE332953.1|:15598-24153	14.698
CUFF.10639.3	gi|514325534|gb|KE332953.1|:15598-24153	17.3842
CUFF.1064.1	gi|514323973|gb|KE334514.1|:554-1397	2.2358
CUFF.10640.1	gi|514325534|gb|KE332953.1|:36950-37422	6.67806
CUFF.10641.1	gi|514325534|gb|KE332953.1|:38277-39518	0.790152
CUFF.10642.1	gi|514325534|gb|KE332953.1|:37481-38199	1.17398
CUFF.10643.1	gi|514325534|gb|KE332953.1|:39693-40183	0.5466
CUFF.10644.1	gi|514325534|gb|KE332953.1|:40503-43245	7.75871
CUFF.10645.1	gi|514325534|gb|KE332953.1|:44232-47146	1.17996
CUFF.10646.1	gi|514325534|gb|KE332953.1|:44232-47146	2.83916
CUFF.10647.1	gi|514325534|gb|KE332953.1|:63402-64743	7.85107
CUFF.10648.1	gi|514325534|gb|KE332953.1|:60473-62790	14.9399
CUFF.10649.1	gi|514325534|gb|KE332953.1|:65820-67915	5.29974
CUFF.1065.1	gi|514323973|gb|KE334514.1|:2896-13568	1.29163
CUFF.1065.2	gi|514323973|gb|KE334514.1|:2896-13568	8.45729
CUFF.10650.1	gi|514325534|gb|KE332953.1|:64802-65727	8.13727
CUFF.10651.1	gi|514325534|gb|KE332953.1|:74565-75021	1.78239
CUFF.10652.1	gi|514325534|gb|KE332953.1|:81312-84276	4.14314
CUFF.10653.1	gi|514325534|gb|KE332953.1|:71436-74254	12.8327
CUFF.10654.1	gi|514325534|gb|KE332953.1|:86153-89665	8.55278
CUFF.10655.1	gi|514325534|gb|KE332953.1|:89742-90813	12.4004
CUFF.10656.1	gi|514325534|gb|KE332953.1|:111487-111969	26.6844
CUFF.10657.1	gi|514325534|gb|KE332953.1|:100277-111415	14.1826
CUFF.10657.2	gi|514325534|gb|KE332953.1|:100277-111415	16.6196
CUFF.10658.1	gi|514325534|gb|KE332953.1|:126383-129672	2.55794
CUFF.10659.1	gi|514325534|gb|KE332953.1|:130265-130800	1.43337
CUFF.1066.1	gi|514323974|gb|KE334513.1|:20731-23357	62.4561
CUFF.10660.1	gi|514325534|gb|KE332953.1|:113271-120408	21.9517
CUFF.10661.1	gi|514325534|gb|KE332953.1|:136506-141976	2.08977
CUFF.10662.1	gi|514325534|gb|KE332953.1|:136506-141976	0.826977
CUFF.10663.1	gi|514325534|gb|KE332953.1|:130869-136406	0.836161
CUFF.10663.2	gi|514325534|gb|KE332953.1|:130869-136406	2.59567
CUFF.10663.3	gi|514325534|gb|KE332953.1|:130869-136406	1.90816
CUFF.10664.1	gi|514325534|gb|KE332953.1|:154683-155229	9.56266
CUFF.10665.1	gi|514325534|gb|KE332953.1|:155333-156963	5.93236
CUFF.10666.1	gi|514325534|gb|KE332953.1|:157051-160652	3.27984
CUFF.10667.1	gi|514325534|gb|KE332953.1|:187115-187849	0.486138
CUFF.10668.1	gi|514325534|gb|KE332953.1|:189078-189774	0.589045
CUFF.10669.1	gi|514325534|gb|KE332953.1|:191904-194804	1.55689
CUFF.1067.1	gi|514323978|gb|KE334509.1|:7005-15125	14.1844
CUFF.10670.1	gi|514325534|gb|KE332953.1|:195135-196014	0.542235
CUFF.10671.1	gi|514325534|gb|KE332953.1|:196861-197167	1.06032
CUFF.10672.1	gi|514325534|gb|KE332953.1|:173841-185228	49.9771
CUFF.10673.1	gi|514325534|gb|KE332953.1|:197880-199207	0.589045
CUFF.10674.1	gi|514325534|gb|KE332953.1|:199260-199831	0.688651
CUFF.10675.1	gi|514325534|gb|KE332953.1|:202705-209423	1.27553
CUFF.10675.2	gi|514325534|gb|KE332953.1|:202705-209423	3.7391
CUFF.10676.1	gi|514325534|gb|KE332953.1|:215163-221103	1.06891
CUFF.10676.2	gi|514325534|gb|KE332953.1|:215163-221103	8.47616
CUFF.10677.1	gi|514325534|gb|KE332953.1|:222813-225229	4.35575
CUFF.10678.1	gi|514325534|gb|KE332953.1|:226344-228750	3.97642
CUFF.10679.1	gi|514325534|gb|KE332953.1|:210268-211193	192.786
CUFF.1068.1	gi|514323978|gb|KE334509.1|:17482-17749	1.84005
CUFF.10680.1	gi|514325534|gb|KE332953.1|:236998-256480	6.93719
CUFF.10681.1	gi|514325535|gb|KE332952.1|:5973-6655	1.69428
CUFF.10682.1	gi|514325535|gb|KE332952.1|:9151-9552	1.10622
CUFF.10683.1	gi|514325535|gb|KE332952.1|:23160-38105	5.34753
CUFF.10683.2	gi|514325535|gb|KE332952.1|:23160-38105	5.46435
CUFF.10683.3	gi|514325535|gb|KE332952.1|:23160-38105	2.93975
CUFF.10684.1	gi|514325535|gb|KE332952.1|:55529-65510	6.43164
CUFF.10685.1	gi|514325535|gb|KE332952.1|:39327-52729	24.0403
CUFF.10685.2	gi|514325535|gb|KE332952.1|:39327-52729	20.3367
CUFF.10686.1	gi|514325535|gb|KE332952.1|:66172-107667	24.738
CUFF.10687.1	gi|514325535|gb|KE332952.1|:111295-114032	2.75601
CUFF.10688.1	gi|514325535|gb|KE332952.1|:130797-132774	1.04488
CUFF.10689.1	gi|514325535|gb|KE332952.1|:136633-139023	65.0638
CUFF.1069.1	gi|514323978|gb|KE334509.1|:18072-19929	32.6354
CUFF.10690.1	gi|514325535|gb|KE332952.1|:198540-203594	15.4572
CUFF.10691.1	gi|514325535|gb|KE332952.1|:142106-164203	27.3898
CUFF.10692.1	gi|514325535|gb|KE332952.1|:218120-221578	4.50049
CUFF.10693.1	gi|514325535|gb|KE332952.1|:142106-164203	5.01852
CUFF.10694.1	gi|514325535|gb|KE332952.1|:142106-164203	2.37153
CUFF.10695.1	gi|514325535|gb|KE332952.1|:223669-226293	5.09051
CUFF.10696.1	gi|514325535|gb|KE332952.1|:142106-164203	26.9461
CUFF.10697.1	gi|514325535|gb|KE332952.1|:165994-167906	2.11187
CUFF.10698.1	gi|514325535|gb|KE332952.1|:168938-169361	0.925855
CUFF.10699.1	gi|514325535|gb|KE332952.1|:226443-232606	19.9343
CUFF.107.1	gi|514320459|gb|KE338028.1|:2242-2424	2.38263
CUFF.1070.1	gi|514323980|gb|KE334507.1|:4239-22472	0.657024
CUFF.10700.1	gi|514325535|gb|KE332952.1|:172945-173388	0.553107
CUFF.10701.1	gi|514325535|gb|KE332952.1|:243259-246351	3.67779
CUFF.10701.2	gi|514325535|gb|KE332952.1|:243259-246351	8.31012
CUFF.10702.1	gi|514325535|gb|KE332952.1|:237196-242357	49.427
CUFF.10703.1	gi|514325535|gb|KE332952.1|:264872-266245	0.870028
CUFF.10703.2	gi|514325535|gb|KE332952.1|:264872-266245	1.09041
CUFF.10704.1	gi|514325536|gb|KE332951.1|:6945-7837	0.870791
CUFF.10705.1	gi|514325536|gb|KE332951.1|:30953-31782	0.942598
CUFF.10706.1	gi|514325536|gb|KE332951.1|:25107-28732	1.83864
CUFF.10707.1	gi|514325536|gb|KE332951.1|:40494-41023	1.05138
CUFF.10708.1	gi|514325536|gb|KE332951.1|:48233-48557	1.79386
CUFF.10709.1	gi|514325536|gb|KE332951.1|:48684-49279	2.80519
CUFF.1071.1	gi|514323980|gb|KE334507.1|:4239-22472	0.379273
CUFF.10710.1	gi|514325536|gb|KE332951.1|:66466-66804	28.3361
CUFF.10711.1	gi|514325536|gb|KE332951.1|:61800-66404	78.4029
CUFF.10712.1	gi|514325536|gb|KE332951.1|:82607-83701	0.767576
CUFF.10713.1	gi|514325536|gb|KE332951.1|:83763-87982	0.834876
CUFF.10713.2	gi|514325536|gb|KE332951.1|:83763-87982	0.87843
CUFF.10714.1	gi|514325536|gb|KE332951.1|:83763-87982	1.04048
CUFF.10715.1	gi|514325536|gb|KE332951.1|:68433-82537	5.13208
CUFF.10715.2	gi|514325536|gb|KE332951.1|:68433-82537	1.8003
CUFF.10716.1	gi|514325536|gb|KE332951.1|:91194-91678	0.997969
CUFF.10717.1	gi|514325536|gb|KE332951.1|:68433-82537	1.09713
CUFF.10718.1	gi|514325536|gb|KE332951.1|:68433-82537	0.509627
CUFF.10719.1	gi|514325536|gb|KE332951.1|:68433-82537	0.912052
CUFF.1072.1	gi|514323981|gb|KE334506.1|:2285-4123	11.7921
CUFF.10720.1	gi|514325536|gb|KE332951.1|:108770-111567	1.2577
CUFF.10721.1	gi|514325536|gb|KE332951.1|:108770-111567	0.831783
CUFF.10722.1	gi|514325536|gb|KE332951.1|:123078-129782	5.84542
CUFF.10723.1	gi|514325536|gb|KE332951.1|:130149-132313	3.05993
CUFF.10724.1	gi|514325536|gb|KE332951.1|:111621-121045	17.0396
CUFF.10725.1	gi|514325536|gb|KE332951.1|:133006-140743	22.0684
CUFF.10726.1	gi|514325536|gb|KE332951.1|:141892-146690	20.1993
CUFF.10727.1	gi|514325536|gb|KE332951.1|:148647-150593	1.0127
CUFF.10728.1	gi|514325536|gb|KE332951.1|:152004-153312	9.92051
CUFF.10729.1	gi|514325536|gb|KE332951.1|:152004-153312	13.9384
CUFF.1073.1	gi|514323981|gb|KE334506.1|:7578-8909	6.96892
CUFF.10730.1	gi|514325536|gb|KE332951.1|:166826-167113	1.77892
CUFF.10731.1	gi|514325536|gb|KE332951.1|:173503-179515	27.1214
CUFF.10732.1	gi|514325536|gb|KE332951.1|:167330-170921	55.3579
CUFF.10733.1	gi|514325536|gb|KE332951.1|:183622-183724	11.9289
CUFF.10734.1	gi|514325536|gb|KE332951.1|:192429-192707	1.1997
CUFF.10735.1	gi|514325536|gb|KE332951.1|:183895-192328	62.5529
CUFF.10736.1	gi|514325536|gb|KE332951.1|:214943-215950	38.9147
CUFF.10737.1	gi|514325536|gb|KE332951.1|:220957-223830	3.8221
CUFF.10738.1	gi|514325536|gb|KE332951.1|:236643-237618	3.52286
CUFF.10739.1	gi|514325536|gb|KE332951.1|:254420-254802	0.732824
CUFF.1074.1	gi|514323980|gb|KE334507.1|:4239-22472	0.636452
CUFF.10740.1	gi|514325536|gb|KE332951.1|:254976-255224	7.3627
CUFF.10741.1	gi|514325536|gb|KE332951.1|:243595-251723	36.9094
CUFF.10742.1	gi|514325537|gb|KE332950.1|:20103-29596	13.8429
CUFF.10743.1	gi|514325537|gb|KE332950.1|:20103-29596	32.6377
CUFF.10743.2	gi|514325537|gb|KE332950.1|:20103-29596	12.8711
CUFF.10744.1	gi|514325537|gb|KE332950.1|:46735-74712	16.1852
CUFF.10744.2	gi|514325537|gb|KE332950.1|:46735-74712	16.3028
CUFF.10745.1	gi|514325537|gb|KE332950.1|:20103-29596	15.7635
CUFF.10746.1	gi|514325537|gb|KE332950.1|:46735-74712	21.6276
CUFF.10747.1	gi|514325537|gb|KE332950.1|:20103-29596	12.8377
CUFF.10748.1	gi|514325537|gb|KE332950.1|:20103-29596	10.0704
CUFF.10749.1	gi|514325537|gb|KE332950.1|:148610-149293	0.676616
CUFF.1075.1	gi|514323982|gb|KE334505.1|:4612-4750	12.4109
CUFF.10750.1	gi|514325537|gb|KE332950.1|:149709-150177	0.749371
CUFF.10751.1	gi|514325537|gb|KE332950.1|:156167-156367	0.860394
CUFF.10752.1	gi|514325537|gb|KE332950.1|:173151-174059	3.88058
CUFF.10752.2	gi|514325537|gb|KE332950.1|:173151-174059	1.85392
CUFF.10753.1	gi|514325537|gb|KE332950.1|:174172-175928	9.30374
CUFF.10754.1	gi|514325537|gb|KE332950.1|:115772-144456	71.7311
CUFF.10755.1	gi|514325537|gb|KE332950.1|:181821-209156	23.5019
CUFF.10755.2	gi|514325537|gb|KE332950.1|:181821-209156	9.8072
CUFF.10756.1	gi|514325537|gb|KE332950.1|:115772-144456	37.4695
CUFF.10757.1	gi|514325537|gb|KE332950.1|:210903-221045	8.59379
CUFF.10758.1	gi|514325537|gb|KE332950.1|:232560-232984	3.94725
CUFF.10759.1	gi|514325537|gb|KE332950.1|:233415-233764	1.06337
CUFF.1076.1	gi|514323982|gb|KE334505.1|:23427-24114	24.3509
CUFF.10760.1	gi|514325537|gb|KE332950.1|:240890-241454	0.805683
CUFF.10761.1	gi|514325537|gb|KE332950.1|:258697-260804	1.98309
CUFF.10762.1	gi|514325538|gb|KE332949.1|:6076-6373	2.00263
CUFF.10763.1	gi|514325538|gb|KE332949.1|:7447-7690	1.56611
CUFF.10764.1	gi|514325538|gb|KE332949.1|:9316-18238	10.9168
CUFF.10765.1	gi|514325538|gb|KE332949.1|:54649-54953	4.95715
CUFF.10766.1	gi|514325538|gb|KE332949.1|:62970-68661	13.5051
CUFF.10767.1	gi|514325538|gb|KE332949.1|:72370-72686	2.1287
CUFF.10768.1	gi|514325538|gb|KE332949.1|:76919-102295	5.79549
CUFF.10769.1	gi|514325538|gb|KE332949.1|:22554-40710	297.229
CUFF.1077.1	gi|514323980|gb|KE334507.1|:4239-22472	0.79606
CUFF.10770.1	gi|514325538|gb|KE332949.1|:121133-121415	8.73473
CUFF.10771.1	gi|514325538|gb|KE332949.1|:121554-123911	7.28022
CUFF.10772.1	gi|514325538|gb|KE332949.1|:113569-116848	44.4356
CUFF.10774.1	gi|514325538|gb|KE332949.1|:128188-140200	21.4702
CUFF.10775.1	gi|514325538|gb|KE332949.1|:153407-153613	6.26074
CUFF.10776.1	gi|514325538|gb|KE332949.1|:146137-147625	26.071
CUFF.10777.1	gi|514325538|gb|KE332949.1|:163595-177790	3.87369
CUFF.10777.2	gi|514325538|gb|KE332949.1|:163595-177790	7.69528
CUFF.10778.1	gi|514325538|gb|KE332949.1|:163595-177790	12.2304
CUFF.10779.1	gi|514325538|gb|KE332949.1|:163595-177790	3.73758
CUFF.1078.1	gi|514323983|gb|KE334504.1|:5536-15793	12.5502
CUFF.10780.1	gi|514325538|gb|KE332949.1|:163595-177790	3.24729
CUFF.10781.1	gi|514325538|gb|KE332949.1|:163595-177790	5.8076
CUFF.10782.1	gi|514325538|gb|KE332949.1|:257321-260935	5.27505
CUFF.10783.1	gi|514325538|gb|KE332949.1|:267521-267815	7.50682
CUFF.10784.1	gi|514325539|gb|KE332948.1|:19754-29926	9.24492
CUFF.10785.1	gi|514325539|gb|KE332948.1|:69554-69847	1.12077
CUFF.10786.1	gi|514325539|gb|KE332948.1|:68660-69380	0.78026
CUFF.10787.1	gi|514325539|gb|KE332948.1|:76329-77579	22.7618
CUFF.10788.1	gi|514325539|gb|KE332948.1|:81255-82665	13.1598
CUFF.10789.1	gi|514325539|gb|KE332948.1|:83519-84446	4.24358
CUFF.10789.2	gi|514325539|gb|KE332948.1|:83519-84446	1.42546
CUFF.1079.1	gi|514323984|gb|KE334503.1|:27272-27778	0.526769
CUFF.10790.1	gi|514325539|gb|KE332948.1|:108289-108653	2.25313
CUFF.10791.1	gi|514325539|gb|KE332948.1|:109233-110458	1.44289
CUFF.10792.1	gi|514325539|gb|KE332948.1|:111367-113612	0.957063
CUFF.10793.1	gi|514325539|gb|KE332948.1|:123619-124089	0.809426
CUFF.10794.1	gi|514325539|gb|KE332948.1|:124719-126087	0.766623
CUFF.10795.1	gi|514325539|gb|KE332948.1|:127954-128304	1.30417
CUFF.10796.1	gi|514325539|gb|KE332948.1|:129398-130070	1.41603
CUFF.10797.1	gi|514325539|gb|KE332948.1|:134654-162680	6.11651
CUFF.10797.2	gi|514325539|gb|KE332948.1|:134654-162680	4.58652
CUFF.10798.1	gi|514325539|gb|KE332948.1|:168822-178384	1.86242
CUFF.10798.2	gi|514325539|gb|KE332948.1|:168822-178384	1.02064
CUFF.10799.1	gi|514325539|gb|KE332948.1|:168822-178384	7.02859
CUFF.108.1	gi|514320480|gb|KE338007.1|:798-1390	0.264484
CUFF.1080.1	gi|514323985|gb|KE334502.1|:12858-14021	1.94418
CUFF.10800.1	gi|514325539|gb|KE332948.1|:168822-178384	2.00901
CUFF.10801.1	gi|514325539|gb|KE332948.1|:179293-185434	3.41737
CUFF.10801.2	gi|514325539|gb|KE332948.1|:179293-185434	1.03098
CUFF.10802.1	gi|514325539|gb|KE332948.1|:179293-185434	0.512755
CUFF.10802.2	gi|514325539|gb|KE332948.1|:179293-185434	0.899726
CUFF.10803.1	gi|514325539|gb|KE332948.1|:192043-199155	54.4072
CUFF.10804.1	gi|514325539|gb|KE332948.1|:199270-200554	14.3278
CUFF.10805.1	gi|514325539|gb|KE332948.1|:200909-210373	1.69545
CUFF.10806.1	gi|514325539|gb|KE332948.1|:200909-210373	0.427769
CUFF.10807.1	gi|514325540|gb|KE332947.1|:6983-7826	4.35945
CUFF.10808.1	gi|514325540|gb|KE332947.1|:11029-11515	0.717331
CUFF.10809.1	gi|514325540|gb|KE332947.1|:12249-12814	0.836298
CUFF.1081.1	gi|514323985|gb|KE334502.1|:18513-18793	4.06537
CUFF.10810.1	gi|514325540|gb|KE332947.1|:12877-14245	1.8185
CUFF.10811.1	gi|514325540|gb|KE332947.1|:48028-54072	3.98367
CUFF.10812.1	gi|514325540|gb|KE332947.1|:48028-54072	3.48234
CUFF.10813.1	gi|514325540|gb|KE332947.1|:38471-40359	1.08315
CUFF.10814.1	gi|514325540|gb|KE332947.1|:40479-46809	1.04673
CUFF.10814.2	gi|514325540|gb|KE332947.1|:40479-46809	1.02559
CUFF.10814.3	gi|514325540|gb|KE332947.1|:40479-46809	0.892505
CUFF.10814.4	gi|514325540|gb|KE332947.1|:40479-46809	1.63256
CUFF.10815.1	gi|514325540|gb|KE332947.1|:40479-46809	0.403619
CUFF.10816.1	gi|514325540|gb|KE332947.1|:63299-65773	10.999
CUFF.10817.1	gi|514325540|gb|KE332947.1|:65879-69013	16.1358
CUFF.10818.1	gi|514325540|gb|KE332947.1|:76761-79077	2.75451
CUFF.10819.1	gi|514325540|gb|KE332947.1|:87879-88482	1.53809
CUFF.1082.1	gi|514323985|gb|KE334502.1|:18849-18991	4.52545
CUFF.10820.1	gi|514325540|gb|KE332947.1|:83520-85951	15.6113
CUFF.10821.1	gi|514325540|gb|KE332947.1|:136260-136459	6.06771
CUFF.10822.1	gi|514325540|gb|KE332947.1|:136532-137584	1.20571
CUFF.10823.1	gi|514325540|gb|KE332947.1|:136532-137584	3.62173
CUFF.10824.1	gi|514325540|gb|KE332947.1|:173170-190278	4.72169
CUFF.10824.2	gi|514325540|gb|KE332947.1|:173170-190278	15.0141
CUFF.10825.1	gi|514325540|gb|KE332947.1|:194615-201688	6.48249
CUFF.10825.2	gi|514325540|gb|KE332947.1|:194615-201688	22.3747
CUFF.10825.3	gi|514325540|gb|KE332947.1|:194615-201688	25.0136
CUFF.10826.1	gi|514325540|gb|KE332947.1|:194615-201688	4.28872
CUFF.10827.1	gi|514325540|gb|KE332947.1|:255438-256193	5.00525
CUFF.10828.1	gi|514325540|gb|KE332947.1|:256337-257822	1.47919
CUFF.10828.2	gi|514325540|gb|KE332947.1|:256337-257822	3.93502
CUFF.10829.1	gi|514325540|gb|KE332947.1|:241381-255333	7.02431
CUFF.10829.2	gi|514325540|gb|KE332947.1|:241381-255333	14.8121
CUFF.1083.1	gi|514323984|gb|KE334503.1|:14173-15773	11.9688
CUFF.10830.1	gi|514325541|gb|KE332946.1|:17934-18453	3.78647
CUFF.10831.1	gi|514325541|gb|KE332946.1|:20000-20478	6.01856
CUFF.10832.1	gi|514325541|gb|KE332946.1|:26407-27640	19.6961
CUFF.10833.1	gi|514325541|gb|KE332946.1|:59197-63358	2.41458
CUFF.10834.1	gi|514325541|gb|KE332946.1|:66244-88144	0.793111
CUFF.10835.1	gi|514325541|gb|KE332946.1|:104080-124523	0.878714
CUFF.10835.2	gi|514325541|gb|KE332946.1|:104080-124523	5.21277
CUFF.10836.1	gi|514325541|gb|KE332946.1|:127497-127618	4.56313
CUFF.10837.1	gi|514325541|gb|KE332946.1|:127716-132950	2.70948
CUFF.10838.1	gi|514325541|gb|KE332946.1|:138053-140922	1.48728
CUFF.10838.2	gi|514325541|gb|KE332946.1|:138053-140922	1.47219
CUFF.10839.1	gi|514325541|gb|KE332946.1|:140977-142042	2.29982
CUFF.1084.1	gi|514323984|gb|KE334503.1|:16630-24576	5.46363
CUFF.10840.1	gi|514325541|gb|KE332946.1|:142835-142978	3.27612
CUFF.10841.1	gi|514325541|gb|KE332946.1|:150589-151011	2.01722
CUFF.10842.1	gi|514325541|gb|KE332946.1|:210524-212861	1.04292
CUFF.10843.1	gi|514325541|gb|KE332946.1|:212994-213718	1.02228
CUFF.10844.1	gi|514325541|gb|KE332946.1|:213836-214289	0.957959
CUFF.10845.1	gi|514325541|gb|KE332946.1|:252797-254686	1.06215
CUFF.10845.2	gi|514325541|gb|KE332946.1|:252797-254686	2.55561
CUFF.10845.3	gi|514325541|gb|KE332946.1|:252797-254686	3.73032
CUFF.10846.1	gi|514325541|gb|KE332946.1|:257512-257628	12.2984
CUFF.10847.1	gi|514325541|gb|KE332946.1|:269401-270206	13.8441
CUFF.10848.1	gi|514325541|gb|KE332946.1|:257704-261124	26.6295
CUFF.10849.1	gi|514325542|gb|KE332945.1|:80342-81311	1.0279
CUFF.1085.1	gi|514323985|gb|KE334502.1|:22729-22907	1.43907
CUFF.10850.1	gi|514325542|gb|KE332945.1|:82946-83525	3.88681
CUFF.10851.1	gi|514325542|gb|KE332945.1|:8617-75972	0.740199
CUFF.10851.2	gi|514325542|gb|KE332945.1|:8617-75972	0.841977
CUFF.10851.3	gi|514325542|gb|KE332945.1|:8617-75972	0.619202
CUFF.10852.1	gi|514325542|gb|KE332945.1|:8617-75972	1.58755
CUFF.10853.1	gi|514325542|gb|KE332945.1|:8617-75972	3.01399
CUFF.10854.1	gi|514325542|gb|KE332945.1|:99034-110755	4.3842
CUFF.10854.2	gi|514325542|gb|KE332945.1|:99034-110755	6.65631
CUFF.10854.3	gi|514325542|gb|KE332945.1|:99034-110755	12.3701
CUFF.10855.1	gi|514325542|gb|KE332945.1|:135638-137979	6.73863
CUFF.10856.1	gi|514325542|gb|KE332945.1|:139110-140157	12.6594
CUFF.10857.1	gi|514325542|gb|KE332945.1|:140274-142920	9.26726
CUFF.10857.2	gi|514325542|gb|KE332945.1|:140274-142920	10.3247
CUFF.10858.1	gi|514325542|gb|KE332945.1|:143009-160978	42.8119
CUFF.10859.1	gi|514325542|gb|KE332945.1|:162819-168893	25.851
CUFF.1086.1	gi|514323987|gb|KE334500.1|:2940-3138	4.54133
CUFF.10860.1	gi|514325542|gb|KE332945.1|:181900-197825	5.23548
CUFF.10860.2	gi|514325542|gb|KE332945.1|:181900-197825	0.988056
CUFF.10861.1	gi|514325542|gb|KE332945.1|:202709-207192	11.1552
CUFF.10862.1	gi|514325542|gb|KE332945.1|:208328-219734	21.8498
CUFF.10863.1	gi|514325542|gb|KE332945.1|:249328-250019	0.482422
CUFF.10864.1	gi|514325542|gb|KE332945.1|:251225-251612	0.721445
CUFF.10865.1	gi|514325542|gb|KE332945.1|:253089-254819	1.08406
CUFF.10865.2	gi|514325542|gb|KE332945.1|:253089-254819	5.68248
CUFF.10865.3	gi|514325542|gb|KE332945.1|:253089-254819	4.10912
CUFF.10866.1	gi|514325542|gb|KE332945.1|:254901-257387	14.6588
CUFF.10867.1	gi|514325543|gb|KE332944.1|:1845-27777	1.29757
CUFF.10867.2	gi|514325543|gb|KE332944.1|:1845-27777	2.53283
CUFF.10867.3	gi|514325543|gb|KE332944.1|:1845-27777	7.365
CUFF.10868.1	gi|514325543|gb|KE332944.1|:37971-39141	0.567622
CUFF.10869.1	gi|514325543|gb|KE332944.1|:40030-40368	2.46771
CUFF.1087.1	gi|514323987|gb|KE334500.1|:8871-9076	24.2262
CUFF.10870.1	gi|514325543|gb|KE332944.1|:41059-41292	4.56315
CUFF.10871.1	gi|514325543|gb|KE332944.1|:49838-50835	0.822538
CUFF.10872.1	gi|514325543|gb|KE332944.1|:33040-37052	4.63766
CUFF.10873.1	gi|514325543|gb|KE332944.1|:71087-78019	29.9758
CUFF.10873.2	gi|514325543|gb|KE332944.1|:71087-78019	16.4899
CUFF.10874.1	gi|514325543|gb|KE332944.1|:79880-94007	1.72258
CUFF.10874.2	gi|514325543|gb|KE332944.1|:79880-94007	11.5976
CUFF.10875.1	gi|514325543|gb|KE332944.1|:58115-70102	4.96561
CUFF.10875.2	gi|514325543|gb|KE332944.1|:58115-70102	35.6293
CUFF.10876.1	gi|514325543|gb|KE332944.1|:96456-96552	11.9896
CUFF.10877.1	gi|514325543|gb|KE332944.1|:94173-96351	10.7451
CUFF.10878.1	gi|514325543|gb|KE332944.1|:97589-107464	4.5451
CUFF.10879.1	gi|514325543|gb|KE332944.1|:97589-107464	0.978814
CUFF.1088.1	gi|514323990|gb|KE334497.1|:8660-9671	0.908877
CUFF.1088.2	gi|514323990|gb|KE334497.1|:12282-13541	2.87001
CUFF.10880.1	gi|514325543|gb|KE332944.1|:97589-107464	1.03456
CUFF.10881.1	gi|514325543|gb|KE332944.1|:142575-142935	1.10247
CUFF.10882.1	gi|514325543|gb|KE332944.1|:147011-149592	0.760159
CUFF.10883.1	gi|514325543|gb|KE332944.1|:150716-151167	1.97624
CUFF.10883.2	gi|514325543|gb|KE332944.1|:150716-151167	5.78511
CUFF.10884.1	gi|514325543|gb|KE332944.1|:152873-159573	12.9334
CUFF.10885.1	gi|514325543|gb|KE332944.1|:161364-161715	11.6153
CUFF.10886.1	gi|514325543|gb|KE332944.1|:161773-162443	14.6453
CUFF.10887.1	gi|514325543|gb|KE332944.1|:124121-134105	45.3897
CUFF.10888.1	gi|514325543|gb|KE332944.1|:175492-176013	0.611329
CUFF.10889.1	gi|514325543|gb|KE332944.1|:168127-174997	52.2004
CUFF.1089.1	gi|514323990|gb|KE334497.1|:8660-9671	2.60301
CUFF.10890.1	gi|514325543|gb|KE332944.1|:176130-176589	1.76882
CUFF.10891.1	gi|514325543|gb|KE332944.1|:177781-179699	2.3945
CUFF.10892.1	gi|514325543|gb|KE332944.1|:190240-197473	2.03396
CUFF.10892.2	gi|514325543|gb|KE332944.1|:190240-197473	0.948562
CUFF.10892.3	gi|514325543|gb|KE332944.1|:190240-197473	1.94211
CUFF.10893.1	gi|514325543|gb|KE332944.1|:202932-205781	5.35668
CUFF.10894.1	gi|514325543|gb|KE332944.1|:206249-212190	1.73653
CUFF.10894.2	gi|514325543|gb|KE332944.1|:206249-212190	0.839211
CUFF.10895.1	gi|514325543|gb|KE332944.1|:228783-229082	11.6153
CUFF.10896.1	gi|514325543|gb|KE332944.1|:232669-234150	36.2295
CUFF.10897.1	gi|514325543|gb|KE332944.1|:234921-240996	3.2384
CUFF.10897.2	gi|514325543|gb|KE332944.1|:234921-240996	2.60185
CUFF.10898.1	gi|514325543|gb|KE332944.1|:242091-248408	5.13797
CUFF.10898.2	gi|514325543|gb|KE332944.1|:242091-248408	2.17296
CUFF.10899.1	gi|514325543|gb|KE332944.1|:258270-265265	0.446765
CUFF.10899.2	gi|514325543|gb|KE332944.1|:258270-265265	1.35885
CUFF.109.1	gi|514320580|gb|KE337907.1|:3380-4510	1.81045
CUFF.1090.1	gi|514323992|gb|KE334495.1|:11226-11681	0.297827
CUFF.10900.1	gi|514325543|gb|KE332944.1|:267421-268613	0.70083
CUFF.10901.1	gi|514325543|gb|KE332944.1|:268768-269379	0.553107
CUFF.10902.1	gi|514325544|gb|KE332943.1|:915-1244	1.14393
CUFF.10903.1	gi|514325544|gb|KE332943.1|:1486-1661	7.39158
CUFF.10904.1	gi|514325544|gb|KE332943.1|:2239-5820	4.01091
CUFF.10905.1	gi|514325544|gb|KE332943.1|:20956-23096	8.5197
CUFF.10906.1	gi|514325544|gb|KE332943.1|:31673-34450	36.6274
CUFF.10907.1	gi|514325544|gb|KE332943.1|:62088-66913	3.83097
CUFF.10908.1	gi|514325544|gb|KE332943.1|:62088-66913	7.37275
CUFF.10908.2	gi|514325544|gb|KE332943.1|:62088-66913	4.53536
CUFF.10909.1	gi|514325544|gb|KE332943.1|:77254-77904	2.02522
CUFF.1091.1	gi|514323991|gb|KE334496.1|:11876-15858	2.6187
CUFF.1091.2	gi|514323991|gb|KE334496.1|:11876-15858	5.5389
CUFF.1091.3	gi|514323991|gb|KE334496.1|:11876-15858	24.1044
CUFF.10910.1	gi|514325544|gb|KE332943.1|:87755-88835	5.92002
CUFF.10911.1	gi|514325544|gb|KE332943.1|:93357-105033	3.18231
CUFF.10912.1	gi|514325544|gb|KE332943.1|:93357-105033	3.63258
CUFF.10913.1	gi|514325544|gb|KE332943.1|:111724-113470	8.34693
CUFF.10914.1	gi|514325544|gb|KE332943.1|:140055-141023	3.55017
CUFF.10915.1	gi|514325544|gb|KE332943.1|:137039-138679	22.5972
CUFF.10916.1	gi|514325544|gb|KE332943.1|:163802-164596	3.12289
CUFF.10917.1	gi|514325544|gb|KE332943.1|:163802-164596	9.4497
CUFF.10918.1	gi|514325544|gb|KE332943.1|:141228-148165	0.978407
CUFF.10918.2	gi|514325544|gb|KE332943.1|:141228-148165	2.20085
CUFF.10919.1	gi|514325544|gb|KE332943.1|:164720-167499	1.49134
CUFF.10920.1	gi|514325544|gb|KE332943.1|:167584-197676	3.22505
CUFF.10921.1	gi|514325544|gb|KE332943.1|:208112-232595	1.65109
CUFF.10922.1	gi|514325544|gb|KE332943.1|:208112-232595	0.50643
CUFF.10923.1	gi|514325544|gb|KE332943.1|:208112-232595	1.63431
CUFF.10924.1	gi|514325544|gb|KE332943.1|:208112-232595	1.76658
CUFF.10925.1	gi|514325544|gb|KE332943.1|:272672-272910	2.68562
CUFF.10926.1	gi|514325545|gb|KE332942.1|:14510-15980	2.52972
CUFF.10927.1	gi|514325545|gb|KE332942.1|:50872-51325	1.31719
CUFF.10928.1	gi|514325545|gb|KE332942.1|:23368-32709	6.09278
CUFF.10928.2	gi|514325545|gb|KE332942.1|:23368-32709	15.3827
CUFF.10929.1	gi|514325545|gb|KE332942.1|:23368-32709	12.9056
CUFF.10930.1	gi|514325545|gb|KE332942.1|:77755-89520	9.04698
CUFF.10931.1	gi|514325545|gb|KE332942.1|:91573-100276	7.67434
CUFF.10932.1	gi|514325545|gb|KE332942.1|:120475-145389	1.96753
CUFF.10932.2	gi|514325545|gb|KE332942.1|:120475-145389	0.967048
CUFF.10933.1	gi|514325545|gb|KE332942.1|:158724-165628	9.3561
CUFF.10934.1	gi|514325545|gb|KE332942.1|:158724-165628	2.35672
CUFF.10935.1	gi|514325545|gb|KE332942.1|:173289-174290	22.9579
CUFF.10936.1	gi|514325545|gb|KE332942.1|:178137-180024	4.3092
CUFF.10937.1	gi|514325545|gb|KE332942.1|:178137-180024	1.78273
CUFF.10938.1	gi|514325545|gb|KE332942.1|:180951-181530	0.587542
CUFF.10939.1	gi|514325545|gb|KE332942.1|:204218-205240	0.995244
CUFF.1094.1	gi|514323994|gb|KE334493.1|:9330-9812	5.45945
CUFF.10940.1	gi|514325545|gb|KE332942.1|:181988-187538	63.7961
CUFF.10941.1	gi|514325545|gb|KE332942.1|:219565-219785	2.09825
CUFF.10942.1	gi|514325545|gb|KE332942.1|:235010-238084	17.234
CUFF.10943.1	gi|514325545|gb|KE332942.1|:239556-252605	20.2766
CUFF.10944.1	gi|514325545|gb|KE332942.1|:221199-233958	1.35364
CUFF.10944.2	gi|514325545|gb|KE332942.1|:221199-233958	0.971638
CUFF.10944.3	gi|514325545|gb|KE332942.1|:221199-233958	4.1391
CUFF.10944.4	gi|514325545|gb|KE332942.1|:221199-233958	2.68006
CUFF.10945.1	gi|514325545|gb|KE332942.1|:221199-233958	1.93812
CUFF.10947.1	gi|514325545|gb|KE332942.1|:253965-254080	7.89833
CUFF.10948.1	gi|514325545|gb|KE332942.1|:267114-267693	1.85302
CUFF.10949.1	gi|514325546|gb|KE332941.1|:48-1436	1.94904
CUFF.1095.1	gi|514323999|gb|KE334488.1|:28-8816	1.07895
CUFF.10950.1	gi|514325546|gb|KE332941.1|:7678-16962	17.3152
CUFF.10951.1	gi|514325546|gb|KE332941.1|:18206-25553	26.7854
CUFF.10952.1	gi|514325546|gb|KE332941.1|:28342-40518	39.5342
CUFF.10953.1	gi|514325546|gb|KE332941.1|:52678-66702	12.9983
CUFF.10957.1	gi|514325546|gb|KE332941.1|:40940-50417	78.5156
CUFF.10958.1	gi|514325546|gb|KE332941.1|:72821-74545	0.980188
CUFF.10959.1	gi|514325546|gb|KE332941.1|:74608-75034	0.772205
CUFF.1096.1	gi|514323999|gb|KE334488.1|:8958-9779	1.72078
CUFF.10960.1	gi|514325546|gb|KE332941.1|:78449-80275	3.12641
CUFF.10961.1	gi|514325546|gb|KE332941.1|:82015-84079	6.0778
CUFF.10962.1	gi|514325546|gb|KE332941.1|:87088-89260	9.93385
CUFF.10963.1	gi|514325546|gb|KE332941.1|:97901-101832	2.67781
CUFF.10964.1	gi|514325546|gb|KE332941.1|:97901-101832	7.06517
CUFF.10965.1	gi|514325546|gb|KE332941.1|:115400-130094	3.1306
CUFF.10966.1	gi|514325546|gb|KE332941.1|:115400-130094	0.543415
CUFF.10968.1	gi|514325546|gb|KE332941.1|:115400-130094	0.550486
CUFF.1097.1	gi|514324000|gb|KE334487.1|:20927-21254	6.2953
CUFF.10970.1	gi|514325546|gb|KE332941.1|:138798-148161	61.3595
CUFF.10971.1	gi|514325546|gb|KE332941.1|:169534-170721	8.27041
CUFF.10972.1	gi|514325546|gb|KE332941.1|:177112-177742	0.986782
CUFF.10973.1	gi|514325546|gb|KE332941.1|:197623-198276	1.30375
CUFF.10974.1	gi|514325546|gb|KE332941.1|:198415-199044	2.32305
CUFF.10975.1	gi|514325546|gb|KE332941.1|:199527-204026	3.90868
CUFF.10976.1	gi|514325546|gb|KE332941.1|:205588-207817	33.5364
CUFF.10977.1	gi|514325546|gb|KE332941.1|:180037-187424	58.8829
CUFF.10978.1	gi|514325546|gb|KE332941.1|:216957-220163	4.2777
CUFF.10978.2	gi|514325546|gb|KE332941.1|:216957-220163	1.18776
CUFF.10978.3	gi|514325546|gb|KE332941.1|:216957-220163	1.01886
CUFF.10979.1	gi|514325546|gb|KE332941.1|:207923-216874	12.4312
CUFF.1098.1	gi|514324000|gb|KE334487.1|:22557-22922	5.40513
CUFF.10980.1	gi|514325546|gb|KE332941.1|:258430-259301	1.03759
CUFF.10981.1	gi|514325546|gb|KE332941.1|:261739-262219	0.895634
CUFF.10982.1	gi|514325546|gb|KE332941.1|:262342-263013	0.230005
CUFF.10983.1	gi|514325546|gb|KE332941.1|:229908-237474	53.5779
CUFF.10984.1	gi|514325547|gb|KE332940.1|:1924-2050	4.95077
CUFF.10985.1	gi|514325547|gb|KE332940.1|:2766-3151	2.30533
CUFF.10986.1	gi|514325547|gb|KE332940.1|:3236-3792	1.17535
CUFF.10987.1	gi|514325547|gb|KE332940.1|:43176-57109	7.94267
CUFF.10987.2	gi|514325547|gb|KE332940.1|:43176-57109	2.98133
CUFF.10987.3	gi|514325547|gb|KE332940.1|:43176-57109	3.73654
CUFF.10988.1	gi|514325547|gb|KE332940.1|:113091-113633	10.4708
CUFF.10989.1	gi|514325547|gb|KE332940.1|:95900-102318	38.7414
CUFF.1099.1	gi|514324002|gb|KE334485.1|:23552-26856	6.54926
CUFF.10990.1	gi|514325547|gb|KE332940.1|:155551-162969	4.02066
CUFF.10991.1	gi|514325547|gb|KE332940.1|:174643-176895	27.9998
CUFF.10992.1	gi|514325547|gb|KE332940.1|:179265-180916	3.01563
CUFF.10993.1	gi|514325547|gb|KE332940.1|:179265-180916	0.695352
CUFF.10994.1	gi|514325547|gb|KE332940.1|:117027-154959	14.64
CUFF.10995.1	gi|514325547|gb|KE332940.1|:206965-210183	0.953489
CUFF.10996.1	gi|514325547|gb|KE332940.1|:210240-211654	1.75579
CUFF.10997.1	gi|514325547|gb|KE332940.1|:183039-198541	12.6719
CUFF.10998.1	gi|514325547|gb|KE332940.1|:214429-216190	4.21874
CUFF.10999.1	gi|514325547|gb|KE332940.1|:225190-231481	14.1553
CUFF.11.1	gi|514318524|gb|KE339963.1|:1264-1740	0.395653
CUFF.110.1	gi|514320590|gb|KE337897.1|:1900-3792	1.25879
CUFF.1100.1	gi|514324002|gb|KE334485.1|:6277-13498	21.6204
CUFF.11000.1	gi|514325547|gb|KE332940.1|:257462-270902	47.9236
CUFF.11001.1	gi|514325548|gb|KE332939.1|:135-914	65.9864
CUFF.11002.1	gi|514325548|gb|KE332939.1|:18259-19133	17.7464
CUFF.11003.1	gi|514325548|gb|KE332939.1|:6474-14941	79.6317
CUFF.11004.1	gi|514325548|gb|KE332939.1|:25559-28686	1.8493
CUFF.11004.2	gi|514325548|gb|KE332939.1|:25559-28686	2.89629
CUFF.11004.3	gi|514325548|gb|KE332939.1|:25559-28686	2.31598
CUFF.11005.1	gi|514325548|gb|KE332939.1|:25559-28686	1.4165
CUFF.11006.1	gi|514325548|gb|KE332939.1|:46329-47079	9.73306
CUFF.11007.1	gi|514325548|gb|KE332939.1|:69058-69773	10.2929
CUFF.11008.1	gi|514325548|gb|KE332939.1|:61322-68813	0.607371
CUFF.11008.2	gi|514325548|gb|KE332939.1|:61322-68813	0.720936
CUFF.11008.3	gi|514325548|gb|KE332939.1|:61322-68813	1.95101
CUFF.11009.1	gi|514325548|gb|KE332939.1|:114981-120529	0.70092
CUFF.1101.1	gi|514324004|gb|KE334483.1|:15065-19715	3.84505
CUFF.11010.1	gi|514325548|gb|KE332939.1|:114981-120529	1.12293
CUFF.11011.1	gi|514325548|gb|KE332939.1|:99527-111035	4.66535
CUFF.11011.2	gi|514325548|gb|KE332939.1|:99527-111035	30.0235
CUFF.11012.1	gi|514325548|gb|KE332939.1|:123450-123814	3.34085
CUFF.11013.1	gi|514325548|gb|KE332939.1|:123966-124810	4.54438
CUFF.11014.1	gi|514325548|gb|KE332939.1|:123966-124810	1.58378
CUFF.11015.1	gi|514325548|gb|KE332939.1|:162781-163228	1.03382
CUFF.11016.1	gi|514325548|gb|KE332939.1|:128577-140443	12.3348
CUFF.11016.2	gi|514325548|gb|KE332939.1|:128577-140443	2.65134
CUFF.11017.1	gi|514325548|gb|KE332939.1|:128577-140443	1.01604
CUFF.11018.1	gi|514325548|gb|KE332939.1|:128577-140443	2.25157
CUFF.11019.1	gi|514325548|gb|KE332939.1|:171143-171759	0.463766
CUFF.1102.1	gi|514324005|gb|KE334482.1|:15218-15715	1.55945
CUFF.11020.1	gi|514325548|gb|KE332939.1|:175822-176669	0.683249
CUFF.11021.1	gi|514325548|gb|KE332939.1|:176968-177266	1.09672
CUFF.11022.1	gi|514325548|gb|KE332939.1|:177378-177763	0.725954
CUFF.11023.1	gi|514325548|gb|KE332939.1|:177863-180576	0.914491
CUFF.11023.2	gi|514325548|gb|KE332939.1|:177863-180576	0.543423
CUFF.11024.1	gi|514325548|gb|KE332939.1|:195873-196486	5.46849
CUFF.11025.1	gi|514325548|gb|KE332939.1|:196549-198150	4.00786
CUFF.11026.1	gi|514325548|gb|KE332939.1|:181625-192186	2.02136
CUFF.11026.2	gi|514325548|gb|KE332939.1|:181625-192186	4.1446
CUFF.11026.3	gi|514325548|gb|KE332939.1|:181625-192186	2.66451
CUFF.11026.4	gi|514325548|gb|KE332939.1|:181625-192186	8.97736
CUFF.11027.1	gi|514325548|gb|KE332939.1|:211472-212150	1.44006
CUFF.11028.1	gi|514325548|gb|KE332939.1|:238389-238888	0.749371
CUFF.11029.1	gi|514325548|gb|KE332939.1|:239499-239945	0.975559
CUFF.1103.1	gi|514324005|gb|KE334482.1|:17424-18934	0.803822
CUFF.11030.1	gi|514325548|gb|KE332939.1|:240392-241112	0.993059
CUFF.11031.1	gi|514325548|gb|KE332939.1|:241175-242349	1.02724
CUFF.11032.1	gi|514325548|gb|KE332939.1|:241175-242349	1.2834
CUFF.11033.1	gi|514325548|gb|KE332939.1|:263694-264372	7.23821
CUFF.11034.1	gi|514325548|gb|KE332939.1|:268059-276163	1.29134
CUFF.11034.2	gi|514325548|gb|KE332939.1|:268059-276163	2.35529
CUFF.11034.3	gi|514325548|gb|KE332939.1|:268059-276163	0.949307
CUFF.11035.1	gi|514325548|gb|KE332939.1|:268059-276163	1.82439
CUFF.11036.1	gi|514325549|gb|KE332938.1|:6097-6973	1.67989
CUFF.11037.1	gi|514325549|gb|KE332938.1|:587-5239	40.7442
CUFF.11038.1	gi|514325548|gb|KE332939.1|:244042-261828	41.422
CUFF.11038.2	gi|514325548|gb|KE332939.1|:244042-261828	22.2296
CUFF.11039.1	gi|514325548|gb|KE332939.1|:244042-261828	10.4909
CUFF.1104.1	gi|514324008|gb|KE334479.1|:6107-8787	2.05259
CUFF.11040.1	gi|514325549|gb|KE332938.1|:34414-36411	1.21626
CUFF.11041.1	gi|514325549|gb|KE332938.1|:43726-45772	0.7755
CUFF.11041.2	gi|514325549|gb|KE332938.1|:43726-45772	1.00967
CUFF.11041.3	gi|514325549|gb|KE332938.1|:43726-45772	0.287384
CUFF.11042.1	gi|514325549|gb|KE332938.1|:51226-51596	0.837822
CUFF.11043.1	gi|514325549|gb|KE332938.1|:51784-52276	0.598444
CUFF.11044.1	gi|514325549|gb|KE332938.1|:52360-52990	0.69897
CUFF.11045.1	gi|514325549|gb|KE332938.1|:68153-68462	2.28497
CUFF.11046.1	gi|514325549|gb|KE332938.1|:57224-61114	2.3806
CUFF.11047.1	gi|514325549|gb|KE332938.1|:85505-85839	0.863589
CUFF.11048.1	gi|514325549|gb|KE332938.1|:69897-84633	0.609535
CUFF.11048.2	gi|514325549|gb|KE332938.1|:69897-84633	4.93933
CUFF.11049.1	gi|514325549|gb|KE332938.1|:105597-106259	6.26484
CUFF.1105.1	gi|514324008|gb|KE334479.1|:8855-12827	3.85828
CUFF.11050.1	gi|514325549|gb|KE332938.1|:92985-98926	15.7676
CUFF.11051.1	gi|514325549|gb|KE332938.1|:120317-121688	1.40661
CUFF.11052.1	gi|514325549|gb|KE332938.1|:109517-111735	24.6111
CUFF.11053.1	gi|514325549|gb|KE332938.1|:123246-129301	39.6508
CUFF.11054.1	gi|514325549|gb|KE332938.1|:130573-137110	6.82949
CUFF.11054.2	gi|514325549|gb|KE332938.1|:130573-137110	23.0378
CUFF.11055.1	gi|514325549|gb|KE332938.1|:146416-148398	2.51054
CUFF.11056.1	gi|514325549|gb|KE332938.1|:148475-150941	1.12447
CUFF.11057.1	gi|514325549|gb|KE332938.1|:148475-150941	0.49812
CUFF.11058.1	gi|514325549|gb|KE332938.1|:151939-152973	21.7575
CUFF.11059.1	gi|514325549|gb|KE332938.1|:141132-145721	61.5792
CUFF.1106.1	gi|514324009|gb|KE334478.1|:7686-8350	2.09423
CUFF.11060.1	gi|514325549|gb|KE332938.1|:157160-163251	8.68156
CUFF.11060.2	gi|514325549|gb|KE332938.1|:157160-163251	16.8609
CUFF.11061.1	gi|514325549|gb|KE332938.1|:164016-179107	1.88888
CUFF.11061.2	gi|514325549|gb|KE332938.1|:164016-179107	13.0198
CUFF.11061.3	gi|514325549|gb|KE332938.1|:164016-179107	9.20432
CUFF.11062.1	gi|514325549|gb|KE332938.1|:198075-198760	45.5242
CUFF.11063.1	gi|514325549|gb|KE332938.1|:228342-228872	0.849287
CUFF.11064.1	gi|514325549|gb|KE332938.1|:228952-229677	0.809547
CUFF.11065.1	gi|514325549|gb|KE332938.1|:209363-220502	3.87923
CUFF.11065.2	gi|514325549|gb|KE332938.1|:209363-220502	7.36075
CUFF.11066.1	gi|514325549|gb|KE332938.1|:232714-236770	2.7813
CUFF.11067.1	gi|514325549|gb|KE332938.1|:253835-255633	2.45307
CUFF.11068.1	gi|514325549|gb|KE332938.1|:264155-264989	1.23856
CUFF.11069.1	gi|514325549|gb|KE332938.1|:265291-267229	5.60607
CUFF.1107.1	gi|514324009|gb|KE334478.1|:17311-17457	6.02277
CUFF.11070.1	gi|514325549|gb|KE332938.1|:273415-275031	5.60167
CUFF.11071.1	gi|514325550|gb|KE332937.1|:11605-20575	1.1626
CUFF.11071.2	gi|514325550|gb|KE332937.1|:11605-20575	1.21728
CUFF.11072.1	gi|514325550|gb|KE332937.1|:20671-22680	4.69843
CUFF.11073.1	gi|514325550|gb|KE332937.1|:37857-38602	1.84567
CUFF.11074.1	gi|514325550|gb|KE332937.1|:37857-38602	0.494021
CUFF.11075.1	gi|514325550|gb|KE332937.1|:23935-37805	3.05347
CUFF.11075.2	gi|514325550|gb|KE332937.1|:23935-37805	2.43274
CUFF.11075.3	gi|514325550|gb|KE332937.1|:23935-37805	5.20893
CUFF.11076.1	gi|514325550|gb|KE332937.1|:23935-37805	2.17787
CUFF.11077.1	gi|514325550|gb|KE332937.1|:51081-55866	0.678857
CUFF.11077.2	gi|514325550|gb|KE332937.1|:51081-55866	1.15847
CUFF.11077.3	gi|514325550|gb|KE332937.1|:51081-55866	1.90833
CUFF.11078.1	gi|514325550|gb|KE332937.1|:23935-37805	1.59948
CUFF.11079.1	gi|514325550|gb|KE332937.1|:51081-55866	1.16724
CUFF.1108.1	gi|514324009|gb|KE334478.1|:20767-23904	3.58227
CUFF.11080.1	gi|514325550|gb|KE332937.1|:23935-37805	1.2557
CUFF.11081.1	gi|514325550|gb|KE332937.1|:56937-61157	78.6302
CUFF.11082.1	gi|514325550|gb|KE332937.1|:90573-100593	7.31627
CUFF.11083.1	gi|514325550|gb|KE332937.1|:119139-119437	1.29613
CUFF.11084.1	gi|514325550|gb|KE332937.1|:117446-119074	1.38223
CUFF.11085.1	gi|514325550|gb|KE332937.1|:163542-163875	1.90698
CUFF.11086.1	gi|514325550|gb|KE332937.1|:140628-158005	4.09598
CUFF.11086.2	gi|514325550|gb|KE332937.1|:140628-158005	9.72731
CUFF.11087.1	gi|514325550|gb|KE332937.1|:175750-176092	1.00638
CUFF.11088.1	gi|514325550|gb|KE332937.1|:176915-177522	1.84301
CUFF.11089.1	gi|514325550|gb|KE332937.1|:182302-182661	0.948185
CUFF.1109.1	gi|514324011|gb|KE334476.1|:24350-26758	7.70538
CUFF.11090.1	gi|514325550|gb|KE332937.1|:191175-193354	1.18632
CUFF.11090.2	gi|514325550|gb|KE332937.1|:191175-193354	0.87482
CUFF.11090.3	gi|514325550|gb|KE332937.1|:191175-193354	1.06983
CUFF.11091.1	gi|514325550|gb|KE332937.1|:195619-197625	4.99134
CUFF.11092.1	gi|514325550|gb|KE332937.1|:199359-201426	2.50168
CUFF.11092.2	gi|514325550|gb|KE332937.1|:199359-201426	0.658072
CUFF.11093.1	gi|514325550|gb|KE332937.1|:220707-221330	0.582844
CUFF.11094.1	gi|514325550|gb|KE332937.1|:222987-223828	0.688532
CUFF.11095.1	gi|514325550|gb|KE332937.1|:223895-224248	1.0486
CUFF.11096.1	gi|514325550|gb|KE332937.1|:226298-226745	0.668941
CUFF.11097.1	gi|514325550|gb|KE332937.1|:227409-227777	4.06343
CUFF.11098.1	gi|514325550|gb|KE332937.1|:65170-67719	34.7337
CUFF.11099.1	gi|514325550|gb|KE332937.1|:234525-238126	6.08967
CUFF.111.1	gi|514320598|gb|KE337889.1|:1816-1906	12.0793
CUFF.1110.1	gi|514324013|gb|KE334474.1|:19283-23137	28.3103
CUFF.11100.1	gi|514325550|gb|KE332937.1|:234525-238126	2.3101
CUFF.11101.1	gi|514325550|gb|KE332937.1|:240479-245107	2.30054
CUFF.11101.2	gi|514325550|gb|KE332937.1|:240479-245107	2.60909
CUFF.11102.1	gi|514325550|gb|KE332937.1|:72626-84427	123.805
CUFF.11102.2	gi|514325550|gb|KE332937.1|:72626-84427	49.8218
CUFF.11103.1	gi|514325550|gb|KE332937.1|:250840-253772	27.2815
CUFF.11104.1	gi|514325550|gb|KE332937.1|:253825-254505	7.10135
CUFF.11106.1	gi|514325550|gb|KE332937.1|:256849-257826	4.83968
CUFF.11107.1	gi|514325550|gb|KE332937.1|:276603-278069	0.744093
CUFF.11108.1	gi|514325550|gb|KE332937.1|:272599-273144	0.580762
CUFF.11109.1	gi|514325550|gb|KE332937.1|:276603-278069	0.72071
CUFF.1111.1	gi|514324017|gb|KE334470.1|:13490-14146	0.471685
CUFF.11110.1	gi|514325550|gb|KE332937.1|:259737-272128	3.35999
CUFF.11110.2	gi|514325550|gb|KE332937.1|:259737-272128	3.55455
CUFF.11111.1	gi|514325550|gb|KE332937.1|:259737-272128	1.88706
CUFF.11112.1	gi|514325551|gb|KE332936.1|:62427-64164	2.26469
CUFF.11113.1	gi|514325551|gb|KE332936.1|:65858-66664	0.532953
CUFF.11114.1	gi|514325551|gb|KE332936.1|:70796-72584	1.27599
CUFF.11115.1	gi|514325551|gb|KE332936.1|:36302-59107	2.34786
CUFF.11115.2	gi|514325551|gb|KE332936.1|:36302-59107	9.66651
CUFF.11115.3	gi|514325551|gb|KE332936.1|:36302-59107	1.44658
CUFF.11116.1	gi|514325551|gb|KE332936.1|:83281-84266	2.17154
CUFF.11117.1	gi|514325551|gb|KE332936.1|:89084-89465	0.808657
CUFF.11118.1	gi|514325551|gb|KE332936.1|:92367-102018	0.396794
CUFF.11119.1	gi|514325551|gb|KE332936.1|:181060-181429	9.73009
CUFF.1112.1	gi|514324017|gb|KE334470.1|:16382-16817	1.13013
CUFF.11120.1	gi|514325551|gb|KE332936.1|:150607-173946	12.0309
CUFF.11121.1	gi|514325551|gb|KE332936.1|:183930-199197	16.3005
CUFF.11122.1	gi|514325551|gb|KE332936.1|:218898-219933	13.8425
CUFF.11123.1	gi|514325551|gb|KE332936.1|:204888-215225	41.6203
CUFF.11124.1	gi|514325552|gb|KE332935.1|:6413-7428	3.52759
CUFF.11125.1	gi|514325552|gb|KE332935.1|:46328-47701	0.63937
CUFF.11126.1	gi|514325552|gb|KE332935.1|:47840-48167	0.531997
CUFF.11127.1	gi|514325552|gb|KE332935.1|:16794-33575	33.0571
CUFF.11128.1	gi|514325552|gb|KE332935.1|:71597-73218	10.2417
CUFF.11129.1	gi|514325552|gb|KE332935.1|:122298-122562	2.68494
CUFF.1113.1	gi|514324017|gb|KE334470.1|:14206-15685	0.690013
CUFF.11130.1	gi|514325552|gb|KE332935.1|:108493-109875	13.1972
CUFF.11131.1	gi|514325552|gb|KE332935.1|:94143-94672	1.00131
CUFF.11132.1	gi|514325552|gb|KE332935.1|:98577-99870	1.77823
CUFF.11133.1	gi|514325552|gb|KE332935.1|:122650-123568	5.05278
CUFF.11134.1	gi|514325552|gb|KE332935.1|:130212-130684	0.742006
CUFF.11135.1	gi|514325552|gb|KE332935.1|:89702-90239	0.639823
CUFF.11136.1	gi|514325552|gb|KE332935.1|:90297-90656	0.790154
CUFF.11137.1	gi|514325552|gb|KE332935.1|:91048-91475	0.834245
CUFF.11138.1	gi|514325552|gb|KE332935.1|:92092-92706	0.719341
CUFF.11139.1	gi|514325552|gb|KE332935.1|:140472-141339	0.66621
CUFF.1114.1	gi|514324017|gb|KE334470.1|:18464-18987	0.608659
CUFF.11140.1	gi|514325552|gb|KE332935.1|:93622-94026	0.753793
CUFF.11141.1	gi|514325552|gb|KE332935.1|:94763-95535	1.71023
CUFF.11142.1	gi|514325552|gb|KE332935.1|:95786-96468	1.20482
CUFF.11143.1	gi|514325552|gb|KE332935.1|:151646-151900	6.39148
CUFF.11144.1	gi|514325552|gb|KE332935.1|:96608-98494	1.35224
CUFF.11145.1	gi|514325552|gb|KE332935.1|:147729-149606	17.25
CUFF.11146.1	gi|514325552|gb|KE332935.1|:178519-178996	0.563847
CUFF.11147.1	gi|514325552|gb|KE332935.1|:180797-181189	1.84707
CUFF.11148.1	gi|514325552|gb|KE332935.1|:193159-193994	0.663728
CUFF.11149.1	gi|514325552|gb|KE332935.1|:155026-163326	50.4498
CUFF.1115.1	gi|514324017|gb|KE334470.1|:19082-19741	0.977714
CUFF.11150.1	gi|514325552|gb|KE332935.1|:215669-226131	15.6575
CUFF.11151.1	gi|514325552|gb|KE332935.1|:245097-245783	19.1904
CUFF.11152.1	gi|514325552|gb|KE332935.1|:249494-249991	1.29058
CUFF.11153.1	gi|514325552|gb|KE332935.1|:257989-270992	1.7528
CUFF.11153.2	gi|514325552|gb|KE332935.1|:257989-270992	1.89325
CUFF.11154.1	gi|514325552|gb|KE332935.1|:257989-270992	1.10412
CUFF.11155.1	gi|514325552|gb|KE332935.1|:273477-273849	1.28638
CUFF.11156.1	gi|514325552|gb|KE332935.1|:279604-280026	0.976072
CUFF.11157.1	gi|514325553|gb|KE332934.1|:9947-12406	11.2275
CUFF.11158.1	gi|514325553|gb|KE332934.1|:41159-41805	3.88128
CUFF.11158.2	gi|514325553|gb|KE332934.1|:41159-41805	14.1375
CUFF.11159.1	gi|514325553|gb|KE332934.1|:17275-40122	7.06612
CUFF.1116.1	gi|514324017|gb|KE334470.1|:20080-20571	0.872507
CUFF.11160.1	gi|514325553|gb|KE332934.1|:43514-57637	13.2599
CUFF.11161.1	gi|514325553|gb|KE332934.1|:57722-65908	1.2977
CUFF.11161.2	gi|514325553|gb|KE332934.1|:57722-65908	4.19935
CUFF.11162.1	gi|514325553|gb|KE332934.1|:110689-120861	0.659542
CUFF.11163.1	gi|514325553|gb|KE332934.1|:121642-123248	1.93587
CUFF.11164.1	gi|514325553|gb|KE332934.1|:138617-139279	4.08515
CUFF.11165.1	gi|514325553|gb|KE332934.1|:135992-138525	4.0676
CUFF.11166.1	gi|514325553|gb|KE332934.1|:139911-141587	1.20678
CUFF.11166.2	gi|514325553|gb|KE332934.1|:139911-141587	8.21022
CUFF.11167.1	gi|514325553|gb|KE332934.1|:133377-134458	12.6213
CUFF.11168.1	gi|514325553|gb|KE332934.1|:129893-130225	0.870058
CUFF.11169.1	gi|514325553|gb|KE332934.1|:147655-151517	1.22745
CUFF.11169.2	gi|514325553|gb|KE332934.1|:147655-151517	2.57082
CUFF.1117.1	gi|514324018|gb|KE334469.1|:17559-18151	1.01385
CUFF.11170.1	gi|514325553|gb|KE332934.1|:153719-156015	1.69868
CUFF.11170.2	gi|514325553|gb|KE332934.1|:153719-156015	0.502414
CUFF.11171.1	gi|514325553|gb|KE332934.1|:157583-158933	12.6005
CUFF.11172.1	gi|514325553|gb|KE332934.1|:164308-164742	1.32206
CUFF.11173.1	gi|514325553|gb|KE332934.1|:169317-169811	1.84111
CUFF.11174.1	gi|514325553|gb|KE332934.1|:206168-208227	10.3478
CUFF.11174.2	gi|514325553|gb|KE332934.1|:206168-208227	1.79934
CUFF.11175.1	gi|514325553|gb|KE332934.1|:174409-197267	17.7377
CUFF.11175.2	gi|514325553|gb|KE332934.1|:174409-197267	5.60188
CUFF.11176.1	gi|514325553|gb|KE332934.1|:209455-209640	5.42049
CUFF.11177.1	gi|514325553|gb|KE332934.1|:209792-216002	2.17259
CUFF.11177.2	gi|514325553|gb|KE332934.1|:209792-216002	2.20228
CUFF.11178.1	gi|514325553|gb|KE332934.1|:171224-171839	485.179
CUFF.11179.1	gi|514325553|gb|KE332934.1|:232387-235707	14.8488
CUFF.1118.1	gi|514324018|gb|KE334469.1|:18540-19139	2.87303
CUFF.11180.1	gi|514325553|gb|KE332934.1|:226664-228271	13.0272
CUFF.11181.1	gi|514325553|gb|KE332934.1|:226664-228271	7.61881
CUFF.11182.1	gi|514325553|gb|KE332934.1|:263848-265898	3.22907
CUFF.11183.1	gi|514325554|gb|KE332933.1|:26893-27337	1.1033
CUFF.11184.1	gi|514325554|gb|KE332933.1|:27397-28961	1.89194
CUFF.11185.1	gi|514325554|gb|KE332933.1|:27397-28961	7.4092
CUFF.11186.1	gi|514325554|gb|KE332933.1|:49723-49797	36.1289
CUFF.11187.1	gi|514325554|gb|KE332933.1|:42640-45357	21.4301
CUFF.11188.1	gi|514325554|gb|KE332933.1|:80572-104205	31.6288
CUFF.11189.1	gi|514325554|gb|KE332933.1|:122739-127417	7.51236
CUFF.11189.2	gi|514325554|gb|KE332933.1|:122739-127417	10.8479
CUFF.1119.1	gi|514324019|gb|KE334468.1|:4333-6341	1.53036
CUFF.11190.1	gi|514325554|gb|KE332933.1|:118796-120737	74.7173
CUFF.11191.1	gi|514325554|gb|KE332933.1|:152757-153368	12.9342
CUFF.11192.1	gi|514325554|gb|KE332933.1|:153522-157928	4.84642
CUFF.11192.2	gi|514325554|gb|KE332933.1|:153522-157928	4.11283
CUFF.11193.1	gi|514325554|gb|KE332933.1|:170418-176637	6.84296
CUFF.11194.1	gi|514325554|gb|KE332933.1|:107996-110127	125.148
CUFF.11195.1	gi|514325554|gb|KE332933.1|:201018-201544	0.604698
CUFF.11196.1	gi|514325554|gb|KE332933.1|:203752-207402	1.44158
CUFF.11197.1	gi|514325554|gb|KE332933.1|:207827-208164	2.81841
CUFF.11198.1	gi|514325554|gb|KE332933.1|:203752-207402	1.8861
CUFF.11199.1	gi|514325554|gb|KE332933.1|:203752-207402	1.05312
CUFF.112.1	gi|514320627|gb|KE337860.1|:2598-3080	1.83838
CUFF.1120.1	gi|514324019|gb|KE334468.1|:15893-19321	4.91352
CUFF.11200.1	gi|514325554|gb|KE332933.1|:203752-207402	1.35809
CUFF.11201.1	gi|514325554|gb|KE332933.1|:203752-207402	0.698235
CUFF.11202.1	gi|514325554|gb|KE332933.1|:219355-226159	1.30007
CUFF.11202.2	gi|514325554|gb|KE332933.1|:219355-226159	8.48049
CUFF.11203.1	gi|514325554|gb|KE332933.1|:237737-244337	7.7907
CUFF.11204.1	gi|514325554|gb|KE332933.1|:186031-200741	21.1374
CUFF.11204.2	gi|514325554|gb|KE332933.1|:186031-200741	22.8272
CUFF.11205.1	gi|514325554|gb|KE332933.1|:249161-263854	8.12134
CUFF.11205.2	gi|514325554|gb|KE332933.1|:249161-263854	6.9704
CUFF.11206.1	gi|514325555|gb|KE332932.1|:29619-30282	0.738092
CUFF.11207.1	gi|514325555|gb|KE332932.1|:37357-38405	2.50501
CUFF.11208.1	gi|514325555|gb|KE332932.1|:62601-63729	37.5228
CUFF.11209.1	gi|514325555|gb|KE332932.1|:17281-28924	26.6172
CUFF.11209.2	gi|514325555|gb|KE332932.1|:17281-28924	21.1897
CUFF.1121.1	gi|514324019|gb|KE334468.1|:15893-19321	6.07582
CUFF.11210.1	gi|514325555|gb|KE332932.1|:45566-61709	5.21191
CUFF.11210.2	gi|514325555|gb|KE332932.1|:45566-61709	1.67124
CUFF.11210.3	gi|514325555|gb|KE332932.1|:45566-61709	5.01763
CUFF.11211.1	gi|514325555|gb|KE332932.1|:90160-100396	2.33929
CUFF.11212.1	gi|514325555|gb|KE332932.1|:79277-86158	5.8672
CUFF.11212.2	gi|514325555|gb|KE332932.1|:79277-86158	16.8305
CUFF.11213.1	gi|514325555|gb|KE332932.1|:100473-101675	5.44913
CUFF.11214.1	gi|514325555|gb|KE332932.1|:102862-111006	6.09025
CUFF.11215.1	gi|514325555|gb|KE332932.1|:117054-128524	5.13017
CUFF.11216.1	gi|514325555|gb|KE332932.1|:131318-133133	5.93573
CUFF.11217.1	gi|514325555|gb|KE332932.1|:143112-143494	1.17252
CUFF.11218.1	gi|514325555|gb|KE332932.1|:156971-162615	0.79722
CUFF.11219.1	gi|514325555|gb|KE332932.1|:156971-162615	0.637487
CUFF.1122.1	gi|514324020|gb|KE334467.1|:27532-28373	0.568787
CUFF.11220.1	gi|514325555|gb|KE332932.1|:156971-162615	0.751276
CUFF.11220.2	gi|514325555|gb|KE332932.1|:156971-162615	0.631087
CUFF.11221.1	gi|514325555|gb|KE332932.1|:143559-155528	0.607903
CUFF.11221.2	gi|514325555|gb|KE332932.1|:143559-155528	0.976855
CUFF.11221.3	gi|514325555|gb|KE332932.1|:143559-155528	1.3072
CUFF.11222.1	gi|514325555|gb|KE332932.1|:134278-139539	34.0343
CUFF.11223.1	gi|514325555|gb|KE332932.1|:164512-166106	1.41866
CUFF.11224.1	gi|514325555|gb|KE332932.1|:183724-187427	1.92433
CUFF.11225.1	gi|514325555|gb|KE332932.1|:143559-155528	0.88779
CUFF.11226.1	gi|514325555|gb|KE332932.1|:172166-182464	26.1816
CUFF.11227.1	gi|514325555|gb|KE332932.1|:188295-189405	7.6863
CUFF.11228.1	gi|514325555|gb|KE332932.1|:143559-155528	1.07424
CUFF.11229.1	gi|514325555|gb|KE332932.1|:189504-193074	18.5369
CUFF.1123.1	gi|514324020|gb|KE334467.1|:16359-16749	1.57253
CUFF.11230.1	gi|514325555|gb|KE332932.1|:214842-228547	16.6854
CUFF.11231.1	gi|514325555|gb|KE332932.1|:231137-235820	61.7246
CUFF.11232.1	gi|514325555|gb|KE332932.1|:237661-245679	3.25918
CUFF.11232.2	gi|514325555|gb|KE332932.1|:237661-245679	8.0791
CUFF.11233.1	gi|514325555|gb|KE332932.1|:237661-245679	2.68783
CUFF.11234.1	gi|514325555|gb|KE332932.1|:237661-245679	2.52278
CUFF.11235.1	gi|514325555|gb|KE332932.1|:254159-257362	12.0668
CUFF.11236.1	gi|514325555|gb|KE332932.1|:281521-282040	0.66519
CUFF.11237.1	gi|514325555|gb|KE332932.1|:263608-269312	2.13645
CUFF.11237.2	gi|514325555|gb|KE332932.1|:263608-269312	7.90895
CUFF.11238.1	gi|514325555|gb|KE332932.1|:282169-282652	0.611329
CUFF.11239.1	gi|514325555|gb|KE332932.1|:283078-283583	1.4783
CUFF.1124.1	gi|514324020|gb|KE334467.1|:22840-23210	1.75181
CUFF.11240.1	gi|514325556|gb|KE332931.1|:41035-41182	15.015
CUFF.11241.1	gi|514325556|gb|KE332931.1|:35701-38582	17.9875
CUFF.11242.1	gi|514325556|gb|KE332931.1|:59748-65915	4.89447
CUFF.11243.1	gi|514325556|gb|KE332931.1|:69030-69385	4.64611
CUFF.11244.1	gi|514325556|gb|KE332931.1|:95348-96005	3.88483
CUFF.11245.1	gi|514325556|gb|KE332931.1|:96148-100077	1.04351
CUFF.11246.1	gi|514325555|gb|KE332932.1|:196653-201491	22.6166
CUFF.11247.1	gi|514325556|gb|KE332931.1|:96148-100077	5.83044
CUFF.11248.1	gi|514325556|gb|KE332931.1|:96148-100077	0.794206
CUFF.11249.1	gi|514325555|gb|KE332932.1|:196653-201491	27.0855
CUFF.1125.1	gi|514324020|gb|KE334467.1|:20780-21971	2.02183
CUFF.11250.1	gi|514325555|gb|KE332932.1|:205361-206084	2.18889
CUFF.11251.1	gi|514325556|gb|KE332931.1|:154619-156258	1.19547
CUFF.11252.1	gi|514325556|gb|KE332931.1|:156319-157090	0.658087
CUFF.11253.1	gi|514325556|gb|KE332931.1|:158074-158525	0.90274
CUFF.11254.1	gi|514325556|gb|KE332931.1|:158975-159358	3.87175
CUFF.11255.1	gi|514325556|gb|KE332931.1|:152770-153853	34.1144
CUFF.11256.1	gi|514325556|gb|KE332931.1|:161193-165645	8.61462
CUFF.11256.2	gi|514325556|gb|KE332931.1|:161193-165645	0.22549
CUFF.11257.1	gi|514325556|gb|KE332931.1|:200958-203822	14.1574
CUFF.11258.1	gi|514325556|gb|KE332931.1|:240474-249339	1.44685
CUFF.11258.2	gi|514325556|gb|KE332931.1|:240474-249339	1.54836
CUFF.11259.1	gi|514325556|gb|KE332931.1|:284191-284466	0.553109
CUFF.1126.1	gi|514324020|gb|KE334467.1|:23878-23976	5.63149
CUFF.11260.1	gi|514325556|gb|KE332931.1|:273236-284104	0.594313
CUFF.11260.2	gi|514325556|gb|KE332931.1|:273236-284104	0.630422
CUFF.11261.1	gi|514325556|gb|KE332931.1|:179592-185263	82.4704
CUFF.11261.2	gi|514325556|gb|KE332931.1|:179592-185263	131.009
CUFF.11262.1	gi|514325557|gb|KE332930.1|:31845-32976	0.893479
CUFF.11263.1	gi|514325557|gb|KE332930.1|:74018-74247	3.25795
CUFF.11264.1	gi|514325557|gb|KE332930.1|:86820-87717	0.362976
CUFF.11265.1	gi|514325557|gb|KE332930.1|:115995-120147	6.70626
CUFF.11266.1	gi|514325557|gb|KE332930.1|:93941-106853	19.6314
CUFF.11268.1	gi|514325557|gb|KE332930.1|:138124-141104	0.894914
CUFF.11269.1	gi|514325557|gb|KE332930.1|:141236-144816	2.16099
CUFF.1127.1	gi|514324020|gb|KE334467.1|:26865-27023	8.99254
CUFF.11270.1	gi|514325557|gb|KE332930.1|:162528-162879	3.33975
CUFF.11270.2	gi|514325557|gb|KE332930.1|:162528-162879	2.01112
CUFF.11271.1	gi|514325557|gb|KE332930.1|:120243-135498	12.1565
CUFF.11272.1	gi|514325557|gb|KE332930.1|:120243-135498	4.61201
CUFF.11273.1	gi|514325557|gb|KE332930.1|:162963-174059	14.6555
CUFF.11274.1	gi|514325557|gb|KE332930.1|:162963-174059	5.46694
CUFF.11275.1	gi|514325557|gb|KE332930.1|:34170-73239	7.60391
CUFF.11276.1	gi|514325557|gb|KE332930.1|:34170-73239	14.5907
CUFF.11277.1	gi|514325557|gb|KE332930.1|:34170-73239	4.01128
CUFF.11278.1	gi|514325557|gb|KE332930.1|:34170-73239	2.78241
CUFF.11279.1	gi|514325557|gb|KE332930.1|:177917-185510	7.46487
CUFF.1128.1	gi|514324022|gb|KE334465.1|:17774-26058	1.5187
CUFF.11280.1	gi|514325557|gb|KE332930.1|:34170-73239	4.97799
CUFF.11281.1	gi|514325557|gb|KE332930.1|:34170-73239	10.0782
CUFF.11282.1	gi|514325557|gb|KE332930.1|:221219-221528	1.3329
CUFF.11283.1	gi|514325557|gb|KE332930.1|:196791-205192	3.62145
CUFF.11283.2	gi|514325557|gb|KE332930.1|:196791-205192	14.441
CUFF.11284.1	gi|514325557|gb|KE332930.1|:222904-224107	9.19146
CUFF.11285.1	gi|514325557|gb|KE332930.1|:244107-244740	0.736177
CUFF.11286.1	gi|514325557|gb|KE332930.1|:251416-251832	0.794206
CUFF.11287.1	gi|514325557|gb|KE332930.1|:251911-252449	0.884036
CUFF.11288.1	gi|514325557|gb|KE332930.1|:255133-255734	0.780128
CUFF.11289.1	gi|514325557|gb|KE332930.1|:258425-260501	4.28963
CUFF.1129.1	gi|514324023|gb|KE334464.1|:15240-15455	1.70358
CUFF.11290.1	gi|514325557|gb|KE332930.1|:258425-260501	14.8278
CUFF.11291.1	gi|514325558|gb|KE332929.1|:9216-12638	8.49212
CUFF.11292.1	gi|514325558|gb|KE332929.1|:6967-8849	19.5441
CUFF.11293.1	gi|514325558|gb|KE332929.1|:18791-29472	3.09739
CUFF.11294.1	gi|514325558|gb|KE332929.1|:39617-42008	19.8048
CUFF.11295.1	gi|514325558|gb|KE332929.1|:84188-86533	4.68672
CUFF.11296.1	gi|514325558|gb|KE332929.1|:53094-62498	1.55456
CUFF.11296.2	gi|514325558|gb|KE332929.1|:53094-62498	2.3992
CUFF.11296.3	gi|514325558|gb|KE332929.1|:53094-62498	3.05839
CUFF.11297.1	gi|514325558|gb|KE332929.1|:64353-78691	14.6976
CUFF.11298.1	gi|514325558|gb|KE332929.1|:87475-87756	1.82833
CUFF.11299.1	gi|514325558|gb|KE332929.1|:64353-78691	7.16067
CUFF.113.1	gi|514320627|gb|KE337860.1|:2272-2541	2.73301
CUFF.1130.1	gi|514324025|gb|KE334462.1|:15775-16020	4.64612
CUFF.11300.1	gi|514325558|gb|KE332929.1|:89438-89675	1.89086
CUFF.11301.1	gi|514325558|gb|KE332929.1|:89738-90339	1.95032
CUFF.11302.1	gi|514325558|gb|KE332929.1|:91123-91754	0.943995
CUFF.11303.1	gi|514325558|gb|KE332929.1|:115221-115933	3.91364
CUFF.11304.1	gi|514325558|gb|KE332929.1|:113677-115054	13.4213
CUFF.11305.1	gi|514325558|gb|KE332929.1|:142841-142926	17.4217
CUFF.11306.1	gi|514325558|gb|KE332929.1|:143613-143907	1.01443
CUFF.11307.1	gi|514325558|gb|KE332929.1|:144706-145731	0.895505
CUFF.11308.1	gi|514325558|gb|KE332929.1|:161158-177674	12.6095
CUFF.11309.1	gi|514325558|gb|KE332929.1|:209216-209356	2.47794
CUFF.1131.1	gi|514324026|gb|KE334461.1|:2422-2546	3.1499
CUFF.11310.1	gi|514325558|gb|KE332929.1|:229867-230712	0.744566
CUFF.11311.1	gi|514325558|gb|KE332929.1|:231569-231797	5.84328
CUFF.11312.1	gi|514325558|gb|KE332929.1|:220047-227185	12.5031
CUFF.11313.1	gi|514325558|gb|KE332929.1|:233733-234397	0.659296
CUFF.11314.1	gi|514325558|gb|KE332929.1|:232610-233636	1.20866
CUFF.11315.1	gi|514325558|gb|KE332929.1|:240124-241489	4.39592
CUFF.11316.1	gi|514325558|gb|KE332929.1|:248152-249051	91.978
CUFF.11317.1	gi|514325558|gb|KE332929.1|:271441-272007	1.85473
CUFF.11318.1	gi|514325558|gb|KE332929.1|:272138-272430	1.12571
CUFF.11319.1	gi|514325558|gb|KE332929.1|:254715-258455	24.6148
CUFF.1132.1	gi|514324027|gb|KE334460.1|:9608-9999	1.28267
CUFF.11320.1	gi|514325559|gb|KE332928.1|:2972-3164	6.76799
CUFF.11321.1	gi|514325558|gb|KE332929.1|:276250-284751	64.7204
CUFF.11322.1	gi|514325559|gb|KE332928.1|:29533-35055	5.0729
CUFF.11322.2	gi|514325559|gb|KE332928.1|:29533-35055	6.49099
CUFF.11323.1	gi|514325559|gb|KE332928.1|:39770-40772	4.2395
CUFF.11324.1	gi|514325559|gb|KE332928.1|:22048-29410	31.0933
CUFF.11325.1	gi|514325559|gb|KE332928.1|:45158-45865	4.81254
CUFF.11326.1	gi|514325559|gb|KE332928.1|:50968-51275	1.43991
CUFF.11327.1	gi|514325559|gb|KE332928.1|:51453-52018	0.882759
CUFF.11328.1	gi|514325559|gb|KE332928.1|:47711-48651	27.7801
CUFF.11329.1	gi|514325559|gb|KE332928.1|:3270-8773	17.9802
CUFF.11329.2	gi|514325559|gb|KE332928.1|:3270-8773	14.8496
CUFF.1133.1	gi|514324027|gb|KE334460.1|:13084-13529	8.00841
CUFF.11330.1	gi|514325559|gb|KE332928.1|:9195-10388	21.6653
CUFF.11331.1	gi|514325559|gb|KE332928.1|:12766-13326	0.516233
CUFF.11332.1	gi|514325559|gb|KE332928.1|:59524-63029	7.39439
CUFF.11333.1	gi|514325559|gb|KE332928.1|:64019-64447	3.19979
CUFF.11334.1	gi|514325559|gb|KE332928.1|:52485-57355	74.5197
CUFF.11335.1	gi|514325559|gb|KE332928.1|:110538-111018	1.06357
CUFF.11336.1	gi|514325559|gb|KE332928.1|:71471-83201	9.77262
CUFF.11337.1	gi|514325559|gb|KE332928.1|:92895-109996	1.91142
CUFF.11337.2	gi|514325559|gb|KE332928.1|:92895-109996	1.86864
CUFF.11337.3	gi|514325559|gb|KE332928.1|:92895-109996	4.76333
CUFF.11338.1	gi|514325559|gb|KE332928.1|:92895-109996	2.3297
CUFF.11339.1	gi|514325559|gb|KE332928.1|:115075-128922	6.31238
CUFF.11339.2	gi|514325559|gb|KE332928.1|:115075-128922	2.80748
CUFF.11339.3	gi|514325559|gb|KE332928.1|:115075-128922	2.5415
CUFF.1134.1	gi|514324028|gb|KE334459.1|:24157-27834	5.09494
CUFF.11340.1	gi|514325559|gb|KE332928.1|:149684-159974	16.6239
CUFF.11341.1	gi|514325559|gb|KE332928.1|:149684-159974	4.27444
CUFF.11342.1	gi|514325559|gb|KE332928.1|:167605-167957	0.809426
CUFF.11343.1	gi|514325559|gb|KE332928.1|:129858-141817	8.17104
CUFF.11343.2	gi|514325559|gb|KE332928.1|:129858-141817	8.13697
CUFF.11344.1	gi|514325559|gb|KE332928.1|:177747-183471	2.92919
CUFF.11344.2	gi|514325559|gb|KE332928.1|:177747-183471	2.71861
CUFF.11344.3	gi|514325559|gb|KE332928.1|:177747-183471	2.42964
CUFF.11344.4	gi|514325559|gb|KE332928.1|:177747-183471	1.52093
CUFF.11345.1	gi|514325559|gb|KE332928.1|:204900-205786	1.78261
CUFF.11346.1	gi|514325559|gb|KE332928.1|:212562-222729	11.0703
CUFF.11347.1	gi|514325559|gb|KE332928.1|:207960-211839	4.46073
CUFF.11348.1	gi|514325559|gb|KE332928.1|:225637-226640	1.60979
CUFF.11349.1	gi|514325559|gb|KE332928.1|:226695-230745	9.43791
CUFF.1135.1	gi|514324028|gb|KE334459.1|:17821-22506	10.1952
CUFF.11350.1	gi|514325559|gb|KE332928.1|:224032-225469	32.5442
CUFF.11350.2	gi|514325559|gb|KE332928.1|:224032-225469	70.1801
CUFF.11351.1	gi|514325559|gb|KE332928.1|:233722-241891	18.4434
CUFF.11352.1	gi|514325559|gb|KE332928.1|:185996-199967	18.2966
CUFF.11353.1	gi|514325559|gb|KE332928.1|:185996-199967	14.6653
CUFF.11354.1	gi|514325559|gb|KE332928.1|:259795-260782	3.77936
CUFF.11355.1	gi|514325559|gb|KE332928.1|:271934-276824	0.304608
CUFF.11355.2	gi|514325559|gb|KE332928.1|:271934-276824	1.94366
CUFF.11356.1	gi|514325559|gb|KE332928.1|:246213-252812	154.286
CUFF.11357.1	gi|514325559|gb|KE332928.1|:281655-286450	1.72342
CUFF.11358.1	gi|514325559|gb|KE332928.1|:281655-286450	5.39424
CUFF.11358.2	gi|514325559|gb|KE332928.1|:281655-286450	4.52027
CUFF.11359.1	gi|514325560|gb|KE332927.1|:25193-26160	2.55979
CUFF.1136.1	gi|514324029|gb|KE334458.1|:496-1034	1.1296
CUFF.11360.1	gi|514325560|gb|KE332927.1|:25193-26160	2.28831
CUFF.11361.1	gi|514325560|gb|KE332927.1|:40678-41515	2.67812
CUFF.11362.1	gi|514325560|gb|KE332927.1|:3659-23702	13.0369
CUFF.11363.1	gi|514325560|gb|KE332927.1|:139200-147494	8.43847e-05
CUFF.11363.2	gi|514325560|gb|KE332927.1|:139200-147494	4.05972
CUFF.11364.1	gi|514325560|gb|KE332927.1|:123635-136015	7.59702
CUFF.11364.2	gi|514325560|gb|KE332927.1|:123635-136015	14.0439
CUFF.11365.1	gi|514325560|gb|KE332927.1|:80573-103372	32.4165
CUFF.11366.1	gi|514325560|gb|KE332927.1|:161922-162932	0.737475
CUFF.11367.1	gi|514325560|gb|KE332927.1|:205201-206054	0.884409
CUFF.11368.1	gi|514325560|gb|KE332927.1|:175856-180106	42.7173
CUFF.11369.1	gi|514325560|gb|KE332927.1|:241833-242432	1.46206
CUFF.1137.1	gi|514324030|gb|KE334457.1|:9057-9362	1.83909
CUFF.11370.1	gi|514325560|gb|KE332927.1|:158451-161267	402.283
CUFF.11371.1	gi|514325560|gb|KE332927.1|:253861-254717	0.822317
CUFF.11372.1	gi|514325560|gb|KE332927.1|:254769-255097	1.50159
CUFF.11373.1	gi|514325560|gb|KE332927.1|:206239-236819	34.4563
CUFF.11374.1	gi|514325560|gb|KE332927.1|:259283-268604	0.787191
CUFF.11374.2	gi|514325560|gb|KE332927.1|:259283-268604	5.03008
CUFF.11375.1	gi|514325560|gb|KE332927.1|:259283-268604	1.37098
CUFF.11376.1	gi|514325560|gb|KE332927.1|:255702-259021	1.71095
CUFF.11376.2	gi|514325560|gb|KE332927.1|:255702-259021	1.08403
CUFF.11377.1	gi|514325560|gb|KE332927.1|:255702-259021	0.956895
CUFF.11378.1	gi|514325560|gb|KE332927.1|:279737-281536	0.189782
CUFF.11379.1	gi|514325560|gb|KE332927.1|:279737-281536	1.29199
CUFF.1138.1	gi|514324030|gb|KE334457.1|:9723-15136	1.44532
CUFF.1138.2	gi|514324030|gb|KE334457.1|:9723-15136	0.322553
CUFF.11380.1	gi|514325561|gb|KE332926.1|:17674-20552	8.69593
CUFF.11381.1	gi|514325561|gb|KE332926.1|:21076-34029	0.252558
CUFF.11381.2	gi|514325561|gb|KE332926.1|:21076-34029	0.969395
CUFF.11382.1	gi|514325561|gb|KE332926.1|:21076-34029	1.35556
CUFF.11383.1	gi|514325561|gb|KE332926.1|:21076-34029	2.43111
CUFF.11384.1	gi|514325561|gb|KE332926.1|:21076-34029	1.97256
CUFF.11385.1	gi|514325561|gb|KE332926.1|:21076-34029	1.07863
CUFF.11386.1	gi|514325561|gb|KE332926.1|:21076-34029	0.712593
CUFF.11387.1	gi|514325561|gb|KE332926.1|:40031-59787	13.9771
CUFF.11387.2	gi|514325561|gb|KE332926.1|:40031-59787	22.3069
CUFF.11387.3	gi|514325561|gb|KE332926.1|:40031-59787	29.7921
CUFF.11388.1	gi|514325561|gb|KE332926.1|:182783-183956	13.2506
CUFF.11389.1	gi|514325561|gb|KE332926.1|:90025-137202	32.7085
CUFF.1139.1	gi|514324030|gb|KE334457.1|:15241-16237	3.19388
CUFF.11390.1	gi|514325561|gb|KE332926.1|:173471-174986	80.5055
CUFF.11391.1	gi|514325561|gb|KE332926.1|:251324-252096	0.722872
CUFF.11392.1	gi|514325561|gb|KE332926.1|:256490-259436	5.2345
CUFF.11393.1	gi|514325561|gb|KE332926.1|:259566-264245	4.74851
CUFF.11393.2	gi|514325561|gb|KE332926.1|:259566-264245	2.15344
CUFF.11393.3	gi|514325561|gb|KE332926.1|:259566-264245	6.82832
CUFF.11394.1	gi|514325561|gb|KE332926.1|:267704-269429	8.21233
CUFF.11395.1	gi|514325562|gb|KE332925.1|:13124-13473	0.736179
CUFF.11396.1	gi|514325562|gb|KE332925.1|:64097-71687	3.17436
CUFF.11397.1	gi|514325562|gb|KE332925.1|:71786-81445	0.767192
CUFF.11397.2	gi|514325562|gb|KE332925.1|:71786-81445	3.14179
CUFF.11398.1	gi|514325561|gb|KE332926.1|:222947-249328	78.4726
CUFF.11398.2	gi|514325561|gb|KE332926.1|:222947-249328	22.958
CUFF.11399.1	gi|514325561|gb|KE332926.1|:222947-249328	53.5282
CUFF.114.1	gi|514320627|gb|KE337860.1|:3194-3909	1.67974
CUFF.1140.1	gi|514324029|gb|KE334458.1|:13215-27696	21.6832
CUFF.11400.1	gi|514325562|gb|KE332925.1|:86311-88939	3.32159
CUFF.11400.2	gi|514325562|gb|KE332925.1|:86311-88939	4.85426
CUFF.11401.1	gi|514325562|gb|KE332925.1|:107376-133274	12.3222
CUFF.11402.1	gi|514325562|gb|KE332925.1|:134542-163573	3.68282
CUFF.11402.2	gi|514325562|gb|KE332925.1|:134542-163573	7.6653
CUFF.11403.1	gi|514325562|gb|KE332925.1|:262710-262851	8.55866
CUFF.11404.1	gi|514325562|gb|KE332925.1|:259414-261164	23.764
CUFF.11405.1	gi|514325563|gb|KE332924.1|:11350-37178	5.01436
CUFF.11405.2	gi|514325563|gb|KE332924.1|:11350-37178	1.05689
CUFF.11408.1	gi|514325563|gb|KE332924.1|:11350-37178	0.941107
CUFF.11409.1	gi|514325563|gb|KE332924.1|:80718-82431	0.431955
CUFF.1141.1	gi|514324031|gb|KE334456.1|:2473-2989	1.54527
CUFF.11410.1	gi|514325563|gb|KE332924.1|:80718-82431	2.78654
CUFF.11411.1	gi|514325563|gb|KE332924.1|:82496-83434	1.27728
CUFF.11412.1	gi|514325563|gb|KE332924.1|:83521-85166	1.80845
CUFF.11413.1	gi|514325563|gb|KE332924.1|:85217-87009	2.13876
CUFF.11414.1	gi|514325563|gb|KE332924.1|:42276-62101	20.4206
CUFF.11415.1	gi|514325563|gb|KE332924.1|:87067-90437	1.91041
CUFF.11415.2	gi|514325563|gb|KE332924.1|:87067-90437	3.8667
CUFF.11416.1	gi|514325563|gb|KE332924.1|:87067-90437	8.10885
CUFF.11417.1	gi|514325563|gb|KE332924.1|:131795-139276	6.17326
CUFF.11418.1	gi|514325563|gb|KE332924.1|:142740-144015	24.4947
CUFF.11419.1	gi|514325563|gb|KE332924.1|:99834-129913	15.5669
CUFF.1142.1	gi|514324032|gb|KE334455.1|:18026-23087	4.54408
CUFF.11420.1	gi|514325563|gb|KE332924.1|:166979-182926	3.72059
CUFF.11420.2	gi|514325563|gb|KE332924.1|:166979-182926	1.91685
CUFF.11420.3	gi|514325563|gb|KE332924.1|:166979-182926	1.33541
CUFF.11420.4	gi|514325563|gb|KE332924.1|:166979-182926	2.5135
CUFF.11421.1	gi|514325563|gb|KE332924.1|:196908-197506	3.93738
CUFF.11422.1	gi|514325563|gb|KE332924.1|:197632-199035	2.33503
CUFF.11423.1	gi|514325563|gb|KE332924.1|:199293-199501	1.94942
CUFF.11424.1	gi|514325563|gb|KE332924.1|:144462-149214	6.63729
CUFF.11425.1	gi|514325563|gb|KE332924.1|:165482-166924	11.4718
CUFF.11426.1	gi|514325563|gb|KE332924.1|:209388-211970	0.80702
CUFF.11426.2	gi|514325563|gb|KE332924.1|:209388-211970	2.58918
CUFF.11427.1	gi|514325563|gb|KE332924.1|:209388-211970	0.935323
CUFF.11428.1	gi|514325563|gb|KE332924.1|:209388-211970	2.19909
CUFF.11429.1	gi|514325563|gb|KE332924.1|:212062-212491	0.957301
CUFF.1143.1	gi|514324032|gb|KE334455.1|:28418-28713	1.41403
CUFF.11430.1	gi|514325563|gb|KE332924.1|:213154-216249	0.687355
CUFF.11431.1	gi|514325563|gb|KE332924.1|:213154-216249	1.17526
CUFF.11432.1	gi|514325563|gb|KE332924.1|:224009-225417	1.28001
CUFF.11433.1	gi|514325563|gb|KE332924.1|:226365-227022	0.863295
CUFF.11434.1	gi|514325563|gb|KE332924.1|:225483-226306	1.042
CUFF.11435.1	gi|514325563|gb|KE332924.1|:227121-228175	1.057
CUFF.11436.1	gi|514325563|gb|KE332924.1|:229388-230443	0.516232
CUFF.11437.1	gi|514325563|gb|KE332924.1|:230677-236474	2.19344
CUFF.11438.1	gi|514325563|gb|KE332924.1|:238102-238492	1.14366
CUFF.11439.1	gi|514325563|gb|KE332924.1|:238601-239451	1.98273
CUFF.1144.1	gi|514324032|gb|KE334455.1|:4381-8436	105.278
CUFF.11440.1	gi|514325563|gb|KE332924.1|:239951-240720	3.72875
CUFF.11441.1	gi|514325563|gb|KE332924.1|:264559-264942	0.73052
CUFF.11442.1	gi|514325563|gb|KE332924.1|:273456-274886	0.578753
CUFF.11443.1	gi|514325563|gb|KE332924.1|:273456-274886	1.9218
CUFF.11444.1	gi|514325563|gb|KE332924.1|:275761-278905	1.07906
CUFF.11444.2	gi|514325563|gb|KE332924.1|:275761-278905	6.67934
CUFF.11444.3	gi|514325563|gb|KE332924.1|:275761-278905	1.0556
CUFF.11445.1	gi|514325563|gb|KE332924.1|:279030-279540	108.74
CUFF.11446.1	gi|514325563|gb|KE332924.1|:282015-284473	30.2385
CUFF.11446.2	gi|514325563|gb|KE332924.1|:282015-284473	0
CUFF.11446.3	gi|514325563|gb|KE332924.1|:282015-284473	0.0250626
CUFF.11447.1	gi|514325564|gb|KE332923.1|:451-2733	13.1189
CUFF.11448.1	gi|514325564|gb|KE332923.1|:28886-29479	2.15586
CUFF.11449.1	gi|514325564|gb|KE332923.1|:29938-36008	3.28095
CUFF.11449.2	gi|514325564|gb|KE332923.1|:29938-36008	0.725934
CUFF.1145.1	gi|514324035|gb|KE334452.1|:17105-18484	2.17454
CUFF.11450.1	gi|514325564|gb|KE332923.1|:37393-42317	7.66954
CUFF.11451.1	gi|514325561|gb|KE332926.1|:186879-188189	29.164
CUFF.11452.1	gi|514325564|gb|KE332923.1|:18148-27150	12.6925
CUFF.11452.2	gi|514325564|gb|KE332923.1|:18148-27150	9.16158
CUFF.11452.3	gi|514325564|gb|KE332923.1|:18148-27150	6.4836
CUFF.11453.1	gi|514325564|gb|KE332923.1|:43507-46692	9.02787
CUFF.11454.1	gi|514325564|gb|KE332923.1|:52758-53299	0.976071
CUFF.11455.1	gi|514325564|gb|KE332923.1|:53576-53883	1.05593
CUFF.11456.1	gi|514325564|gb|KE332923.1|:53962-55102	2.85772
CUFF.11457.1	gi|514325564|gb|KE332923.1|:55346-58803	8.38827
CUFF.11458.1	gi|514325564|gb|KE332923.1|:60740-62513	1.23589
CUFF.11458.2	gi|514325564|gb|KE332923.1|:60740-62513	0.517163
CUFF.11459.1	gi|514325561|gb|KE332926.1|:190498-192000	42.4841
CUFF.1146.1	gi|514324036|gb|KE334451.1|:3229-6215	0.700883
CUFF.1146.2	gi|514324036|gb|KE334451.1|:3229-6215	1.12374
CUFF.1146.3	gi|514324036|gb|KE334451.1|:3229-6215	0.325546
CUFF.11460.1	gi|514325564|gb|KE332923.1|:62663-63336	1.15812
CUFF.11461.1	gi|514325564|gb|KE332923.1|:68445-70244	18.1932
CUFF.11462.1	gi|514325564|gb|KE332923.1|:73582-73957	0.824309
CUFF.11463.1	gi|514325564|gb|KE332923.1|:87099-87569	5.33441
CUFF.11464.1	gi|514325564|gb|KE332923.1|:98974-99368	1.41219
CUFF.11465.1	gi|514325564|gb|KE332923.1|:74661-79631	61.4971
CUFF.11466.1	gi|514325564|gb|KE332923.1|:120685-126896	4.32581
CUFF.11466.2	gi|514325564|gb|KE332923.1|:120685-126896	1.77575
CUFF.11467.1	gi|514325564|gb|KE332923.1|:126946-127361	2.78766
CUFF.11468.1	gi|514325561|gb|KE332926.1|:202170-203731	316.748
CUFF.11469.1	gi|514325564|gb|KE332923.1|:128107-128559	3.65424
CUFF.1147.1	gi|514324038|gb|KE334449.1|:18686-22841	14.783
CUFF.11470.1	gi|514325561|gb|KE332926.1|:213074-213863	13.2196
CUFF.11471.1	gi|514325564|gb|KE332923.1|:132929-133306	0.744568
CUFF.11472.1	gi|514325561|gb|KE332926.1|:215792-217076	110.721
CUFF.11473.1	gi|514325564|gb|KE332923.1|:138440-139288	4.77664
CUFF.11474.1	gi|514325564|gb|KE332923.1|:152466-155134	4.09634
CUFF.11475.1	gi|514325564|gb|KE332923.1|:168388-168621	10.3708
CUFF.11476.1	gi|514325564|gb|KE332923.1|:145026-149195	1.47318
CUFF.11476.2	gi|514325564|gb|KE332923.1|:145026-149195	6.57902
CUFF.11477.1	gi|514325564|gb|KE332923.1|:162579-163259	14.9582
CUFF.11478.1	gi|514325564|gb|KE332923.1|:190076-190742	3.53405
CUFF.11478.2	gi|514325564|gb|KE332923.1|:190076-190742	6.11329
CUFF.11479.1	gi|514325564|gb|KE332923.1|:168689-171685	6.20662
CUFF.1148.1	gi|514324039|gb|KE334448.1|:13409-15621	9.93194
CUFF.11480.1	gi|514325564|gb|KE332923.1|:244649-244726	23.2271
CUFF.11481.1	gi|514325564|gb|KE332923.1|:276348-277121	1.87722
CUFF.11482.1	gi|514325564|gb|KE332923.1|:283733-284818	20.7719
CUFF.11483.1	gi|514325564|gb|KE332923.1|:287117-287226	7.9194
CUFF.11484.1	gi|514325564|gb|KE332923.1|:246048-251707	23.0746
CUFF.11485.1	gi|514325564|gb|KE332923.1|:251823-274150	5.8859
CUFF.11486.1	gi|514325564|gb|KE332923.1|:290262-291117	0.67633
CUFF.11487.1	gi|514325564|gb|KE332923.1|:195396-216290	5.15745
CUFF.11487.2	gi|514325564|gb|KE332923.1|:195396-216290	3.83273
CUFF.11488.1	gi|514325564|gb|KE332923.1|:195396-216290	3.69579
CUFF.11489.1	gi|514325565|gb|KE332922.1|:0-1605	0.739151
CUFF.1149.1	gi|514324040|gb|KE334447.1|:19752-20297	0.682183
CUFF.1149.2	gi|514324040|gb|KE334447.1|:19752-20297	0.671662
CUFF.11490.1	gi|514325565|gb|KE332922.1|:28427-30113	10.7482
CUFF.11491.1	gi|514325565|gb|KE332922.1|:1669-7617	42.0815
CUFF.11492.1	gi|514325565|gb|KE332922.1|:12313-21921	6.1873
CUFF.11492.2	gi|514325565|gb|KE332922.1|:12313-21921	2.68066
CUFF.11493.1	gi|514325565|gb|KE332922.1|:41930-48494	11.162
CUFF.11494.1	gi|514325565|gb|KE332922.1|:48629-51621	4.07995
CUFF.11495.1	gi|514325565|gb|KE332922.1|:32916-41797	24.366
CUFF.11496.1	gi|514325565|gb|KE332922.1|:59474-72336	19.7731
CUFF.11498.1	gi|514325565|gb|KE332922.1|:168140-168422	2.67633
CUFF.11499.1	gi|514325565|gb|KE332922.1|:169203-170157	1.40084
CUFF.115.1	gi|514320632|gb|KE337855.1|:1003-1630	0.454689
CUFF.1150.1	gi|514324042|gb|KE334445.1|:27329-27779	3.30289
CUFF.11500.1	gi|514325565|gb|KE332922.1|:184800-185116	1.11062
CUFF.11501.1	gi|514325565|gb|KE332922.1|:186404-249290	3.1203
CUFF.11501.2	gi|514325565|gb|KE332922.1|:186404-249290	0.77729
CUFF.11502.1	gi|514325565|gb|KE332922.1|:283744-283968	1.75325
CUFF.11503.1	gi|514325565|gb|KE332922.1|:107190-108072	0.227471
CUFF.11504.1	gi|514325566|gb|KE332921.1|:557-7326	7.61462
CUFF.11504.2	gi|514325566|gb|KE332921.1|:557-7326	6.8644
CUFF.11505.1	gi|514325566|gb|KE332921.1|:557-7326	1.89287
CUFF.11506.1	gi|514325566|gb|KE332921.1|:25720-30754	2.91556
CUFF.11507.1	gi|514325566|gb|KE332921.1|:43169-48626	6.7206
CUFF.11507.2	gi|514325566|gb|KE332921.1|:43169-48626	1.73841
CUFF.11508.1	gi|514325566|gb|KE332921.1|:67467-68368	1.86177
CUFF.11509.1	gi|514325566|gb|KE332921.1|:72634-73037	0.756023
CUFF.1151.1	gi|514324042|gb|KE334445.1|:27329-27779	3.15623
CUFF.11510.1	gi|514325566|gb|KE332921.1|:49256-55064	12.1557
CUFF.11511.1	gi|514325566|gb|KE332921.1|:74464-78448	4.94338
CUFF.11512.1	gi|514325566|gb|KE332921.1|:81827-85681	6.30252
CUFF.11512.2	gi|514325566|gb|KE332921.1|:81827-85681	0.286737
CUFF.11513.1	gi|514325566|gb|KE332921.1|:122657-127192	9.29221
CUFF.11514.1	gi|514325566|gb|KE332921.1|:92596-93444	72.7596
CUFF.11515.1	gi|514325566|gb|KE332921.1|:129149-129481	6.17741
CUFF.11516.1	gi|514325566|gb|KE332921.1|:104734-114230	48.6355
CUFF.11517.1	gi|514325566|gb|KE332921.1|:225109-225803	6.88093
CUFF.11518.1	gi|514325566|gb|KE332921.1|:225900-226002	8.16191
CUFF.11519.1	gi|514325566|gb|KE332921.1|:195018-211518	22.9607
CUFF.1152.1	gi|514324043|gb|KE334444.1|:1533-2514	0.887627
CUFF.11520.1	gi|514325566|gb|KE332921.1|:195018-211518	217.574
CUFF.11521.1	gi|514325566|gb|KE332921.1|:133369-179095	36.7238
CUFF.11522.1	gi|514325566|gb|KE332921.1|:226102-235932	36.1535
CUFF.11523.1	gi|514325566|gb|KE332921.1|:238727-242740	4.86039
CUFF.11523.2	gi|514325566|gb|KE332921.1|:238727-242740	10.1321
CUFF.11524.1	gi|514325566|gb|KE332921.1|:244976-246816	2.07141
CUFF.11524.2	gi|514325566|gb|KE332921.1|:244976-246816	6.12425
CUFF.11525.1	gi|514325566|gb|KE332921.1|:255252-255491	4.13878
CUFF.11526.1	gi|514325566|gb|KE332921.1|:291080-292084	0.940104
CUFF.11527.1	gi|514325566|gb|KE332921.1|:257354-291016	3.6915
CUFF.11527.2	gi|514325566|gb|KE332921.1|:257354-291016	11.5808
CUFF.11528.1	gi|514325566|gb|KE332921.1|:257354-291016	11.256
CUFF.11529.1	gi|514325566|gb|KE332921.1|:257354-291016	1.95921
CUFF.1153.1	gi|514324043|gb|KE334444.1|:11657-12002	0.746696
CUFF.11531.1	gi|514325566|gb|KE332921.1|:257354-291016	7.54242
CUFF.11532.1	gi|514325566|gb|KE332921.1|:257354-291016	5.81995
CUFF.11534.1	gi|514325566|gb|KE332921.1|:257354-291016	3.44155
CUFF.11535.1	gi|514325566|gb|KE332921.1|:257354-291016	4.02317
CUFF.11537.1	gi|514325566|gb|KE332921.1|:257354-291016	3.0769
CUFF.11538.1	gi|514325566|gb|KE332921.1|:257354-291016	4.57572
CUFF.11539.1	gi|514325567|gb|KE332920.1|:63932-64786	0.507216
CUFF.1154.1	gi|514324043|gb|KE334444.1|:16944-19076	17.6419
CUFF.11540.1	gi|514325567|gb|KE332920.1|:29779-35521	59.3452
CUFF.11541.1	gi|514325567|gb|KE332920.1|:29779-35521	11.2957
CUFF.11542.1	gi|514325567|gb|KE332920.1|:160057-160892	21.7409
CUFF.11543.1	gi|514325567|gb|KE332920.1|:79211-94886	5.57151
CUFF.11543.2	gi|514325567|gb|KE332920.1|:79211-94886	5.64189
CUFF.11543.3	gi|514325567|gb|KE332920.1|:79211-94886	22.3521
CUFF.11544.1	gi|514325567|gb|KE332920.1|:179676-180192	1.59677
CUFF.11545.1	gi|514325567|gb|KE332920.1|:198152-201080	1.89868
CUFF.11546.1	gi|514325567|gb|KE332920.1|:202910-204007	0.405182
CUFF.11547.1	gi|514325567|gb|KE332920.1|:214377-216553	48.5187
CUFF.11548.1	gi|514325567|gb|KE332920.1|:219301-220841	0.787473
CUFF.11549.1	gi|514325567|gb|KE332920.1|:220902-224874	0.23313
CUFF.11549.2	gi|514325567|gb|KE332920.1|:220902-224874	0.500284
[truncated: 51,252 more rows]
