# Supplementary material for: Dataset of transcriptome assembly of date palm embryogenic calli and functional annotation
Source: Data Brief. 2020 May 25;31:105760. doi: 10.1016/j.dib.2020.105760 (PMC7270187; doi:10.1016/j.dib.2020.105760)
Supplement: Supplementary file 3 [file mmc3.xlsx]

## Sheet: Sheet1
Supplementary table S2: BLAST similarity search against Uniprot plant database
Transcript_ID	Database_ID	Similarity	Q_start	Q_end	S_start	S_end	E_value	Score	yourlist:M201506082G72WHXV1O	Entry	Entry name	Protein names	Gene names	Organism	Cross-reference (InterPro)	Cross-reference (Pfam)	Gene ontology (GO)	Gene ontology IDs	Gene ontology (biological process)	Gene ontology (molecular function)	Gene ontology (cellular component)
CUFF.35538.1	gi|11497591|ref|NP_054998.1|	75.86	1101	1015	1	29	2e-07	49.3	11497591	Q9LE24	Q9LE24_SPIOL	Uncharacterized protein	NA	Spinacia oleracea (Spinach)	NA	NA	chloroplast [GO:0009507]	GO:0009507	NA	NA	chloroplast [GO:0009507]
CUFF.5890.1	gi|13449331|ref|NP_085513.1|	89.13	157	20	64	109	2e-24	90.5	13449331	P93308	M530_ARATH	Uncharacterized mitochondrial protein AtMg00530 (ORF109)	AtMg00530	Arabidopsis thaliana (Mouse-ear cress)	NA	NA	mitochondrion [GO:0005739]	GO:0005739	NA	NA	mitochondrion [GO:0005739]
CUFF.26534.1	gi|15219092|ref|NP_173597.1|	87.88	3	200	261	326	2e-31	117	15219092	Q9XHZ8	Y1178_ARATH	BTB/POZ domain-containing protein At1g21780	At1g21780 F8K7.22	Arabidopsis thaliana (Mouse-ear cress)	IPR000210;IPR011333;IPR013069;	PF00651;	Cul3-RING ubiquitin ligase complex [GO:0031463]; protein ubiquitination [GO:0016567]	GO:0031463; GO:0016567	protein ubiquitination [GO:0016567]	NA	Cul3-RING ubiquitin ligase complex [GO:0031463]
CUFF.2579.1	gi|15220188|ref|NP_172538.1|	70.73	372	127	229	310	5e-34	128	15220188	Q9SGY1	AB10B_ARATH	ABC transporter B family member 10 (ABC transporter ABCB.10) (AtABCB10) (Multidrug resistance protein 10) (P-glycoprotein 10)	ABCB10 MDR10 PGP10 At1g10680 F20B24.12	Arabidopsis thaliana (Mouse-ear cress)	IPR003593;IPR011527;IPR003439;IPR017871;IPR027417;	PF00664;PF00005;	integral component of membrane [GO:0016021]; mitochondrion [GO:0005739]; ATP binding [GO:0005524]; ATPase activity, coupled to transmembrane movement of substances [GO:0042626]; auxin efflux transmembrane transporter activity [GO:0010329]; acropetal auxin transport [GO:0010541]; auxin efflux [GO:0010315]; basipetal auxin transport [GO:0010540]; transmembrane transport [GO:0055085]	GO:0005524; GO:0042626; GO:0010541; GO:0010315; GO:0010329; GO:0010540; GO:0016021; GO:0005739; GO:0055085	acropetal auxin transport [GO:0010541]; auxin efflux [GO:0010315]; basipetal auxin transport [GO:0010540]; transmembrane transport [GO:0055085]	ATPase activity, coupled to transmembrane movement of substances [GO:0042626]; ATP binding [GO:0005524]; auxin efflux transmembrane transporter activity [GO:0010329]	integral component of membrane [GO:0016021]; mitochondrion [GO:0005739]
CUFF.975.2	gi|15222526|ref|NP_174479.1|	87.5	3	122	498	537	4e-16	77.8	15222526	Q9C551	RH5_ARATH	DEAD-box ATP-dependent RNA helicase 5 (EC 3.6.4.13)	RH5 At1g31970 F5M6.3 T12O21.12	Arabidopsis thaliana (Mouse-ear cress)	IPR011545;IPR014001;IPR001650;IPR027417;IPR000629;IPR014014;	PF00270;PF00271;	cytosol [GO:0005829]; nucleolus [GO:0005730]; ATP binding [GO:0005524]; ATP-dependent RNA helicase activity [GO:0004004]; RNA binding [GO:0003723]; RNA secondary structure unwinding [GO:0010501]; rRNA processing [GO:0006364]	GO:0005524; GO:0004004; GO:0003723; GO:0010501; GO:0005829; GO:0005730; GO:0006364	RNA secondary structure unwinding [GO:0010501]; rRNA processing [GO:0006364]	ATP binding [GO:0005524]; ATP-dependent RNA helicase activity [GO:0004004]; RNA binding [GO:0003723]	cytosol [GO:0005829]; nucleolus [GO:0005730]
CUFF.10449.1	gi|15224060|ref|NP_179956.1|	45.51	265	780	447	624	1e-29	123	15224060	Q94KL5	BLH4_ARATH	BEL1-like homeodomain protein 4 (BEL1-like protein 4) (Protein SAWTOOTH 2)	BLH4 SAW2 At2g23760 F27L4.6	Arabidopsis thaliana (Mouse-ear cress)	IPR001356;IPR008422;IPR009057;IPR006563;	PF05920;PF07526;	nucleus [GO:0005634]; DNA binding [GO:0003677]; sequence-specific DNA binding transcription factor activity [GO:0003700]; leaf morphogenesis [GO:0009965]; transcription, DNA-templated [GO:0006351]	GO:0003677; GO:0009965; GO:0005634; GO:0003700; GO:0006351	leaf morphogenesis [GO:0009965]; transcription, DNA-templated [GO:0006351]	DNA binding [GO:0003677]; sequence-specific DNA binding transcription factor activity [GO:0003700]	nucleus [GO:0005634]
CUFF.23234.1	gi|15224060|ref|NP_179956.1|	41.42	8	487	460	625	1e-21	99	15224060	Q94KL5	BLH4_ARATH	BEL1-like homeodomain protein 4 (BEL1-like protein 4) (Protein SAWTOOTH 2)	BLH4 SAW2 At2g23760 F27L4.6	Arabidopsis thaliana (Mouse-ear cress)	IPR001356;IPR008422;IPR009057;IPR006563;	PF05920;PF07526;	nucleus [GO:0005634]; DNA binding [GO:0003677]; sequence-specific DNA binding transcription factor activity [GO:0003700]; leaf morphogenesis [GO:0009965]; transcription, DNA-templated [GO:0006351]	GO:0003677; GO:0009965; GO:0005634; GO:0003700; GO:0006351	leaf morphogenesis [GO:0009965]; transcription, DNA-templated [GO:0006351]	DNA binding [GO:0003677]; sequence-specific DNA binding transcription factor activity [GO:0003700]	nucleus [GO:0005634]
CUFF.23753.1	gi|15225128|ref|NP_178689.1|	62	3	152	450	499	2e-13	68.6	15225128	Q9SKI5	Q9SKI5_ARATH	Ac-like transposase (HAT dimerisation domain-containing protein)	At2g06500	Arabidopsis thaliana (Mouse-ear cress)	IPR025398;IPR008906;	PF05699;PF14291;	NA	NA	NA	NA	NA
CUFF.25275.1	gi|15225928|ref|NP_182135.1|	85.23	127	918	11	274	4e-154	444	15225928	O82357	PANB1_ARATH	3-methyl-2-oxobutanoate hydroxymethyltransferase 1, mitochondrial (EC 2.1.2.11) (Ketopantoate hydroxymethyltransferase 1)	KPHMT1 PANB1 At2g46110 T3F17.24	Arabidopsis thaliana (Mouse-ear cress)	IPR003700;IPR015813;	PF02548;	mitochondrion [GO:0005739]; 3-methyl-2-oxobutanoate hydroxymethyltransferase activity [GO:0003864]; metal ion binding [GO:0046872]; methyltransferase activity [GO:0008168]; pantothenate biosynthetic process [GO:0015940]	GO:0003864; GO:0046872; GO:0008168; GO:0005739; GO:0015940	pantothenate biosynthetic process [GO:0015940]	3-methyl-2-oxobutanoate hydroxymethyltransferase activity [GO:0003864]; metal ion binding [GO:0046872]; methyltransferase activity [GO:0008168]	mitochondrion [GO:0005739]
CUFF.23865.1	gi|15226107|ref|NP_180900.1|	82.5	1	120	1000	1039	3e-16	77	15226107	O22792	O22792_ARATH	Putative uncharacterized protein At2g33420 (Uncharacterized protein)	At2g33420	Arabidopsis thaliana (Mouse-ear cress)	IPR008528;IPR014770;IPR014772;	PF05664;	NA	NA	NA	NA	NA
CUFF.9173.1	gi|15226736|ref|NP_181603.1|	77.78	408	139	4	93	2e-48	154	15226736	F4II26	F4II26_ARATH	Haemolysin-III related integral membrane protein	At2g40710	Arabidopsis thaliana (Mouse-ear cress)	IPR004254;	PF03006;	integral component of membrane [GO:0016021]; receptor activity [GO:0004872]; response to hormone [GO:0009725]	GO:0016021; GO:0004872; GO:0009725	response to hormone [GO:0009725]	receptor activity [GO:0004872]	integral component of membrane [GO:0016021]
CUFF.10949.1	gi|15227274|ref|NP_179257.1|	60	812	15	121	390	8e-96	224	15227274	Q9SLF1	Q9SLF1_ARATH	At2g16660/T24I21.7 (Major facilitator superfamily protein) (Nodulin-like protein) (Putative nodulin protein)	At2g16660	Arabidopsis thaliana (Mouse-ear cress)	IPR020846;IPR010658;	PF06813;	response to karrikin [GO:0080167]	GO:0080167	response to karrikin [GO:0080167]	NA	NA
CUFF.27332.1	gi|15227680|ref|NP_178461.1|	32.44	832	1470	3	251	4e-18	89	15227680	Q9ZPR3	Q9ZPR3_ARATH	Putative uncharacterized protein At2g03630 (Uncharacterized protein)	At2g03630	Arabidopsis thaliana (Mouse-ear cress)	NA	NA	NA	NA	NA	NA	NA
CUFF.9894.1	gi|15229083|ref|NP_190479.1|	86.41	97	405	1	103	6e-62	191	15229083	Q9SMU7	SRP09_ARATH	Signal recognition particle 9 kDa protein (SRP9)	SRP9 At3g49100 T2J13.60	Arabidopsis thaliana (Mouse-ear cress)	IPR008832;IPR009018;	NA	signal recognition particle, endoplasmic reticulum targeting [GO:0005786]; 7S RNA binding [GO:0008312]; negative regulation of translational elongation [GO:0045900]; SRP-dependent cotranslational protein targeting to membrane [GO:0006614]	GO:0008312; GO:0006614; GO:0045900; GO:0005786	negative regulation of translational elongation [GO:0045900]; SRP-dependent cotranslational protein targeting to membrane [GO:0006614]	7S RNA binding [GO:0008312]	signal recognition particle, endoplasmic reticulum targeting [GO:0005786]
CUFF.10094.1	gi|15229901|ref|NP_190005.1|	65.52	5	700	130	361	1e-103	320	15229901	Q9LXP4	Q9LXP4_ARATH	At3g44190 (FAD/NAD(P)-binding oxidoreductase family protein) (Putative uncharacterized protein At3g44190) (Putative uncharacterized protein F26G5_140)	F26G5_140 At3g44190	Arabidopsis thaliana (Mouse-ear cress)	IPR023753;IPR001327;IPR000103;	PF00070;PF07992;	Golgi apparatus [GO:0005794]; mitochondrion [GO:0005739]; flavin adenine dinucleotide binding [GO:0050660]; NADH dehydrogenase (ubiquinone) activity [GO:0008137]; positive regulation of apoptotic process [GO:0043065]	GO:0005794; GO:0008137; GO:0050660; GO:0005739; GO:0043065	positive regulation of apoptotic process [GO:0043065]	flavin adenine dinucleotide binding [GO:0050660]; NADH dehydrogenase (ubiquinone) activity [GO:0008137]	Golgi apparatus [GO:0005794]; mitochondrion [GO:0005739]
CUFF.1534.2	gi|15230330|ref|NP_191311.1|	90.62	1	96	212	243	2e-12	62.8	15230330	Q94A08	RFS2_ARATH	Probable galactinol--sucrose galactosyltransferase 2 (EC 2.4.1.82) (Protein SEED IMBIBITION 2) (Raffinose synthase 2)	RFS2 RS2 SIP2 At3g57520 T8H10.120	Arabidopsis thaliana (Mouse-ear cress)	IPR013785;IPR017853;IPR008811;	PF05691;	plasmodesma [GO:0009506]; raffinose alpha-galactosidase activity [GO:0052692]; transferase activity, transferring glycosyl groups [GO:0016757]; raffinose catabolic process [GO:0034484]; response to karrikin [GO:0080167]; response to oxidative stress [GO:0006979]	GO:0009506; GO:0052692; GO:0034484; GO:0080167; GO:0006979; GO:0016757	raffinose catabolic process [GO:0034484]; response to karrikin [GO:0080167]; response to oxidative stress [GO:0006979]	raffinose alpha-galactosidase activity [GO:0052692]; transferase activity, transferring glycosyl groups [GO:0016757]	plasmodesma [GO:0009506]
CUFF.2517.1	gi|15230653|ref|NP_187269.1|	71.57	478	783	145	237	1e-39	149	15230653	Q9M8K0	Q9M8K0_ARATH	At3g06180 (F28L1.12 protein) (Ribosomal protein L34e superfamily protein)	F28L1.12 At3g06180	Arabidopsis thaliana (Mouse-ear cress)	IPR008195;	NA	ribosome [GO:0005840]; structural constituent of ribosome [GO:0003735]; translation [GO:0006412]	GO:0005840; GO:0003735; GO:0006412	translation [GO:0006412]	structural constituent of ribosome [GO:0003735]	ribosome [GO:0005840]
CUFF.2517.2	gi|15230653|ref|NP_187269.1|	71.57	478	783	145	237	3e-40	149	15230653	Q9M8K0	Q9M8K0_ARATH	At3g06180 (F28L1.12 protein) (Ribosomal protein L34e superfamily protein)	F28L1.12 At3g06180	Arabidopsis thaliana (Mouse-ear cress)	IPR008195;	NA	ribosome [GO:0005840]; structural constituent of ribosome [GO:0003735]; translation [GO:0006412]	GO:0005840; GO:0003735; GO:0006412	translation [GO:0006412]	structural constituent of ribosome [GO:0003735]	ribosome [GO:0005840]
CUFF.19349.1	gi|15230685|ref|NP_187914.1|	53.78	53	787	4	247	3e-52	184	15230685	Q9LK65	Y3307_ARATH	Putative DUF21 domain-containing protein At3g13070, chloroplastic (CBS domain-containing protein CBSDUFCH1)	CBSDUFCH1 At3g13070 MJG19.2	Arabidopsis thaliana (Mouse-ear cress)	IPR000644;IPR016169;IPR002550;IPR016166;IPR005170;	PF00571;PF03471;PF01595;	chloroplast envelope [GO:0009941]; chloroplast membrane [GO:0031969]; integral component of membrane [GO:0016021]; flavin adenine dinucleotide binding [GO:0050660]; oxidoreductase activity, acting on CH-OH group of donors [GO:0016614]; transport [GO:0006810]	GO:0009941; GO:0031969; GO:0050660; GO:0016021; GO:0016614; GO:0006810	transport [GO:0006810]	flavin adenine dinucleotide binding [GO:0050660]; oxidoreductase activity, acting on CH-OH group of donors [GO:0016614]	chloroplast envelope [GO:0009941]; chloroplast membrane [GO:0031969]; integral component of membrane [GO:0016021]
CUFF.31072.1	gi|15230808|ref|NP_189152.1|	67.53	2	232	195	271	3e-31	119	15230808	Q5PNU5	Q5PNU5_ARATH	At3g25160 (ER lumen protein retaining receptor family protein)	At3g25160	Arabidopsis thaliana (Mouse-ear cress)	IPR000133;	PF00810;	integral component of membrane [GO:0016021]; ER retention sequence binding [GO:0046923]; protein retention in ER lumen [GO:0006621]	GO:0046923; GO:0016021; GO:0006621	protein retention in ER lumen [GO:0006621]	ER retention sequence binding [GO:0046923]	integral component of membrane [GO:0016021]
CUFF.19230.1	gi|15234044|ref|NP_193619.1|	33.12	463	2	217	358	6e-21	92.4	15234044	O49399	PP321_ARATH	Pentatricopeptide repeat-containing protein At4g18840	PCMP-E101 At4g18840 F13C5.10	Arabidopsis thaliana (Mouse-ear cress)	IPR002885;IPR011990;	PF01535;PF13041;	NA	NA	NA	NA	NA
CUFF.25450.1	gi|15235236|ref|NP_193730.1|	36.45	1039	2811	50	696	1e-139	448	15235236	O49424	O49424_ARATH	Putative uncharacterized protein AT4g19970 (Uncharacterized protein)	At4g19970	Arabidopsis thaliana (Mouse-ear cress)	IPR005069;IPR029044;	PF03407;	NA	NA	NA	NA	NA
CUFF.25450.2	gi|15235236|ref|NP_193730.1|	37.29	59	1672	101	696	3e-139	436	15235236	O49424	O49424_ARATH	Putative uncharacterized protein AT4g19970 (Uncharacterized protein)	At4g19970	Arabidopsis thaliana (Mouse-ear cress)	IPR005069;IPR029044;	PF03407;	NA	NA	NA	NA	NA
CUFF.9986.1	gi|15235272|ref|NP_193740.1|	72.97	8	229	244	317	2e-29	113	15235272	O49434	AAH_ARATH	Allantoate deiminase (EC 3.5.3.9) (Allantoate amidohydrolase) (AtAAH)	AAH At4g20070 F18F4.170	Arabidopsis thaliana (Mouse-ear cress)	IPR010158;IPR001261;IPR002933;IPR011650;	PF07687;PF01546;	endoplasmic reticulum [GO:0005783]; allantoate deiminase activity [GO:0047652]; metal ion binding [GO:0046872]; metallopeptidase activity [GO:0008237]; purine nucleobase catabolic process [GO:0006145]; ureide catabolic process [GO:0010136]	GO:0047652; GO:0005783; GO:0046872; GO:0008237; GO:0006145; GO:0010136	purine nucleobase catabolic process [GO:0006145]; ureide catabolic process [GO:0010136]	allantoate deiminase activity [GO:0047652]; metal ion binding [GO:0046872]; metallopeptidase activity [GO:0008237]	endoplasmic reticulum [GO:0005783]
CUFF.6983.1	gi|15236977|ref|NP_194437.1|	52.54	115	444	2	119	2e-25	104	15236977	Q0WS13	Q0WS13_ARATH	Tryptophan synthase beta-subunit	At4g27070	Arabidopsis thaliana (Mouse-ear cress)	IPR006653;IPR006654;IPR023026;IPR001926;	PF00291;	tryptophan synthase activity [GO:0004834]	GO:0004834	NA	tryptophan synthase activity [GO:0004834]	NA
CUFF.23398.1	gi|15238143|ref|NP_199572.1|	58.9	994	776	88	160	4e-12	64.7	15238143	Q9FGJ6	ATL79_ARATH	RING-H2 finger protein ATL79	ATL79 At5g47610 MNJ7.20	Arabidopsis thaliana (Mouse-ear cress)	IPR001841;IPR013083;	PF13639;	integral component of membrane [GO:0016021]; zinc ion binding [GO:0008270]; protein ubiquitination [GO:0016567]	GO:0016021; GO:0016567; GO:0008270	protein ubiquitination [GO:0016567]	zinc ion binding [GO:0008270]	integral component of membrane [GO:0016021]
CUFF.14781.1	gi|15238960|ref|NP_199059.1|	44.55	683	982	161	257	8e-23	61.6	15238960	Q9FIH3	Q9FIH3_ARATH	At5g42440 (Protein kinase family protein) (Serine/threonine protein kinase-like protein)	At5g42440	Arabidopsis thaliana (Mouse-ear cress)	IPR013320;IPR016253;IPR011009;IPR000719;IPR017441;IPR001245;IPR008271;	PF07714;	plasma membrane [GO:0005886]; plasmodesma [GO:0009506]; ATP binding [GO:0005524]; peptide receptor activity [GO:0001653]; transmembrane receptor protein serine/threonine kinase activity [GO:0004675]; ubiquitin protein ligase binding [GO:0031625]; hormone-mediated signaling pathway [GO:0009755]; protein autophosphorylation [GO:0046777]; regulation of signal transduction [GO:0009966]; transmembrane…	GO:0005524; GO:0009755; GO:0001653; GO:0005886; GO:0009506; GO:0046777; GO:0009966; GO:0004675; GO:0007178; GO:0031625	hormone-mediated signaling pathway [GO:0009755]; protein autophosphorylation [GO:0046777]; regulation of signal transduction [GO:0009966]; transmembrane receptor protein serine/threonine kinase signaling pathway [GO:0007178]	ATP binding [GO:0005524]; peptide receptor activity [GO:0001653]; transmembrane receptor protein serine/threonine kinase activity [GO:0004675]; ubiquitin protein ligase binding [GO:0031625]	plasma membrane [GO:0005886]; plasmodesma [GO:0009506]
CUFF.30417.1	gi|15240077|ref|NP_201479.1|	50.43	269	586	4	116	1e-28	112	15240077	Q9FL02	Q9FL02_ARATH	AT5g66780/MUD21_2 (Uncharacterized protein)	At5g66780	Arabidopsis thaliana (Mouse-ear cress)	NA	NA	NA	NA	NA	NA	NA
CUFF.18912.1	gi|15242124|ref|NP_197599.1|	64.91	201	371	540	596	2e-23	71.6	15242124	Q39054	CNX1_ARATH	Molybdopterin biosynthesis protein CNX1 (Molybdenum cofactor biosynthesis enzyme CNX1) [Includes: Molybdopterin molybdenumtransferase (MPT Mo-transferase) (EC 2.10.1.1) (Domain E); Molybdopterin adenylyltransferase (MPT adenylyltransferase) (EC 2.7.7.75) (Domain G)]	CNX1 At5g20990 F22D1.6 T10F18.20	Arabidopsis thaliana (Mouse-ear cress)	IPR001453;IPR008284;IPR005111;IPR005110;	PF00994;PF03454;PF03453;	cytosol [GO:0005829]; ATP binding [GO:0005524]; molybdenum ion binding [GO:0030151]; molybdopterin adenylyltransferase activity [GO:0061598]; molybdopterin molybdotransferase activity [GO:0061599]; auxin-activated signaling pathway [GO:0009734]; Mo-molybdopterin cofactor biosynthetic process [GO:0006777]; molybdenum incorporation into molybdenum-molybdopterin complex [GO:0018315]	GO:0005524; GO:0006777; GO:0009734; GO:0005829; GO:0018315; GO:0030151; GO:0061598; GO:0061599	auxin-activated signaling pathway [GO:0009734]; molybdenum incorporation into molybdenum-molybdopterin complex [GO:0018315]; Mo-molybdopterin cofactor biosynthetic process [GO:0006777]	ATP binding [GO:0005524]; molybdenum ion binding [GO:0030151]; molybdopterin adenylyltransferase activity [GO:0061598]; molybdopterin molybdotransferase activity [GO:0061599]	cytosol [GO:0005829]
CUFF.15182.3	gi|15242237|ref|NP_197022.1|	65.52	1	435	181	325	4e-61	198	15242237	Q9LXG3	PER56_ARATH	Peroxidase 56 (Atperox P56) (EC 1.11.1.7) (ATP33)	PER56 P56 At5g15180 F8M21_70	Arabidopsis thaliana (Mouse-ear cress)	IPR010255;IPR002016;IPR000823;IPR019794;IPR019793;	PF00141;	extracellular region [GO:0005576]; heme binding [GO:0020037]; metal ion binding [GO:0046872]; peroxidase activity [GO:0004601]; hydrogen peroxide catabolic process [GO:0042744]; response to oxidative stress [GO:0006979]	GO:0005576; GO:0020037; GO:0042744; GO:0046872; GO:0004601; GO:0006979	hydrogen peroxide catabolic process [GO:0042744]; response to oxidative stress [GO:0006979]	heme binding [GO:0020037]; metal ion binding [GO:0046872]; peroxidase activity [GO:0004601]	extracellular region [GO:0005576]
CUFF.26952.1	gi|15242645|ref|NP_198847.1|	65.93	21	293	5	95	3e-41	145	15242645	Q9FNE7	Q9FNE7_ARATH	Exonuclease family protein (Exonuclease-like protein)	At5g40310	Arabidopsis thaliana (Mouse-ear cress)	IPR006055;IPR013520;IPR012337;IPR007087;IPR015880;	PF00929;	exonuclease activity [GO:0004527]; metal ion binding [GO:0046872]; nucleic acid binding [GO:0003676]	GO:0004527; GO:0046872; GO:0003676	NA	exonuclease activity [GO:0004527]; metal ion binding [GO:0046872]; nucleic acid binding [GO:0003676]	NA
CUFF.21705.1	gi|18395079|ref|NP_564159.1|	68.82	3	281	564	656	8e-35	134	18395079	Q9FEP7	SUT13_ARATH	Sulfate transporter 1.3	SULTR1;3 At1g22150 F2E2.22	Arabidopsis thaliana (Mouse-ear cress)	IPR030314;IPR018045;IPR002645;IPR001902;IPR030402;IPR011547;	PF01740;PF13792;PF00916;	integral component of membrane [GO:0016021]; plasma membrane [GO:0005886]; secondary active sulfate transmembrane transporter activity [GO:0008271]; symporter activity [GO:0015293]	GO:0016021; GO:0005886; GO:0008271; GO:0015293	NA	secondary active sulfate transmembrane transporter activity [GO:0008271]; symporter activity [GO:0015293]	integral component of membrane [GO:0016021]; plasma membrane [GO:0005886]
CUFF.43590.1	gi|18395596|ref|NP_564225.1|	82.58	617	1081	60	214	1e-79	270	18395596	Q9FE37	Q9FE37_ARATH	Anthranilate synthase beta subunit (F5A9.13) (F5A9.3) (F5A9.7) (Glutamine amidotransferase type 1 family protein) (Putative anthranilate synthase beta subunit)	F4F7.41 At1g24909 At1g25083 At1g25155	Arabidopsis thaliana (Mouse-ear cress)	IPR029062;IPR017926;IPR006221;	PF00117;	transferase activity [GO:0016740]; glutamine metabolic process [GO:0006541]	GO:0006541; GO:0016740	glutamine metabolic process [GO:0006541]	transferase activity [GO:0016740]	NA
CUFF.11681.1	gi|18404441|ref|NP_565863.1|	53.03	1377	1180	198	253	1e-17	58.9	18404441	Q9ZUR7	ARGJ_ARATH	Arginine biosynthesis bifunctional protein ArgJ, chloroplastic [Cleaved into: Arginine biosynthesis bifunctional protein ArgJ alpha chain; Arginine biosynthesis bifunctional protein ArgJ beta chain] [Includes: Glutamate N-acetyltransferase (GAT) (EC 2.3.1.35) (Ornithine acetyltransferase) (OATase) (Ornithine transacetylase); Amino-acid acetyltransferase (EC 2.3.1.1) (N-acetylglutamate synthase) (…	At2g37500 F3G5.29	Arabidopsis thaliana (Mouse-ear cress)	IPR002813;IPR016117;	PF01960;	chloroplast [GO:0009507]; chloroplast stroma [GO:0009570]; acetyl-CoA:L-glutamate N-acetyltransferase activity [GO:0004042]; glutamate N-acetyltransferase activity [GO:0004358]; arginine biosynthetic process [GO:0006526]; ornithine biosynthetic process [GO:0006592]	GO:0004042; GO:0006526; GO:0009507; GO:0009570; GO:0004358; GO:0006592	arginine biosynthetic process [GO:0006526]; ornithine biosynthetic process [GO:0006592]	acetyl-CoA:L-glutamate N-acetyltransferase activity [GO:0004042]; glutamate N-acetyltransferase activity [GO:0004358]	chloroplast [GO:0009507]; chloroplast stroma [GO:0009570]
CUFF.875.1	gi|18407219|ref|NP_566092.1|	53.1	1	432	49	193	3e-38	140	18407219	Q9ASR3	Q9ASR3_ARATH	At2g46960/F14M4.21 (Cytochrome P450, family 709, subfamily B, polypeptide 1) (Putative cytochrome P450)	CYP709B1 At2g46960	Arabidopsis thaliana (Mouse-ear cress)	IPR001128;IPR017972;IPR002401;	PF00067;	heme binding [GO:0020037]; iron ion binding [GO:0005506]; monooxygenase activity [GO:0004497]; oxidoreductase activity, acting on paired donors, with incorporation or reduction of molecular oxygen [GO:0016705]	GO:0020037; GO:0005506; GO:0004497; GO:0016705	NA	heme binding [GO:0020037]; iron ion binding [GO:0005506]; monooxygenase activity [GO:0004497]; oxidoreductase activity, acting on paired donors, with incorporation or reduction of molecular oxygen [GO:0016705]	NA
CUFF.41166.1	gi|18410262|ref|NP_565055.1|	60.71	606	833	23	104	2e-22	99.8	18410262	Q8LF02	Q8LF02_ARATH	At1g73090 (Uncharacterized protein)	At1g73090	Arabidopsis thaliana (Mouse-ear cress)	NA	NA	NA	NA	NA	NA	NA
CUFF.44699.1	gi|18410661|ref|NP_565087.1|	63.16	234	575	49	162	1e-44	158	18410661	Q8L475	Q8L475_ARATH	Alpha/beta-Hydrolases superfamily protein (Putative uncharacterized protein At1g74640)	At1g74640	Arabidopsis thaliana (Mouse-ear cress)	IPR029058;IPR000073;	PF12697;	chloroplast [GO:0009507]; chloroplast envelope [GO:0009941]; chloroplast thylakoid membrane [GO:0009535]; hydrolase activity [GO:0016787]	GO:0009507; GO:0009941; GO:0009535; GO:0016787	NA	hydrolase activity [GO:0016787]	chloroplast [GO:0009507]; chloroplast envelope [GO:0009941]; chloroplast thylakoid membrane [GO:0009535]
CUFF.6577.1	gi|18412044|ref|NP_565184.1|	77.17	232	783	85	268	3e-95	269	18412044	Q9SYM0	Q9SYM0_ARATH	Putative uncharacterized protein At1g78620 (T30F21.5 protein) (Uncharacterized transmembrane protein)	T30F21.5 At1g78620	Arabidopsis thaliana (Mouse-ear cress)	IPR002794;	PF01940;	integral component of membrane [GO:0016021]	GO:0016021	NA	NA	integral component of membrane [GO:0016021]
CUFF.231.1	gi|22325647|ref|NP_671841.1|	90.91	3	68	48	69	3e-09	52.4	22325647	Q3EC19	Q3EC19_ARATH	Uncharacterized protein	At2g12905	Arabidopsis thaliana (Mouse-ear cress)	NA	NA	NA	NA	NA	NA	NA
CUFF.8508.1	gi|22329538|ref|NP_683304.1|	36.73	120	683	13	193	4e-17	82.4	22329538	Q9FX61	Q9FX61_ARATH	Putative uncharacterized protein At1g13360 (T6J4.11 protein) (Uncharacterized protein)	T6J4.11 At1g13360	Arabidopsis thaliana (Mouse-ear cress)	NA	NA	NA	NA	NA	NA	NA
CUFF.4258.1	gi|29565713|ref|NP_817269.1|	86.11	182	75	15	50	1e-13	62.4	29565713	Q85WS9	Q85WS9_PINKO	ORF40u	NA	Pinus koraiensis (Korean pine)	NA	NA	chloroplast [GO:0009507]	GO:0009507	NA	NA	chloroplast [GO:0009507]
CUFF.4760.1	gi|29565713|ref|NP_817269.1|	86	23	172	1	50	1e-22	86.7	29565713	Q85WS9	Q85WS9_PINKO	ORF40u	NA	Pinus koraiensis (Korean pine)	NA	NA	chloroplast [GO:0009507]	GO:0009507	NA	NA	chloroplast [GO:0009507]
CUFF.10156.1	gi|29565713|ref|NP_817269.1|	88.24	3	155	15	65	6e-24	88.2	29565713	Q85WS9	Q85WS9_PINKO	ORF40u	NA	Pinus koraiensis (Korean pine)	NA	NA	chloroplast [GO:0009507]	GO:0009507	NA	NA	chloroplast [GO:0009507]
CUFF.30924.1	gi|29565713|ref|NP_817269.1|	96	2	76	30	54	7e-09	53.5	29565713	Q85WS9	Q85WS9_PINKO	ORF40u	NA	Pinus koraiensis (Korean pine)	NA	NA	chloroplast [GO:0009507]	GO:0009507	NA	NA	chloroplast [GO:0009507]
CUFF.31034.1	gi|30679394|ref|NP_192229.3|	72.97	101	307	57	130	3e-31	123	30679394	F4JI63	F4JI63_ARATH	Uncharacterized protein	At4g03200	Arabidopsis thaliana (Mouse-ear cress)	IPR008928;IPR012341;IPR004879;IPR024705;IPR012336;	PF03190;	chloroplast [GO:0009507]; catalytic activity [GO:0003824]	GO:0003824; GO:0009507	NA	catalytic activity [GO:0003824]	chloroplast [GO:0009507]
CUFF.4918.1	gi|30679915|ref|NP_192400.2|	72.34	713	573	694	740	1e-15	80.1	30679915	Q9M0Y8	NSF_ARATH	Vesicle-fusing ATPase (EC 3.6.4.6) (N-ethylmaleimide-sensitive fusion protein) (Vesicular-fusion protein NSF)	NSF At4g04910 T1J1.4	Arabidopsis thaliana (Mouse-ear cress)	IPR003593;IPR009010;IPR003959;IPR003960;IPR004201;IPR029067;IPR003338;IPR027417;	PF00004;PF02933;PF02359;	Golgi apparatus [GO:0005794]; Golgi stack [GO:0005795]; plasma membrane [GO:0005886]; plasmodesma [GO:0009506]; vacuole [GO:0005773]; ATP binding [GO:0005524]; ATPase activity [GO:0016887]; metal ion binding [GO:0046872]; Golgi to plasma membrane protein transport [GO:0043001]; Golgi vesicle docking [GO:0048211]; intra-Golgi vesicle-mediated transport [GO:0006891]; metabolic process [GO:0008152]	GO:0005524; GO:0016887; GO:0005794; GO:0005795; GO:0043001; GO:0048211; GO:0006891; GO:0008152; GO:0046872; GO:0005886; GO:0009506; GO:0005773	Golgi to plasma membrane protein transport [GO:0043001]; Golgi vesicle docking [GO:0048211]; intra-Golgi vesicle-mediated transport [GO:0006891]; metabolic process [GO:0008152]	ATPase activity [GO:0016887]; ATP binding [GO:0005524]; metal ion binding [GO:0046872]	Golgi apparatus [GO:0005794]; Golgi stack [GO:0005795]; plasma membrane [GO:0005886]; plasmodesma [GO:0009506]; vacuole [GO:0005773]
CUFF.33712.1	gi|30681482|ref|NP_172468.3|	68.75	3	416	729	869	4e-53	199	30681482	F4I2N7	F4I2N7_ARATH	Leucine-rich receptor-like protein kinase	LRR XI-23 At1g09970	Arabidopsis thaliana (Mouse-ear cress)	IPR011009;IPR001611;IPR025875;IPR013210;IPR000719;IPR008271;	PF00560;PF12799;PF08263;PF00069;	integral component of membrane [GO:0016021]; plasma membrane [GO:0005886]; plasmodesma [GO:0009506]; ATP binding [GO:0005524]; peptide receptor activity [GO:0001653]; protein kinase activity [GO:0004672]; transmembrane receptor protein serine/threonine kinase activity [GO:0004675]; ubiquitin protein ligase binding [GO:0031625]; hormone-mediated signaling pathway [GO:0009755]; protein autophosphor…	GO:0005524; GO:0009755; GO:0016021; GO:0001653; GO:0005886; GO:0009506; GO:0046777; GO:0004672; GO:0006979; GO:0009845; GO:0004675; GO:0007178; GO:0031625	hormone-mediated signaling pathway [GO:0009755]; protein autophosphorylation [GO:0046777]; response to oxidative stress [GO:0006979]; seed germination [GO:0009845]; transmembrane receptor protein serine/threonine kinase signaling pathway [GO:0007178]	ATP binding [GO:0005524]; peptide receptor activity [GO:0001653]; protein kinase activity [GO:0004672]; transmembrane receptor protein serine/threonine kinase activity [GO:0004675]; ubiquitin protein ligase binding [GO:0031625]	integral component of membrane [GO:0016021]; plasma membrane [GO:0005886]; plasmodesma [GO:0009506]
CUFF.24349.1	gi|30681829|ref|NP_850032.1|	23.84	20	922	394	713	5e-11	68.6	30681829	F4IKG5	F4IKG5_ARATH	Uncharacterized protein	At2g22795	Arabidopsis thaliana (Mouse-ear cress)	NA	NA	endosome [GO:0005768]; Golgi apparatus [GO:0005794]; trans-Golgi network [GO:0005802]	GO:0005794; GO:0005768; GO:0005802	NA	NA	endosome [GO:0005768]; Golgi apparatus [GO:0005794]; trans-Golgi network [GO:0005802]
CUFF.28607.1	gi|30682473|ref|NP_850575.1|	70.31	3	194	1213	1276	1e-21	95.5	30682473	Q9LK64	AB3C_ARATH	ABC transporter C family member 3 (ABC transporter ABCC.3) (AtABCC3) (EC 3.6.3.44) (ATP-energized glutathione S-conjugate pump 3) (Glutathione S-conjugate-transporting ATPase 3) (Multidrug resistance-associated protein 3)	ABCC3 EST2 MRP3 At3g13080 MJG19.3	Arabidopsis thaliana (Mouse-ear cress)	IPR003593;IPR011527;IPR003439;IPR017871;IPR027417;	PF00664;PF00005;	apoplast [GO:0048046]; integral component of membrane [GO:0016021]; plant-type vacuole [GO:0000325]; plasmodesma [GO:0009506]; vacuolar membrane [GO:0005774]; vacuole [GO:0005773]; ATP binding [GO:0005524]; ATPase activity, coupled to transmembrane movement of substances [GO:0042626]; chlorophyll catabolite transmembrane transporter activity [GO:0010290]; glutathione S-conjugate-exporting ATPase …	GO:0005524; GO:0042626; GO:0048046; GO:0010290; GO:0015431; GO:0016021; GO:0000325; GO:0009506; GO:0005774; GO:0005773; GO:0008559	NA	ATPase activity, coupled to transmembrane movement of substances [GO:0042626]; ATP binding [GO:0005524]; chlorophyll catabolite transmembrane transporter activity [GO:0010290]; glutathione S-conjugate-exporting ATPase activity [GO:0015431]; xenobiotic-transporting ATPase activity [GO:0008559]	apoplast [GO:0048046]; integral component of membrane [GO:0016021]; plant-type vacuole [GO:0000325]; plasmodesma [GO:0009506]; vacuolar membrane [GO:0005774]; vacuole [GO:0005773]
CUFF.29357.2	gi|30690290|ref|NP_850449.1|	47.88	24	506	30	182	3e-49	119	30690290	F4II62	F4II62_ARATH	G-box binding factor 3	GBF3 At2g46270	Arabidopsis thaliana (Mouse-ear cress)	IPR004827;IPR012900;	PF00170;PF07777;	nucleus [GO:0005634]; sequence-specific DNA binding [GO:0043565]; sequence-specific DNA binding transcription factor activity [GO:0003700]; transcription, DNA-templated [GO:0006351]	GO:0005634; GO:0043565; GO:0003700; GO:0006351	transcription, DNA-templated [GO:0006351]	sequence-specific DNA binding [GO:0043565]; sequence-specific DNA binding transcription factor activity [GO:0003700]	nucleus [GO:0005634]
CUFF.10350.2	gi|30692846|ref|NP_849744.1|	66.67	161	517	166	303	2e-53	180	30692846	Q0WPP7	Q0WPP7_ARATH	P-loop containing nucleoside triphosphate hydrolases superfamily protein (Putative uncharacterized protein At1g33290)	At1g33290	Arabidopsis thaliana (Mouse-ear cress)	IPR027417;	NA	hydrolase activity [GO:0016787]	GO:0016787	NA	hydrolase activity [GO:0016787]	NA
CUFF.37354.1	gi|30693806|ref|NP_198963.2|	55.95	34	276	13	96	3e-15	75.9	30693806	F4JYE9	F4JYE9_ARATH	Folylpolyglutamate synthase	GLA1 At5g41480	Arabidopsis thaliana (Mouse-ear cress)	IPR001645;IPR018109;IPR004101;IPR013221;	PF08245;	ATP binding [GO:0005524]; dihydrofolate synthase activity [GO:0008841]; tetrahydrofolylpolyglutamate synthase activity [GO:0004326]; dihydrofolate biosynthetic process [GO:0006761]; embryo development ending in seed dormancy [GO:0009793]	GO:0005524; GO:0006761; GO:0008841; GO:0009793; GO:0004326	dihydrofolate biosynthetic process [GO:0006761]; embryo development ending in seed dormancy [GO:0009793]	ATP binding [GO:0005524]; dihydrofolate synthase activity [GO:0008841]; tetrahydrofolylpolyglutamate synthase activity [GO:0004326]	NA
CUFF.27254.1	gi|30695689|ref|NP_850924.1|	47.54	350	168	21	80	4e-13	66.6	30695689	Q8L7F0	Q8L7F0_ARATH	At5g49525 (Uncharacterized protein)	At5g49525	Arabidopsis thaliana (Mouse-ear cress)	NA	NA	NA	NA	NA	NA	NA
CUFF.10678.1	gi|30696124|ref|NP_564718.2|	80.7	2	172	392	448	4e-28	108	30696124	Q8VZ10	Q8VZ10_ARATH	Haloacid dehalogenase-like hydrolase family protein (Putative uncharacterized protein At1g56500)	At1g56500	Arabidopsis thaliana (Mouse-ear cress)	IPR011042;IPR023214;IPR006439;IPR000033;IPR001258;IPR012336;	PF13419;PF01436;PF13905;	chloroplast [GO:0009507]; chloroplast stroma [GO:0009570]; chloroplast thylakoid [GO:0009534]; thylakoid membrane [GO:0042651]; hydrolase activity [GO:0016787]; nonphotochemical quenching [GO:0010196]	GO:0009507; GO:0009570; GO:0009534; GO:0016787; GO:0010196; GO:0042651	nonphotochemical quenching [GO:0010196]	hydrolase activity [GO:0016787]	chloroplast [GO:0009507]; chloroplast stroma [GO:0009570]; chloroplast thylakoid [GO:0009534]; thylakoid membrane [GO:0042651]
CUFF.17195.1	gi|30697701|ref|NP_849861.1|	67.37	286	2	1	95	8e-40	140	30697701	Q9XF43	KCS6_ARATH	3-ketoacyl-CoA synthase 6 (KCS-6) (EC 2.3.1.199) (Cuticular protein 1) (Very long-chain fatty acid condensing enzyme 6) (VLCFA condensing enzyme 6)	CUT1 CER6 EL6 KCS6 At1g68530 T26J14.10	Arabidopsis thaliana (Mouse-ear cress)	IPR012392;IPR013747;IPR013601;IPR016039;IPR016038;	PF08541;PF08392;	endoplasmic reticulum [GO:0005783]; integral component of membrane [GO:0016021]; transferase activity, transferring acyl groups other than amino-acyl groups [GO:0016747]; fatty acid biosynthetic process [GO:0006633]; response to cold [GO:0009409]; response to light stimulus [GO:0009416]; unidimensional cell growth [GO:0009826]; wax biosynthetic process [GO:0010025]	GO:0005783; GO:0006633; GO:0016021; GO:0009409; GO:0009416; GO:0016747; GO:0009826; GO:0010025	fatty acid biosynthetic process [GO:0006633]; response to cold [GO:0009409]; response to light stimulus [GO:0009416]; unidimensional cell growth [GO:0009826]; wax biosynthetic process [GO:0010025]	transferase activity, transferring acyl groups other than amino-acyl groups [GO:0016747]	endoplasmic reticulum [GO:0005783]; integral component of membrane [GO:0016021]
CUFF.6391.1	gi|42562547|ref|NP_174989.2|	92	2	226	57	131	4e-42	138	42562547	F4I9H4	F4I9H4_ARATH	Myosin and kinesin motor domain-containing protein	At1g42680	Arabidopsis thaliana (Mouse-ear cress)	IPR001609;IPR027417;IPR011993;	PF00063;	myosin complex [GO:0016459]; ATP binding [GO:0005524]; motor activity [GO:0003774]	GO:0005524; GO:0003774; GO:0016459	NA	ATP binding [GO:0005524]; motor activity [GO:0003774]	myosin complex [GO:0016459]
CUFF.22774.1	gi|42569537|ref|NP_180749.2|	96.43	1	252	468	551	4e-49	173	42569537	F4IRU3	MYO12_ARATH	Myosin-12 (Myosin XI F) (AtXIF)	XI-F XIF At2g31900 F20M17.6	Arabidopsis thaliana (Mouse-ear cress)	IPR018444;IPR002710;IPR000048;IPR001609;IPR004009;IPR027417;	PF01843;PF00612;PF00063;PF02736;	unconventional myosin complex [GO:0016461]; ATP binding [GO:0005524]; motor activity [GO:0003774]; actin filament-based movement [GO:0030048]	GO:0005524; GO:0030048; GO:0003774; GO:0016461	actin filament-based movement [GO:0030048]	ATP binding [GO:0005524]; motor activity [GO:0003774]	unconventional myosin complex [GO:0016461]
CUFF.28082.1	gi|50234049|ref|YP_052826.1|	75	59	178	29	68	2e-12	62.8	50234049	V9H163	V9H163_ORYNI	Oryza nivara chloroplast DNA, complete genome	NA	Oryza nivara (Indian wild rice)	NA	NA	chloroplast [GO:0009507]	GO:0009507	NA	NA	chloroplast [GO:0009507]
CUFF.2958.1	gi|57013942|ref|YP_173415.1|	95.24	3	65	64	84	6e-08	43.1	57013942	Q5M9Z9	Q5M9Z9_TOBAC	Uncharacterized protein	orf106b	Nicotiana tabacum (Common tobacco)	NA	NA	mitochondrion [GO:0005739]	GO:0005739	NA	NA	mitochondrion [GO:0005739]
CUFF.873.1	gi|57013951|ref|YP_173423.1|	96.97	1	99	73	105	9e-18	73.2	57013951	Q5M9Z0	Q5M9Z0_TOBAC	Uncharacterized protein	orf116	Nicotiana tabacum (Common tobacco)	NA	NA	mitochondrion [GO:0005739]	GO:0005739	NA	NA	mitochondrion [GO:0005739]
CUFF.8073.1	gi|57014019|ref|YP_173490.1|	84.62	291	214	84	109	4e-07	48.5	57014019	Q5M9S2	Q5M9S2_TOBAC	Uncharacterized protein	orf109c	Nicotiana tabacum (Common tobacco)	NA	NA	mitochondrion [GO:0005739]	GO:0005739	NA	NA	mitochondrion [GO:0005739]
CUFF.8969.1	gi|75755651|ref|YP_319757.1|	98.08	158	3	937	988	6e-28	107	75755651	Q3V542	RPOB_ACOCL	DNA-directed RNA polymerase subunit beta (EC 2.7.7.6) (PEP) (Plastid-encoded RNA polymerase subunit beta) (RNA polymerase subunit beta)	rpoB	Acorus calamus (Sweet flag)	IPR010243;IPR015712;IPR007120;IPR007121;IPR007644;IPR007642;IPR007645;IPR007641;IPR014724;	PF04563;PF04561;PF04565;PF00562;PF04560;	chloroplast [GO:0009507]; DNA binding [GO:0003677]; DNA-directed RNA polymerase activity [GO:0003899]; ribonucleoside binding [GO:0032549]; transcription, DNA-templated [GO:0006351]	GO:0003677; GO:0003899; GO:0009507; GO:0032549; GO:0006351	transcription, DNA-templated [GO:0006351]	DNA binding [GO:0003677]; DNA-directed RNA polymerase activity [GO:0003899]; ribonucleoside binding [GO:0032549]	chloroplast [GO:0009507]
CUFF.40389.1	gi|78103314|ref|YP_358627.1|	93.02	2	130	23	65	6e-21	83.6	78103314	Q3BAJ1	Q3BAJ1_PHAAO	Putative uncharacterized protein	NA	Phalaenopsis aphrodite subsp. formosana (Moth orchid)	NA	NA	chloroplast [GO:0009507]	GO:0009507	NA	NA	chloroplast [GO:0009507]
CUFF.41301.1	gi|78103315|ref|YP_358628.1|	93.94	198	100	49	81	8e-14	65.9	78103315	Q3BAJ0	Q3BAJ0_PHAAO	Putative uncharacterized protein	NA	Phalaenopsis aphrodite subsp. formosana (Moth orchid)	NA	NA	chloroplast [GO:0009507]	GO:0009507	NA	NA	chloroplast [GO:0009507]
CUFF.23130.1	gi|78103317|ref|YP_358631.1|	80.33	1	183	13	73	1e-26	100	78103317	Q3BAI7	Q3BAI7_PHAAO	Putative uncharacterized protein	NA	Phalaenopsis aphrodite subsp. formosana (Moth orchid)	NA	NA	chloroplast [GO:0009507]	GO:0009507	NA	NA	chloroplast [GO:0009507]
CUFF.32515.1	gi|78103320|ref|YP_358634.1|	52.94	1	204	19	86	1e-13	65.9	78103320	Q3BAI4	Q3BAI4_PHAAO	Putative uncharacterized protein rps12	rps12	Phalaenopsis aphrodite subsp. formosana (Moth orchid)	NA	NA	chloroplast [GO:0009507]	GO:0009507	NA	NA	chloroplast [GO:0009507]
CUFF.1802.1	gi|78103322|ref|YP_358636.1|	96.88	2	97	40	71	1e-16	69.3	78103322	Q3BAI2	YCX91_PHAAO	Uncharacterized protein ORF91	NA	Phalaenopsis aphrodite subsp. formosana (Moth orchid)	NA	NA	chloroplast [GO:0009507]	GO:0009507	NA	NA	chloroplast [GO:0009507]
CUFF.4414.1	gi|78103323|ref|YP_358637.1|	98.36	309	127	1	61	5e-36	124	78103323	Q3BAI1	Q3BAI1_PHAAO	Putative uncharacterized protein rps12	rps12	Phalaenopsis aphrodite subsp. formosana (Moth orchid)	NA	NA	chloroplast [GO:0009507]	GO:0009507	NA	NA	chloroplast [GO:0009507]
CUFF.22068.1	gi|78103323|ref|YP_358637.1|	94.67	227	3	42	116	2e-46	151	78103323	Q3BAI1	Q3BAI1_PHAAO	Putative uncharacterized protein rps12	rps12	Phalaenopsis aphrodite subsp. formosana (Moth orchid)	NA	NA	chloroplast [GO:0009507]	GO:0009507	NA	NA	chloroplast [GO:0009507]
CUFF.26009.1	gi|78103325|ref|YP_358643.1|	65.85	124	2	20	60	7e-11	58.2	78103325	Q3BAH5	Q3BAH5_PHAAO	Putative uncharacterized protein	NA	Phalaenopsis aphrodite subsp. formosana (Moth orchid)	NA	NA	chloroplast [GO:0009507]	GO:0009507	NA	NA	chloroplast [GO:0009507]
CUFF.29079.1	gi|79317995|ref|NP_001031049.1|	53.57	489	322	80	135	8e-15	73.6	79317995	Q9XI31	Q9XI31_ARATH	AT1G15380 protein (F9L1.33 protein) (Lactoylglutathione lyase / glyoxalase I family protein) (Putative uncharacterized protein At1g15380)	F9L1.33 At1g15380	Arabidopsis thaliana (Mouse-ear cress)	IPR029068;IPR025870;	PF12681;	lyase activity [GO:0016829]	GO:0016829	NA	lyase activity [GO:0016829]	NA
CUFF.7190.1	gi|79323145|ref|NP_001031426.1|	77.89	200	484	122	216	3e-37	140	79323145	B9DGF1	B9DGF1_ARATH	AT2G26970 protein (Polynucleotidyl transferase, ribonuclease H-like superfamily protein)	At2g26970	Arabidopsis thaliana (Mouse-ear cress)	IPR006055;IPR013520;IPR012337;	PF00929;	exonuclease activity [GO:0004527]; nucleic acid binding [GO:0003676]; transferase activity [GO:0016740]	GO:0004527; GO:0003676; GO:0016740	NA	exonuclease activity [GO:0004527]; nucleic acid binding [GO:0003676]; transferase activity [GO:0016740]	NA
CUFF.25223.1	gi|79596870|ref|NP_850570.2|	64.49	125	535	12	141	1e-48	168	79596870	Q8H0X6	CYT6_ARATH	Cysteine proteinase inhibitor 6 (AtCYS-6) (PIP-M) (PRLI-interacting factor M)	CYS6 At3g12490 MQC3.31 T2E22.19	Arabidopsis thaliana (Mouse-ear cress)	IPR027214;IPR000010;IPR020381;IPR018073;	PF00031;	cytosol [GO:0005829]; endoplasmic reticulum [GO:0005783]; extracellular region [GO:0005576]; cobalt ion binding [GO:0050897]; cysteine-type endopeptidase inhibitor activity [GO:0004869]; defense response [GO:0006952]; hyperosmotic response [GO:0006972]; negative regulation of endopeptidase activity [GO:0010951]; response to cold [GO:0009409]; response to oxidative stress [GO:0006979]; response to…	GO:0050897; GO:0004869; GO:0005829; GO:0006952; GO:0005783; GO:0005576; GO:0006972; GO:0010951; GO:0009409; GO:0006979; GO:0009414	defense response [GO:0006952]; hyperosmotic response [GO:0006972]; negative regulation of endopeptidase activity [GO:0010951]; response to cold [GO:0009409]; response to oxidative stress [GO:0006979]; response to water deprivation [GO:0009414]	cobalt ion binding [GO:0050897]; cysteine-type endopeptidase inhibitor activity [GO:0004869]	cytosol [GO:0005829]; endoplasmic reticulum [GO:0005783]; extracellular region [GO:0005576]
CUFF.12959.1	gi|81176513|ref|YP_398397.1|	100	1	123	145	185	2e-20	84	81176513	Q332R0	Q332R0_WHEAT	Cytochrome c oxidase subunit 3	cox3	Triticum aestivum (Wheat)	IPR024791;IPR013833;IPR000298;	PF00510;	integral component of membrane [GO:0016021]; mitochondrion [GO:0005739]; cytochrome-c oxidase activity [GO:0004129]; aerobic electron transport chain [GO:0019646]	GO:0019646; GO:0004129; GO:0016021; GO:0005739	aerobic electron transport chain [GO:0019646]	cytochrome-c oxidase activity [GO:0004129]	integral component of membrane [GO:0016021]; mitochondrion [GO:0005739]
CUFF.31011.1	gi|81176521|ref|YP_398405.1|	86.11	25	132	437	472	1e-12	65.9	81176521	Q332Q2	Q332Q2_WHEAT	30S ribosomal protein S3, chloroplastic (Rps3 protein)	rps3	Triticum aestivum (Wheat)	IPR009019;IPR001351;IPR018280;	PF00189;	mitochondrion [GO:0005739]; ribosome [GO:0005840]; RNA binding [GO:0003723]; structural constituent of ribosome [GO:0003735]; translation [GO:0006412]	GO:0003723; GO:0005739; GO:0005840; GO:0003735; GO:0006412	translation [GO:0006412]	RNA binding [GO:0003723]; structural constituent of ribosome [GO:0003735]	mitochondrion [GO:0005739]; ribosome [GO:0005840]
CUFF.43456.1	gi|81176530|ref|YP_398414.1|	83.33	407	174	82	159	8e-40	142	81176530	Q35980	Q35980_WHEAT	30 kDa subunit of complex I NADH dehydrogenase (Nad9) (Nad9 protein) (Uncharacterized protein)	nad9	Triticum aestivum (Wheat)	IPR001268;	PF00329;	mitochondrion [GO:0005739]; NADH dehydrogenase (ubiquinone) activity [GO:0008137]	GO:0008137; GO:0005739	NA	NADH dehydrogenase (ubiquinone) activity [GO:0008137]	mitochondrion [GO:0005739]
CUFF.12211.1	gi|81301638|ref|YP_398933.1|	92.31	3	80	4	29	6e-09	50.4	81301638	Q33BX8	Q33BX8_NICTO	Putative uncharacterized protein	NA	Nicotiana tomentosiformis (Tobacco)	NA	NA	chloroplast [GO:0009507]	GO:0009507	NA	NA	chloroplast [GO:0009507]
CUFF.9500.1	gi|89280744|ref|YP_514636.1|	44.44	60	383	328	435	3e-26	90.9	89280744	Q2F997	Q2F997_ORYSI	Putative uncharacterized protein orf490 (Uncharacterized protein)	orf490	Oryza sativa subsp. indica (Rice)	IPR013103;	PF07727;	mitochondrion [GO:0005739]	GO:0005739	NA	NA	mitochondrion [GO:0005739]
CUFF.40197.1	gi|89280753|ref|YP_514631.1|	97.78	168	34	4	48	1e-24	97.8	89280753	Q2F9A2	Q2F9A2_ORYSI	Cytochrome c oxidase subunit 3	cox3	Oryza sativa subsp. indica (Rice)	IPR024791;IPR013833;IPR000298;	PF00510;	integral component of membrane [GO:0016021]; mitochondrion [GO:0005739]; cytochrome-c oxidase activity [GO:0004129]; aerobic electron transport chain [GO:0019646]	GO:0019646; GO:0004129; GO:0016021; GO:0005739	aerobic electron transport chain [GO:0019646]	cytochrome-c oxidase activity [GO:0004129]	integral component of membrane [GO:0016021]; mitochondrion [GO:0005739]
CUFF.5657.1	gi|94502636|ref|YP_588293.1|	81.25	3	98	40	71	6e-10	54.3	94502636	Q6R9L5	Q6R9L5_MAIZE	Putative uncharacterized protein orf121-a-ct	orf121-a-ct	Zea mays (Maize)	NA	NA	mitochondrion [GO:0005739]	GO:0005739	NA	NA	mitochondrion [GO:0005739]
CUFF.11520.1	gi|94502636|ref|YP_588293.1|	88.16	1	228	20	95	1e-43	140	94502636	Q6R9L5	Q6R9L5_MAIZE	Putative uncharacterized protein orf121-a-ct	orf121-a-ct	Zea mays (Maize)	NA	NA	mitochondrion [GO:0005739]	GO:0005739	NA	NA	mitochondrion [GO:0005739]
CUFF.322.1	gi|94502665|ref|YP_588403.1|	97.73	131	262	66	109	3e-28	102	94502665	Q6R9A5	Q6R9A5_MAIZE	Putative uncharacterized protein orf111-b	orf111-b	Zea mays (Maize)	NA	NA	mitochondrion [GO:0005739]	GO:0005739	NA	NA	mitochondrion [GO:0005739]
CUFF.687.1	gi|94502680|ref|YP_588335.1|	80.36	184	17	14	69	6e-25	92.4	94502680	Q6R9H3	Q6R9H3_MAIZE	Putative uncharacterized protein orf105-c (Uncharacterized protein)	orf105-c	Zea mays (Maize)	NA	NA	mitochondrion [GO:0005739]	GO:0005739	NA	NA	mitochondrion [GO:0005739]
CUFF.5344.1	gi|94502714|ref|YP_588334.1|	97.44	121	5	355	393	3e-17	76.6	94502714	Q6R9H4	Q6R9H4_MAIZE	NADH-ubiquinone oxidoreductase chain 5 (EC 1.6.5.3)	nad5	Zea mays (Maize)	IPR001516;IPR003945;IPR018393;IPR001750;	PF00361;PF00662;	integral component of membrane [GO:0016021]; mitochondrial inner membrane [GO:0005743]; NADH dehydrogenase (ubiquinone) activity [GO:0008137]; ATP synthesis coupled electron transport [GO:0042773]	GO:0042773; GO:0008137; GO:0016021; GO:0005743	ATP synthesis coupled electron transport [GO:0042773]	NADH dehydrogenase (ubiquinone) activity [GO:0008137]	integral component of membrane [GO:0016021]; mitochondrial inner membrane [GO:0005743]
CUFF.28187.1	gi|114329738|ref|YP_740557.1|	70.77	971	777	793	857	2e-26	92.8	114329738	Q09G54	RPOB_PLAOC	DNA-directed RNA polymerase subunit beta (EC 2.7.7.6) (PEP) (Plastid-encoded RNA polymerase subunit beta) (RNA polymerase subunit beta)	rpoB	Platanus occidentalis (Sycamore) (American plane tree)	IPR010243;IPR015712;IPR007120;IPR007121;IPR007644;IPR007642;IPR007645;IPR007641;IPR014724;	PF04563;PF04561;PF04565;PF00562;PF04560;	chloroplast [GO:0009507]; DNA binding [GO:0003677]; DNA-directed RNA polymerase activity [GO:0003899]; ribonucleoside binding [GO:0032549]; transcription, DNA-templated [GO:0006351]	GO:0003677; GO:0003899; GO:0009507; GO:0032549; GO:0006351	transcription, DNA-templated [GO:0006351]	DNA binding [GO:0003677]; DNA-directed RNA polymerase activity [GO:0003899]; ribonucleoside binding [GO:0032549]	chloroplast [GO:0009507]
CUFF.23036.1	gi|115434004|ref|NP_001041760.1|	54.96	3	1175	61	447	2e-140	428	115434004	Q658D6	Q658D6_ORYSJ	Os01g0103900 protein (Putative uncharacterized protein P0436E04.11)	P0436E04.11 Os01g0103900	Oryza sativa subsp. japonica (Rice)	NA	NA	NA	NA	NA	NA	NA
CUFF.8932.1	gi|115434022|ref|NP_001041769.1|	31.82	2	397	416	547	7e-16	79.3	115434022	Q0JRE5	Q0JRE5_ORYSJ	Os01g0105300 protein	Os01g0105300	Oryza sativa subsp. japonica (Rice)	IPR025525;IPR008906;IPR012337;IPR003656;	PF05699;PF14372;PF02892;	DNA binding [GO:0003677]	GO:0003677	NA	DNA binding [GO:0003677]	NA
CUFF.33263.1	gi|115434074|ref|NP_001041795.1|	74.65	65	1555	830	1325	0	598	115434074	Q0JRB9	Q0JRB9_ORYSJ	Os01g0109700 protein (Fragment)	Os01g0109700	Oryza sativa subsp. japonica (Rice)	IPR013194;IPR003822;	PF02671;PF08295;	nucleus [GO:0005634]; regulation of transcription, DNA-templated [GO:0006355]	GO:0005634; GO:0006355	regulation of transcription, DNA-templated [GO:0006355]	NA	nucleus [GO:0005634]
CUFF.2906.1	gi|115434268|ref|NP_001041892.1|	74.3	499	1233	37	282	3e-96	297	115434268	Q5ZCC0	Q5ZCC0_ORYSJ	Os01g0125700 protein (Putative uncharacterized protein P0037C04.34) (Uncharacterized protein) (cDNA clone:J033108C20, full insert sequence)	P0037C04.34 Os01g0125700 OsJ_00209	Oryza sativa subsp. japonica (Rice)	NA	NA	NA	NA	NA	NA	NA
CUFF.2906.2	gi|115434268|ref|NP_001041892.1|	74.3	499	1233	37	282	2e-94	297	115434268	Q5ZCC0	Q5ZCC0_ORYSJ	Os01g0125700 protein (Putative uncharacterized protein P0037C04.34) (Uncharacterized protein) (cDNA clone:J033108C20, full insert sequence)	P0037C04.34 Os01g0125700 OsJ_00209	Oryza sativa subsp. japonica (Rice)	NA	NA	NA	NA	NA	NA	NA
CUFF.2903.1	gi|115434274|ref|NP_001041895.1|	69.43	3	794	317	581	1e-129	386	115434274	Q9AWU4	Q9AWU4_ORYSJ	Os01g0126100 protein (Putative spore coat protein)	P0044F08.18 P0037C04.37 Os01g0126100	Oryza sativa subsp. japonica (Rice)	IPR001117;IPR011706;IPR011707;IPR002355;IPR008972;	PF00394;PF07731;PF07732;	copper ion binding [GO:0005507]; oxidoreductase activity [GO:0016491]	GO:0005507; GO:0016491	NA	copper ion binding [GO:0005507]; oxidoreductase activity [GO:0016491]	NA
CUFF.2904.1	gi|115434274|ref|NP_001041895.1|	79.43	629	3	80	288	1e-122	363	115434274	Q9AWU4	Q9AWU4_ORYSJ	Os01g0126100 protein (Putative spore coat protein)	P0044F08.18 P0037C04.37 Os01g0126100	Oryza sativa subsp. japonica (Rice)	IPR001117;IPR011706;IPR011707;IPR002355;IPR008972;	PF00394;PF07731;PF07732;	copper ion binding [GO:0005507]; oxidoreductase activity [GO:0016491]	GO:0005507; GO:0016491	NA	copper ion binding [GO:0005507]; oxidoreductase activity [GO:0016491]	NA
CUFF.22296.1	gi|115434298|ref|NP_001041907.1|	72.69	127	774	117	332	1e-103	297	115434298	Q9FTR6	Q9FTR6_ORYSJ	Mannose-6-phosphate isomerase (EC 5.3.1.8)	P0409B08.25 Os01g0127900	Oryza sativa subsp. japonica (Rice)	IPR001250;IPR016305;IPR018050;IPR014710;IPR011051;	PF01238;	mannose-6-phosphate isomerase activity [GO:0004476]; zinc ion binding [GO:0008270]; carbohydrate metabolic process [GO:0005975]; GDP-mannose biosynthetic process [GO:0009298]	GO:0009298; GO:0005975; GO:0004476; GO:0008270	carbohydrate metabolic process [GO:0005975]; GDP-mannose biosynthetic process [GO:0009298]	mannose-6-phosphate isomerase activity [GO:0004476]; zinc ion binding [GO:0008270]	NA
CUFF.13200.1	gi|115434338|ref|NP_001041927.1|	69.05	346	723	43	167	2e-57	186	115434338	Q0JQY7	Q0JQY7_ORYSJ	Os01g0131800 protein (Uncharacterized protein) (cDNA, clone: J100071A04, full insert sequence)	Os01g0131800 OsJ_00248	Oryza sativa subsp. japonica (Rice)	IPR007653;	PF04573;	integral component of membrane [GO:0016021]; signal peptidase complex [GO:0005787]; peptidase activity [GO:0008233]; signal peptide processing [GO:0006465]	GO:0016021; GO:0008233; GO:0005787; GO:0006465	signal peptide processing [GO:0006465]	peptidase activity [GO:0008233]	integral component of membrane [GO:0016021]; signal peptidase complex [GO:0005787]
CUFF.13200.3	gi|115434338|ref|NP_001041927.1|	70.45	3	266	80	167	3e-39	139	115434338	Q0JQY7	Q0JQY7_ORYSJ	Os01g0131800 protein (Uncharacterized protein) (cDNA, clone: J100071A04, full insert sequence)	Os01g0131800 OsJ_00248	Oryza sativa subsp. japonica (Rice)	IPR007653;	PF04573;	integral component of membrane [GO:0016021]; signal peptidase complex [GO:0005787]; peptidase activity [GO:0008233]; signal peptide processing [GO:0006465]	GO:0016021; GO:0008233; GO:0005787; GO:0006465	signal peptide processing [GO:0006465]	peptidase activity [GO:0008233]	integral component of membrane [GO:0016021]; signal peptidase complex [GO:0005787]
CUFF.6288.1	gi|115434358|ref|NP_001041937.1|	36.57	185	616	10	184	1e-19	87.8	115434358	Q943S3	Q943S3_ORYSJ	Os01g0133200 protein (Putative uncharacterized protein OSJNBa0083M16.18) (cDNA clone:001-010-H04, full insert sequence)	OSJNBa0083M16.18 Os01g0133200	Oryza sativa subsp. japonica (Rice)	IPR008480;	PF05553;	NA	NA	NA	NA	NA
CUFF.39352.1	gi|115434398|ref|NP_001041957.1|	70.55	42	1067	282	619	9e-161	474	115434398	Q5ZC67	Q5ZC67_ORYSJ	Os01g0136400 protein (Serine/threonine-specific protein kinase-like) (cDNA clone:J013020L24, full insert sequence)	P0443D08.10 Os01g0136400	Oryza sativa subsp. japonica (Rice)	IPR013320;IPR011009;IPR000719;IPR017441;IPR008271;IPR025287;	PF13947;PF00069;	ATP binding [GO:0005524]; polysaccharide binding [GO:0030247]; protein serine/threonine kinase activity [GO:0004674]	GO:0005524; GO:0030247; GO:0004674	NA	ATP binding [GO:0005524]; polysaccharide binding [GO:0030247]; protein serine/threonine kinase activity [GO:0004674]	NA
CUFF.39356.1	gi|115434398|ref|NP_001041957.1|	49	1	300	555	653	2e-20	94.4	115434398	Q5ZC67	Q5ZC67_ORYSJ	Os01g0136400 protein (Serine/threonine-specific protein kinase-like) (cDNA clone:J013020L24, full insert sequence)	P0443D08.10 Os01g0136400	Oryza sativa subsp. japonica (Rice)	IPR013320;IPR011009;IPR000719;IPR017441;IPR008271;IPR025287;	PF13947;PF00069;	ATP binding [GO:0005524]; polysaccharide binding [GO:0030247]; protein serine/threonine kinase activity [GO:0004674]	GO:0005524; GO:0030247; GO:0004674	NA	ATP binding [GO:0005524]; polysaccharide binding [GO:0030247]; protein serine/threonine kinase activity [GO:0004674]	NA
CUFF.35770.1	gi|115434472|ref|NP_001041994.1|	78.04	371	2050	1	560	0	813	115434472	Q9FU86	Q9FU86_ORYSJ	Os01g0142800 protein (Putative peptide transport protein) (Uncharacterized protein) (cDNA clone:001-019-H02, full insert sequence)	P0019D06.17-1 P0024G09.5-1 Os01g0142800 OsJ_00327	Oryza sativa subsp. japonica (Rice)	IPR020846;IPR000109;IPR018456;	PF00854;	integral component of membrane [GO:0016021]; transporter activity [GO:0005215]; oligopeptide transport [GO:0006857]	GO:0016021; GO:0006857; GO:0005215	oligopeptide transport [GO:0006857]	transporter activity [GO:0005215]	integral component of membrane [GO:0016021]
CUFF.35770.2	gi|115434472|ref|NP_001041994.1|	78.04	230	1909	1	560	0	813	115434472	Q9FU86	Q9FU86_ORYSJ	Os01g0142800 protein (Putative peptide transport protein) (Uncharacterized protein) (cDNA clone:001-019-H02, full insert sequence)	P0019D06.17-1 P0024G09.5-1 Os01g0142800 OsJ_00327	Oryza sativa subsp. japonica (Rice)	IPR020846;IPR000109;IPR018456;	PF00854;	integral component of membrane [GO:0016021]; transporter activity [GO:0005215]; oligopeptide transport [GO:0006857]	GO:0016021; GO:0006857; GO:0005215	oligopeptide transport [GO:0006857]	transporter activity [GO:0005215]	integral component of membrane [GO:0016021]
CUFF.35770.3	gi|115434472|ref|NP_001041994.1|	78.04	95	1774	1	560	0	813	115434472	Q9FU86	Q9FU86_ORYSJ	Os01g0142800 protein (Putative peptide transport protein) (Uncharacterized protein) (cDNA clone:001-019-H02, full insert sequence)	P0019D06.17-1 P0024G09.5-1 Os01g0142800 OsJ_00327	Oryza sativa subsp. japonica (Rice)	IPR020846;IPR000109;IPR018456;	PF00854;	integral component of membrane [GO:0016021]; transporter activity [GO:0005215]; oligopeptide transport [GO:0006857]	GO:0016021; GO:0006857; GO:0005215	oligopeptide transport [GO:0006857]	transporter activity [GO:0005215]	integral component of membrane [GO:0016021]
CUFF.36728.2	gi|115434494|ref|NP_001042005.1|	50.76	403	957	3	199	6e-45	160	115434494	Q5ZBL4	Q5ZBL4_ORYSJ	Os01g0144600 protein (Putative uncharacterized protein P0024G09.35) (Uncharacterized protein) (cDNA clone:006-309-E03, full insert sequence) (cDNA clone:J033108P10, full insert sequence)	P0024G09.35 Os01g0144600 OsJ_00342	Oryza sativa subsp. japonica (Rice)	IPR019324;	NA	NA	NA	NA	NA	NA
CUFF.36716.3	gi|115434512|ref|NP_001042014.1|	64.17	26	745	459	698	3e-80	265	115434512	Q5ZDL5	Q5ZDL5_ORYSJ	Os01g0147700 protein (Putative transcription factor X1)	P0416D03.43 P0434B04.7 Os01g0147700	Oryza sativa subsp. japonica (Rice)	IPR005379;IPR005380;IPR005381;	PF03469;PF03468;PF03470;	gene silencing by RNA [GO:0031047]	GO:0031047	gene silencing by RNA [GO:0031047]	NA	NA
CUFF.16929.1	gi|115434540|ref|NP_001042028.1|	54.35	165	293	25	70	5e-08	52.8	115434540	P94029	MT2A_ORYSJ	Metallothionein-like protein 2A (Class I metallothionein-like protein 2A) (OsMT-I-2a) (OsMT2a) (OsMT2-1)	MT2A MT-2 Os01g0149800 LOC_Os01g05650 P0434B04.33	Oryza sativa subsp. japonica (Rice)	IPR000347;	PF01439;	metal ion binding [GO:0046872]	GO:0046872	NA	metal ion binding [GO:0046872]	NA
CUFF.43841.1	gi|115434644|ref|NP_001042080.1|	63.67	596	1528	597	902	3e-123	393	115434644	Q5ZEL8	Q5ZEL8_ORYSJ	Os01g0158900 protein (Putative uncharacterized protein P0041E11.9) (cDNA clone:J013082G02, full insert sequence)	P0041E11.9 Os01g0158900	Oryza sativa subsp. japonica (Rice)	IPR019786;IPR000967;IPR001841;	PF01422;	nucleus [GO:0005634]; sequence-specific DNA binding transcription factor activity [GO:0003700]; zinc ion binding [GO:0008270]; regulation of hydrogen peroxide metabolic process [GO:0010310]; response to salt stress [GO:0009651]	GO:0005634; GO:0010310; GO:0009651; GO:0003700; GO:0008270	regulation of hydrogen peroxide metabolic process [GO:0010310]; response to salt stress [GO:0009651]	sequence-specific DNA binding transcription factor activity [GO:0003700]; zinc ion binding [GO:0008270]	nucleus [GO:0005634]
CUFF.31891.1	gi|115434652|ref|NP_001042084.1|	74.19	206	298	9	39	5e-07	51.6	115434652	Q5ZEL4	Q5ZEL4_ORYSJ	Os01g0159400 protein (Putative glutaryl-CoA dehydrogenase) (Uncharacterized protein) (cDNA clone:J023103E08, full insert sequence)	P0041E11.16 Os01g0159400 OsJ_00462	Oryza sativa subsp. japonica (Rice)	IPR006089;IPR006091;IPR009075;IPR013786;IPR009100;	PF00441;PF02770;PF02771;	acyl-CoA dehydrogenase activity [GO:0003995]; flavin adenine dinucleotide binding [GO:0050660]	GO:0003995; GO:0050660	NA	acyl-CoA dehydrogenase activity [GO:0003995]; flavin adenine dinucleotide binding [GO:0050660]	NA
CUFF.8022.1	gi|115434686|ref|NP_001042101.1|	50	785	1246	4	172	9e-35	134	115434686	Q0JQG3	Q0JQG3_ORYSJ	Os01g0164400 protein (Fragment)	Os01g0164400	Oryza sativa subsp. japonica (Rice)	IPR012677;IPR000504;	NA	chloroplast [GO:0009507]; nucleic acid binding [GO:0003676]; nucleotide binding [GO:0000166]	GO:0009507; GO:0003676; GO:0000166	NA	nucleic acid binding [GO:0003676]; nucleotide binding [GO:0000166]	chloroplast [GO:0009507]
CUFF.11329.1	gi|115434686|ref|NP_001042101.1|	62.26	661	1389	29	283	6e-79	258	115434686	Q0JQG3	Q0JQG3_ORYSJ	Os01g0164400 protein (Fragment)	Os01g0164400	Oryza sativa subsp. japonica (Rice)	IPR012677;IPR000504;	NA	chloroplast [GO:0009507]; nucleic acid binding [GO:0003676]; nucleotide binding [GO:0000166]	GO:0009507; GO:0003676; GO:0000166	NA	nucleic acid binding [GO:0003676]; nucleotide binding [GO:0000166]	chloroplast [GO:0009507]
CUFF.11329.2	gi|115434686|ref|NP_001042101.1|	62.26	661	1389	29	283	3e-79	258	115434686	Q0JQG3	Q0JQG3_ORYSJ	Os01g0164400 protein (Fragment)	Os01g0164400	Oryza sativa subsp. japonica (Rice)	IPR012677;IPR000504;	NA	chloroplast [GO:0009507]; nucleic acid binding [GO:0003676]; nucleotide binding [GO:0000166]	GO:0009507; GO:0003676; GO:0000166	NA	nucleic acid binding [GO:0003676]; nucleotide binding [GO:0000166]	chloroplast [GO:0009507]
CUFF.20208.2	gi|115434708|ref|NP_001042112.1|	54.96	24	416	222	329	2e-47	164	115434708	Q942N7	CAN1_ORYSJ	Probable staphylococcal-like nuclease CAN1 (EC 3.1.31.-) (Calcium-dependent nuclease 1) (Ca(2+)-dependent nuclease 1)	Os01g0166100 LOC_Os01g07200 OsJ_00507 P0701D05.20	Oryza sativa subsp. japonica (Rice)	IPR016071;IPR002071;	PF00565;	plasma membrane [GO:0005886]; endonuclease activity [GO:0004519]; metal ion binding [GO:0046872]; nucleic acid binding [GO:0003676]	GO:0004519; GO:0046872; GO:0003676; GO:0005886	NA	endonuclease activity [GO:0004519]; metal ion binding [GO:0046872]; nucleic acid binding [GO:0003676]	plasma membrane [GO:0005886]
CUFF.38680.1	gi|115434736|ref|NP_001042126.1|	47.48	299	2056	3	592	3e-124	392	115434736	Q9AS76	Q9AS76_ORYSJ	Kinase interacting protein 1-like (Os01g0168100 protein) (P0028E10.16 protein)	P0028E10.16 OJ1276_B06.14 P0701D05.42 Os01g0168100	Oryza sativa subsp. japonica (Rice)	IPR011684;	PF07765;	kinase activity [GO:0016301]	GO:0016301	NA	kinase activity [GO:0016301]	NA
CUFF.38680.2	gi|115434736|ref|NP_001042126.1|	47.48	296	2053	3	592	3e-124	392	115434736	Q9AS76	Q9AS76_ORYSJ	Kinase interacting protein 1-like (Os01g0168100 protein) (P0028E10.16 protein)	P0028E10.16 OJ1276_B06.14 P0701D05.42 Os01g0168100	Oryza sativa subsp. japonica (Rice)	IPR011684;	PF07765;	kinase activity [GO:0016301]	GO:0016301	NA	kinase activity [GO:0016301]	NA
CUFF.36291.1	gi|115434752|ref|NP_001042134.1|	54.2	1	3027	848	1842	0	976	115434752	Q8LQU3	Q8LQU3_ORYSJ	Os01g0169500 protein (Putative RST1)	OJ1276_B06.30 Os01g0169500	Oryza sativa subsp. japonica (Rice)	IPR011989;IPR016024;IPR022542;	PF12530;	cell division [GO:0051301]; cotyledon development [GO:0048825]; cuticle hydrocarbon biosynthetic process [GO:0006723]; embryonic pattern specification [GO:0009880]; glucuronoxylan metabolic process [GO:0010413]; lipid storage [GO:0019915]; photomorphogenesis [GO:0009640]; primary shoot apical meristem specification [GO:0010072]; protein glycosylation [GO:0006486]; protein ubiquitination [GO:00165…	GO:0051301; GO:0048825; GO:0006723; GO:0009880; GO:0010413; GO:0019915; GO:0009640; GO:0010072; GO:0006486; GO:0016567; GO:0010564; GO:0045595; GO:0009909; GO:0050826; GO:0010162; GO:0009845; GO:0007062; GO:0010182; GO:0010228; GO:0045492	cell division [GO:0051301]; cotyledon development [GO:0048825]; cuticle hydrocarbon biosynthetic process [GO:0006723]; embryonic pattern specification [GO:0009880]; glucuronoxylan metabolic process [GO:0010413]; lipid storage [GO:0019915]; photomorphogenesis [GO:0009640]; primary shoot apical meristem specification [GO:0010072]; protein glycosylation [GO:0006486]; protein ubiquitination [GO:00165…	NA	NA
CUFF.36291.2	gi|115434752|ref|NP_001042134.1|	52.85	861	3323	1035	1842	0	752	115434752	Q8LQU3	Q8LQU3_ORYSJ	Os01g0169500 protein (Putative RST1)	OJ1276_B06.30 Os01g0169500	Oryza sativa subsp. japonica (Rice)	IPR011989;IPR016024;IPR022542;	PF12530;	cell division [GO:0051301]; cotyledon development [GO:0048825]; cuticle hydrocarbon biosynthetic process [GO:0006723]; embryonic pattern specification [GO:0009880]; glucuronoxylan metabolic process [GO:0010413]; lipid storage [GO:0019915]; photomorphogenesis [GO:0009640]; primary shoot apical meristem specification [GO:0010072]; protein glycosylation [GO:0006486]; protein ubiquitination [GO:00165…	GO:0051301; GO:0048825; GO:0006723; GO:0009880; GO:0010413; GO:0019915; GO:0009640; GO:0010072; GO:0006486; GO:0016567; GO:0010564; GO:0045595; GO:0009909; GO:0050826; GO:0010162; GO:0009845; GO:0007062; GO:0010182; GO:0010228; GO:0045492	cell division [GO:0051301]; cotyledon development [GO:0048825]; cuticle hydrocarbon biosynthetic process [GO:0006723]; embryonic pattern specification [GO:0009880]; glucuronoxylan metabolic process [GO:0010413]; lipid storage [GO:0019915]; photomorphogenesis [GO:0009640]; primary shoot apical meristem specification [GO:0010072]; protein glycosylation [GO:0006486]; protein ubiquitination [GO:00165…	NA	NA
CUFF.36293.1	gi|115434752|ref|NP_001042134.1|	59.84	2	367	696	817	5e-44	160	115434752	Q8LQU3	Q8LQU3_ORYSJ	Os01g0169500 protein (Putative RST1)	OJ1276_B06.30 Os01g0169500	Oryza sativa subsp. japonica (Rice)	IPR011989;IPR016024;IPR022542;	PF12530;	cell division [GO:0051301]; cotyledon development [GO:0048825]; cuticle hydrocarbon biosynthetic process [GO:0006723]; embryonic pattern specification [GO:0009880]; glucuronoxylan metabolic process [GO:0010413]; lipid storage [GO:0019915]; photomorphogenesis [GO:0009640]; primary shoot apical meristem specification [GO:0010072]; protein glycosylation [GO:0006486]; protein ubiquitination [GO:00165…	GO:0051301; GO:0048825; GO:0006723; GO:0009880; GO:0010413; GO:0019915; GO:0009640; GO:0010072; GO:0006486; GO:0016567; GO:0010564; GO:0045595; GO:0009909; GO:0050826; GO:0010162; GO:0009845; GO:0007062; GO:0010182; GO:0010228; GO:0045492	cell division [GO:0051301]; cotyledon development [GO:0048825]; cuticle hydrocarbon biosynthetic process [GO:0006723]; embryonic pattern specification [GO:0009880]; glucuronoxylan metabolic process [GO:0010413]; lipid storage [GO:0019915]; photomorphogenesis [GO:0009640]; primary shoot apical meristem specification [GO:0010072]; protein glycosylation [GO:0006486]; protein ubiquitination [GO:00165…	NA	NA
CUFF.36296.1	gi|115434752|ref|NP_001042134.1|	56.18	568	302	269	357	1e-21	99	115434752	Q8LQU3	Q8LQU3_ORYSJ	Os01g0169500 protein (Putative RST1)	OJ1276_B06.30 Os01g0169500	Oryza sativa subsp. japonica (Rice)	IPR011989;IPR016024;IPR022542;	PF12530;	cell division [GO:0051301]; cotyledon development [GO:0048825]; cuticle hydrocarbon biosynthetic process [GO:0006723]; embryonic pattern specification [GO:0009880]; glucuronoxylan metabolic process [GO:0010413]; lipid storage [GO:0019915]; photomorphogenesis [GO:0009640]; primary shoot apical meristem specification [GO:0010072]; protein glycosylation [GO:0006486]; protein ubiquitination [GO:00165…	GO:0051301; GO:0048825; GO:0006723; GO:0009880; GO:0010413; GO:0019915; GO:0009640; GO:0010072; GO:0006486; GO:0016567; GO:0010564; GO:0045595; GO:0009909; GO:0050826; GO:0010162; GO:0009845; GO:0007062; GO:0010182; GO:0010228; GO:0045492	cell division [GO:0051301]; cotyledon development [GO:0048825]; cuticle hydrocarbon biosynthetic process [GO:0006723]; embryonic pattern specification [GO:0009880]; glucuronoxylan metabolic process [GO:0010413]; lipid storage [GO:0019915]; photomorphogenesis [GO:0009640]; primary shoot apical meristem specification [GO:0010072]; protein glycosylation [GO:0006486]; protein ubiquitination [GO:00165…	NA	NA
CUFF.27073.1	gi|115434890|ref|NP_001042203.1|	74.25	7	507	86	252	2e-76	241	115434890	Q5VR48	Q5VR48_ORYSJ	Os01g0179800 protein (Putative uncharacterized protein OJ1174_D05.1) (Putative uncharacterized protein P0406H10.24) (cDNA clone:J023033E12, full insert sequence)	OJ1174_D05.1 P0406H10.24 Os01g0179800	Oryza sativa subsp. japonica (Rice)	IPR005016;	PF03348;	membrane [GO:0016020]	GO:0016020	NA	NA	membrane [GO:0016020]
CUFF.27121.1	gi|115434924|ref|NP_001042220.1|	79.36	1284	4094	235	1160	0	1290	115434924	Q9AWL7	GIGAN_ORYSJ	Protein GIGANTEA	GI Os01g0182600 LOC_Os01g08700 P0666G04.27-1 P0666G04.27-2	Oryza sativa subsp. japonica (Rice)	IPR026211;	NA	nucleoplasm [GO:0005654]; cell differentiation [GO:0030154]; circadian rhythm [GO:0007623]; flower development [GO:0009908]; long-day photoperiodism, flowering [GO:0048574]; positive regulation of long-day photoperiodism, flowering [GO:0048578]; regulation of transcription, DNA-templated [GO:0006355]; response to blue light [GO:0009637]; response to cold [GO:0009409]; response to far red light [G…	GO:0030154; GO:0007623; GO:0009908; GO:0048574; GO:0005654; GO:0048578; GO:0006355; GO:0009637; GO:0009409; GO:0010218; GO:0042542; GO:0005982; GO:0010378	cell differentiation [GO:0030154]; circadian rhythm [GO:0007623]; flower development [GO:0009908]; long-day photoperiodism, flowering [GO:0048574]; positive regulation of long-day photoperiodism, flowering [GO:0048578]; regulation of transcription, DNA-templated [GO:0006355]; response to blue light [GO:0009637]; response to cold [GO:0009409]; response to far red light [GO:0010218]; response to hy…	NA	nucleoplasm [GO:0005654]
CUFF.27121.2	gi|115434924|ref|NP_001042220.1|	76.52	579	4205	1	1160	0	1639	115434924	Q9AWL7	GIGAN_ORYSJ	Protein GIGANTEA	GI Os01g0182600 LOC_Os01g08700 P0666G04.27-1 P0666G04.27-2	Oryza sativa subsp. japonica (Rice)	IPR026211;	NA	nucleoplasm [GO:0005654]; cell differentiation [GO:0030154]; circadian rhythm [GO:0007623]; flower development [GO:0009908]; long-day photoperiodism, flowering [GO:0048574]; positive regulation of long-day photoperiodism, flowering [GO:0048578]; regulation of transcription, DNA-templated [GO:0006355]; response to blue light [GO:0009637]; response to cold [GO:0009409]; response to far red light [G…	GO:0030154; GO:0007623; GO:0009908; GO:0048574; GO:0005654; GO:0048578; GO:0006355; GO:0009637; GO:0009409; GO:0010218; GO:0042542; GO:0005982; GO:0010378	cell differentiation [GO:0030154]; circadian rhythm [GO:0007623]; flower development [GO:0009908]; long-day photoperiodism, flowering [GO:0048574]; positive regulation of long-day photoperiodism, flowering [GO:0048578]; regulation of transcription, DNA-templated [GO:0006355]; response to blue light [GO:0009637]; response to cold [GO:0009409]; response to far red light [GO:0010218]; response to hy…	NA	nucleoplasm [GO:0005654]
CUFF.27121.3	gi|115434924|ref|NP_001042220.1|	79.13	579	4085	1	1160	0	1663	115434924	Q9AWL7	GIGAN_ORYSJ	Protein GIGANTEA	GI Os01g0182600 LOC_Os01g08700 P0666G04.27-1 P0666G04.27-2	Oryza sativa subsp. japonica (Rice)	IPR026211;	NA	nucleoplasm [GO:0005654]; cell differentiation [GO:0030154]; circadian rhythm [GO:0007623]; flower development [GO:0009908]; long-day photoperiodism, flowering [GO:0048574]; positive regulation of long-day photoperiodism, flowering [GO:0048578]; regulation of transcription, DNA-templated [GO:0006355]; response to blue light [GO:0009637]; response to cold [GO:0009409]; response to far red light [G…	GO:0030154; GO:0007623; GO:0009908; GO:0048574; GO:0005654; GO:0048578; GO:0006355; GO:0009637; GO:0009409; GO:0010218; GO:0042542; GO:0005982; GO:0010378	cell differentiation [GO:0030154]; circadian rhythm [GO:0007623]; flower development [GO:0009908]; long-day photoperiodism, flowering [GO:0048574]; positive regulation of long-day photoperiodism, flowering [GO:0048578]; regulation of transcription, DNA-templated [GO:0006355]; response to blue light [GO:0009637]; response to cold [GO:0009409]; response to far red light [GO:0010218]; response to hy…	NA	nucleoplasm [GO:0005654]
CUFF.44932.1	gi|115434924|ref|NP_001042220.1|	76.21	4	618	955	1160	2e-97	318	115434924	Q9AWL7	GIGAN_ORYSJ	Protein GIGANTEA	GI Os01g0182600 LOC_Os01g08700 P0666G04.27-1 P0666G04.27-2	Oryza sativa subsp. japonica (Rice)	IPR026211;	NA	nucleoplasm [GO:0005654]; cell differentiation [GO:0030154]; circadian rhythm [GO:0007623]; flower development [GO:0009908]; long-day photoperiodism, flowering [GO:0048574]; positive regulation of long-day photoperiodism, flowering [GO:0048578]; regulation of transcription, DNA-templated [GO:0006355]; response to blue light [GO:0009637]; response to cold [GO:0009409]; response to far red light [G…	GO:0030154; GO:0007623; GO:0009908; GO:0048574; GO:0005654; GO:0048578; GO:0006355; GO:0009637; GO:0009409; GO:0010218; GO:0042542; GO:0005982; GO:0010378	cell differentiation [GO:0030154]; circadian rhythm [GO:0007623]; flower development [GO:0009908]; long-day photoperiodism, flowering [GO:0048574]; positive regulation of long-day photoperiodism, flowering [GO:0048578]; regulation of transcription, DNA-templated [GO:0006355]; response to blue light [GO:0009637]; response to cold [GO:0009409]; response to far red light [GO:0010218]; response to hy…	NA	nucleoplasm [GO:0005654]
CUFF.44935.2	gi|115434924|ref|NP_001042220.1|	77.24	353	3250	1	955	0	1385	115434924	Q9AWL7	GIGAN_ORYSJ	Protein GIGANTEA	GI Os01g0182600 LOC_Os01g08700 P0666G04.27-1 P0666G04.27-2	Oryza sativa subsp. japonica (Rice)	IPR026211;	NA	nucleoplasm [GO:0005654]; cell differentiation [GO:0030154]; circadian rhythm [GO:0007623]; flower development [GO:0009908]; long-day photoperiodism, flowering [GO:0048574]; positive regulation of long-day photoperiodism, flowering [GO:0048578]; regulation of transcription, DNA-templated [GO:0006355]; response to blue light [GO:0009637]; response to cold [GO:0009409]; response to far red light [G…	GO:0030154; GO:0007623; GO:0009908; GO:0048574; GO:0005654; GO:0048578; GO:0006355; GO:0009637; GO:0009409; GO:0010218; GO:0042542; GO:0005982; GO:0010378	cell differentiation [GO:0030154]; circadian rhythm [GO:0007623]; flower development [GO:0009908]; long-day photoperiodism, flowering [GO:0048574]; positive regulation of long-day photoperiodism, flowering [GO:0048578]; regulation of transcription, DNA-templated [GO:0006355]; response to blue light [GO:0009637]; response to cold [GO:0009409]; response to far red light [GO:0010218]; response to hy…	NA	nucleoplasm [GO:0005654]
CUFF.24365.2	gi|115434960|ref|NP_001042238.1|	80.71	270	2633	8	794	0	1300	115434960	Q5VRX8	Q5VRX8_ORYSJ	Os01g0185200 protein (Putative tRNA-glutamine synthetase) (Uncharacterized protein) (cDNA clone:J013001P05, full insert sequence)	P0510F03.13-1 Os01g0185200 OsJ_00666	Oryza sativa subsp. japonica (Rice)	IPR001412;IPR004514;IPR007638;IPR007639;IPR000924;IPR020061;IPR020058;IPR020059;IPR020056;IPR011035;IPR014729;	PF00749;PF03950;PF04558;PF04557;	cytoplasm [GO:0005737]; ATP binding [GO:0005524]; glutamine-tRNA ligase activity [GO:0004819]; glutaminyl-tRNA aminoacylation [GO:0006425]	GO:0005524; GO:0005737; GO:0004819; GO:0006425	glutaminyl-tRNA aminoacylation [GO:0006425]	ATP binding [GO:0005524]; glutamine-tRNA ligase activity [GO:0004819]	cytoplasm [GO:0005737]
CUFF.27440.1	gi|115434976|ref|NP_001042246.1|	89.61	49	1059	40	376	0	629	115434976	Q5SNF8	Q5SNF8_ORYSJ	Os01g0186700 protein (Putative serine/threonine kinase 38)	P0695A04.6 Os01g0186700	Oryza sativa subsp. japonica (Rice)	IPR000961;IPR011009;IPR017892;IPR000719;IPR017441;IPR002290;IPR008271;	PF00069;PF00433;	ATP binding [GO:0005524]; protein serine/threonine kinase activity [GO:0004674]	GO:0005524; GO:0004674	NA	ATP binding [GO:0005524]; protein serine/threonine kinase activity [GO:0004674]	NA
CUFF.24863.2	gi|115435038|ref|NP_001042277.1|	46.83	22	567	123	310	9e-42	154	115435038	Q5SNG6	Q5SNG6_ORYSJ	Os01g0192300 protein (Putative MCB2 protein) (Uncharacterized protein) (cDNA clone:001-045-B07, full insert sequence)	P0671B11.19-1 Os01g0192300 OsJ_00711	Oryza sativa subsp. japonica (Rice)	IPR009057;IPR017930;IPR006447;IPR001005;IPR001878;	PF00249;	chromatin binding [GO:0003682]; DNA binding [GO:0003677]; zinc ion binding [GO:0008270]	GO:0003677; GO:0003682; GO:0008270	NA	chromatin binding [GO:0003682]; DNA binding [GO:0003677]; zinc ion binding [GO:0008270]	NA
CUFF.27368.1	gi|115435054|ref|NP_001042285.1|	56.04	863	324	246	426	1e-49	177	115435054	Q9FED7	Q9FED7_ORYSJ	Os01g0194200 protein (Putative uncharacterized protein P0001B06.11) (Putative uncharacterized protein P0671B11.42)	P0001B06.11 P0671B11.42 Os01g0194200	Oryza sativa subsp. japonica (Rice)	IPR000048;	PF00612;	NA	NA	NA	NA	NA
CUFF.27369.1	gi|115435054|ref|NP_001042285.1|	58.08	2	655	199	426	7e-71	234	115435054	Q9FED7	Q9FED7_ORYSJ	Os01g0194200 protein (Putative uncharacterized protein P0001B06.11) (Putative uncharacterized protein P0671B11.42)	P0001B06.11 P0671B11.42 Os01g0194200	Oryza sativa subsp. japonica (Rice)	IPR000048;	PF00612;	NA	NA	NA	NA	NA
CUFF.27369.3	gi|115435054|ref|NP_001042285.1|	65.62	102	1190	47	426	2e-111	345	115435054	Q9FED7	Q9FED7_ORYSJ	Os01g0194200 protein (Putative uncharacterized protein P0001B06.11) (Putative uncharacterized protein P0671B11.42)	P0001B06.11 P0671B11.42 Os01g0194200	Oryza sativa subsp. japonica (Rice)	IPR000048;	PF00612;	NA	NA	NA	NA	NA
CUFF.27369.2	gi|115435054|ref|NP_001042285.1|	62.76	67	1275	1	426	8e-120	368	115435054	Q9FED7	Q9FED7_ORYSJ	Os01g0194200 protein (Putative uncharacterized protein P0001B06.11) (Putative uncharacterized protein P0671B11.42)	P0001B06.11 P0671B11.42 Os01g0194200	Oryza sativa subsp. japonica (Rice)	IPR000048;	PF00612;	NA	NA	NA	NA	NA
CUFF.38994.2	gi|115435054|ref|NP_001042285.1|	59.62	128	1333	1	426	9e-104	327	115435054	Q9FED7	Q9FED7_ORYSJ	Os01g0194200 protein (Putative uncharacterized protein P0001B06.11) (Putative uncharacterized protein P0671B11.42)	P0001B06.11 P0671B11.42 Os01g0194200	Oryza sativa subsp. japonica (Rice)	IPR000048;	PF00612;	NA	NA	NA	NA	NA
CUFF.39022.1	gi|115435062|ref|NP_001042289.1|	72.8	94	1284	49	443	0	560	115435062	Q0JPX5	Q0JPX5_ORYSJ	Os01g0195200 protein (Fragment)	Os01g0195200	Oryza sativa subsp. japonica (Rice)	IPR011009;IPR000719;IPR017441;IPR008271;	PF00069;	ATP binding [GO:0005524]; protein serine/threonine kinase activity [GO:0004674]	GO:0005524; GO:0004674	NA	ATP binding [GO:0005524]; protein serine/threonine kinase activity [GO:0004674]	NA
CUFF.243.1	gi|115435110|ref|NP_001042313.1|	89.66	2	88	174	202	2e-10	56.6	115435110	Q8LRF5	Q8LRF5_ORYSJ	Autophagy-related protein 3	B1015E06.3 Os01g0200000 OsJ_00756	Oryza sativa subsp. japonica (Rice)	IPR007135;IPR019461;IPR007134;	PF03987;PF10381;PF03986;	cytoplasm [GO:0005737]; autophagy [GO:0006914]; protein transport [GO:0015031]	GO:0006914; GO:0005737; GO:0015031	autophagy [GO:0006914]; protein transport [GO:0015031]	NA	cytoplasm [GO:0005737]
CUFF.26427.1	gi|115435150|ref|NP_001042333.1|	52.81	1916	627	75	514	7e-132	411	115435150	Q9LWP7	Q9LWP7_ORYSJ	Os01g0203800 protein (Putative uncharacterized protein P0451C06.8) (cDNA clone:J023064J20, full insert sequence) (cDNA clone:J033047A10, full insert sequence)	P0451C06.8 Os01g0203800	Oryza sativa subsp. japonica (Rice)	IPR006943;	PF04859;	NA	NA	NA	NA	NA
CUFF.26428.1	gi|115435150|ref|NP_001042333.1|	52.81	835	2124	75	514	4e-132	411	115435150	Q9LWP7	Q9LWP7_ORYSJ	Os01g0203800 protein (Putative uncharacterized protein P0451C06.8) (cDNA clone:J023064J20, full insert sequence) (cDNA clone:J033047A10, full insert sequence)	P0451C06.8 Os01g0203800	Oryza sativa subsp. japonica (Rice)	IPR006943;	PF04859;	NA	NA	NA	NA	NA
CUFF.30856.1	gi|115435150|ref|NP_001042333.1|	49.7	352	1755	15	513	4e-139	432	115435150	Q9LWP7	Q9LWP7_ORYSJ	Os01g0203800 protein (Putative uncharacterized protein P0451C06.8) (cDNA clone:J023064J20, full insert sequence) (cDNA clone:J033047A10, full insert sequence)	P0451C06.8 Os01g0203800	Oryza sativa subsp. japonica (Rice)	IPR006943;	PF04859;	NA	NA	NA	NA	NA
CUFF.45027.1	gi|115435208|ref|NP_001042362.1|	68.44	370	1269	25	304	3e-124	375	115435208	Q5QNG0	Q5QNG0_ORYSJ	Os01g0209400 protein (RNA-binding protein-like) (cDNA clone:J033136L22, full insert sequence)	P0466B10.1 OSJNBa0016I09.34 Os01g0209400	Oryza sativa subsp. japonica (Rice)	IPR009818;IPR012677;IPR000504;	PF07145;PF00076;	nucleic acid binding [GO:0003676]; nucleotide binding [GO:0000166]	GO:0003676; GO:0000166	NA	nucleic acid binding [GO:0003676]; nucleotide binding [GO:0000166]	NA
CUFF.37500.1	gi|115435234|ref|NP_001042375.1|	93.48	6	143	223	268	4e-18	88.2	115435234	Q5QNI5	BZP02_ORYSJ	Basic leucine zipper 2 (OsbZIP02) (bZIP protein 2)	BZIP02 Os01g0211800 LOC_Os01g11350 P0031E09.34	Oryza sativa subsp. japonica (Rice)	IPR004827;	PF07716;	nucleus [GO:0005634]; sequence-specific DNA binding [GO:0043565]; sequence-specific DNA binding transcription factor activity [GO:0003700]; transcription, DNA-templated [GO:0006351]	GO:0005634; GO:0043565; GO:0003700; GO:0006351	transcription, DNA-templated [GO:0006351]	sequence-specific DNA binding [GO:0043565]; sequence-specific DNA binding transcription factor activity [GO:0003700]	nucleus [GO:0005634]
CUFF.37440.1	gi|115435304|ref|NP_001042410.1|	67.25	657	2519	68	671	0	762	115435304	Q5QNE5	Q5QNE5_ORYSJ	Os01g0218200 protein (Tetratricopeptide repeat protein-like)	P0665D10.23 P0489G09.8 Os01g0218200	Oryza sativa subsp. japonica (Rice)	IPR012336;IPR013766;IPR013026;IPR011990;IPR019734;	PF00085;	cell redox homeostasis [GO:0045454]	GO:0045454	cell redox homeostasis [GO:0045454]	NA	NA
CUFF.45110.1	gi|115435310|ref|NP_001042413.1|	71.9	3	1718	191	768	0	777	115435310	Q5QNE1	Q5QNE1_ORYSJ	Os01g0218700 protein (Putative ABC transporter Nda)	P0665D10.28 P0489G09.13 Os01g0218700	Oryza sativa subsp. japonica (Rice)	IPR003593;IPR011527;IPR003439;IPR017871;IPR027417;	PF06472;PF00005;	integral component of membrane [GO:0016021]; ATP binding [GO:0005524]; ATPase activity, coupled to transmembrane movement of substances [GO:0042626]; glucosinolate biosynthetic process [GO:0019761]; maltose metabolic process [GO:0000023]; starch biosynthetic process [GO:0019252]	GO:0005524; GO:0042626; GO:0019761; GO:0016021; GO:0000023; GO:0019252	glucosinolate biosynthetic process [GO:0019761]; maltose metabolic process [GO:0000023]; starch biosynthetic process [GO:0019252]	ATPase activity, coupled to transmembrane movement of substances [GO:0042626]; ATP binding [GO:0005524]	integral component of membrane [GO:0016021]
CUFF.45119.1	gi|115435322|ref|NP_001042419.1|	32.18	23	415	1	174	1e-13	71.6	115435322	Q0JPJ5	Q0JPJ5_ORYSJ	Os01g0219300 protein (cDNA clone:J033023K13, full insert sequence)	Os01g0219300	Oryza sativa subsp. japonica (Rice)	IPR025322;	PF14009;	NA	NA	NA	NA	NA
CUFF.45158.1	gi|115435338|ref|NP_001042427.1|	77.89	47	331	1	95	3e-43	148	115435338	Q0JPI7	Q0JPI7_ORYSJ	Os01g0220500 protein	Os01g0220500	Oryza sativa subsp. japonica (Rice)	IPR010259;	PF05922;	NA	NA	NA	NA	NA
CUFF.17661.1	gi|115435350|ref|NP_001042433.1|	48.21	436	603	1	56	2e-08	58.2	115435350	Q9LDE9	Q9LDE9_ORYSJ	Os01g0221600 protein (Putative uncharacterized protein P0443E05.4) (Putative uncharacterized protein P0483F08.41) (Uncharacterized protein)	P0483F08.41 P0443E05.4 Os01g0221600 OsJ_00918	Oryza sativa subsp. japonica (Rice)	IPR020966;	PF11744;	malate transport [GO:0015743]	GO:0015743	malate transport [GO:0015743]	NA	NA
CUFF.45196.1	gi|115435376|ref|NP_001042446.1|	79.61	16	633	276	480	2e-88	281	115435376	Q0JPG8	Q0JPG8_ORYSJ	Os01g0223600 protein (Fragment)	Os01g0223600	Oryza sativa subsp. japonica (Rice)	IPR011009;IPR000719;IPR017441;IPR001245;	PF07714;	ATP binding [GO:0005524]; protein kinase activity [GO:0004672]	GO:0005524; GO:0004672	NA	ATP binding [GO:0005524]; protein kinase activity [GO:0004672]	NA
CUFF.25822.2	gi|115435392|ref|NP_001042454.1|	51.1	185	709	13	191	1e-50	175	115435392	Q5NAG6	Q5NAG6_ORYSJ	Os01g0224500 protein (Putative uncharacterized protein P0417G05.37) (Putative uncharacterized protein P0492F05.3) (Uncharacterized protein) (cDNA clone:002-156-E09, full insert sequence)	P0492F05.3 P0417G05.37 Os01g0224500 OsJ_00944	Oryza sativa subsp. japonica (Rice)	IPR027973;	PF15375;	NA	NA	NA	NA	NA
CUFF.25292.2	gi|115435396|ref|NP_001042456.1|	71.95	530	1474	1	322	3e-142	429	115435396	Q0JPF8	Q0JPF8_ORYSJ	Os01g0225000 protein	Os01g0225000	Oryza sativa subsp. japonica (Rice)	IPR002067;IPR018108;IPR023395;	PF00153;	integral component of membrane [GO:0016021]; arginine transmembrane transporter activity [GO:0015181]; L-histidine transmembrane transporter activity [GO:0005290]; L-lysine transmembrane transporter activity [GO:0015189]; L-ornithine transmembrane transporter activity [GO:0000064]; L-arginine import [GO:0043091]; proline biosynthetic process [GO:0006561]	GO:0043091; GO:0005290; GO:0015189; GO:0000064; GO:0015181; GO:0016021; GO:0006561	L-arginine import [GO:0043091]; proline biosynthetic process [GO:0006561]	arginine transmembrane transporter activity [GO:0015181]; L-histidine transmembrane transporter activity [GO:0005290]; L-lysine transmembrane transporter activity [GO:0015189]; L-ornithine transmembrane transporter activity [GO:0000064]	integral component of membrane [GO:0016021]
CUFF.25293.1	gi|115435396|ref|NP_001042456.1|	71.85	24	719	91	322	2e-106	330	115435396	Q0JPF8	Q0JPF8_ORYSJ	Os01g0225000 protein	Os01g0225000	Oryza sativa subsp. japonica (Rice)	IPR002067;IPR018108;IPR023395;	PF00153;	integral component of membrane [GO:0016021]; arginine transmembrane transporter activity [GO:0015181]; L-histidine transmembrane transporter activity [GO:0005290]; L-lysine transmembrane transporter activity [GO:0015189]; L-ornithine transmembrane transporter activity [GO:0000064]; L-arginine import [GO:0043091]; proline biosynthetic process [GO:0006561]	GO:0043091; GO:0005290; GO:0015189; GO:0000064; GO:0015181; GO:0016021; GO:0006561	L-arginine import [GO:0043091]; proline biosynthetic process [GO:0006561]	arginine transmembrane transporter activity [GO:0015181]; L-histidine transmembrane transporter activity [GO:0005290]; L-lysine transmembrane transporter activity [GO:0015189]; L-ornithine transmembrane transporter activity [GO:0000064]	integral component of membrane [GO:0016021]
CUFF.45249.1	gi|115435418|ref|NP_001042467.1|	57.14	344	72	168	249	4e-22	97.8	115435418	Q5NAJ4	Q5NAJ4_ORYSJ	Os01g0226700 protein (Putative uncharacterized protein P0443E07.29)	P0443E07.29 Os01g0226700	Oryza sativa subsp. japonica (Rice)	IPR006458;	PF04844;	NA	NA	NA	NA	NA
CUFF.33501.1	gi|115435454|ref|NP_001042485.1|	24.14	1715	489	610	1054	5e-18	93.2	115435454	Q5NB33	Q5NB33_ORYSJ	Embryonic flower 1-like protein (Os01g0229300 protein)	P0485D09.10 Os01g0229300	Oryza sativa subsp. japonica (Rice)	NA	NA	NA	NA	NA	NA	NA
CUFF.38201.1	gi|115435462|ref|NP_001042489.1|	43.46	388	924	173	363	3e-27	118	115435462	Q5NB32	Q5NB32_ORYSJ	Os01g0229700 protein (Putative uncharacterized protein P0485D09.14)	P0485D09.14 Os01g0229700	Oryza sativa subsp. japonica (Rice)	IPR011989;IPR016024;IPR003613;IPR015943;IPR001680;IPR019775;IPR017986;IPR013083;	PF04564;PF00400;	ligase activity [GO:0016874]; ubiquitin-protein transferase activity [GO:0004842]	GO:0016874; GO:0004842	NA	ligase activity [GO:0016874]; ubiquitin-protein transferase activity [GO:0004842]	NA
CUFF.38171.4	gi|115435488|ref|NP_001042502.1|	65.55	18	1526	62	537	0	619	115435488	Q0JPB2	Q0JPB2_ORYSJ	Os01g0232300 protein	Os01g0232300	Oryza sativa subsp. japonica (Rice)	IPR001279;IPR013471;	NA	endoribonuclease activity, producing 5'-phosphomonoesters [GO:0016891]; tRNA 3'-trailer cleavage [GO:0042779]	GO:0016891; GO:0042779	tRNA 3'-trailer cleavage [GO:0042779]	endoribonuclease activity, producing 5'-phosphomonoesters [GO:0016891]	NA
CUFF.38171.2	gi|115435488|ref|NP_001042502.1|	65.55	20	1528	62	537	0	619	115435488	Q0JPB2	Q0JPB2_ORYSJ	Os01g0232300 protein	Os01g0232300	Oryza sativa subsp. japonica (Rice)	IPR001279;IPR013471;	NA	endoribonuclease activity, producing 5'-phosphomonoesters [GO:0016891]; tRNA 3'-trailer cleavage [GO:0042779]	GO:0016891; GO:0042779	tRNA 3'-trailer cleavage [GO:0042779]	endoribonuclease activity, producing 5'-phosphomonoesters [GO:0016891]	NA
CUFF.42006.1	gi|115435544|ref|NP_001042530.1|	55.81	271	2907	88	938	0	913	115435544	Q5NB82	NLP3_ORYSJ	Protein NLP3 (AtNLP3) (NIN-like protein 3) (Nodule inception protein-like protein 3)	NLP3 Os01g0236700 LOC_Os01g13540 OsJ_01032 P0708G02.34	Oryza sativa subsp. japonica (Rice)	IPR000270;IPR003035;	PF00564;PF02042;	nucleus [GO:0005634]; DNA binding [GO:0003677]; regulation of transcription, DNA-templated [GO:0006355]; transcription, DNA-templated [GO:0006351]	GO:0003677; GO:0005634; GO:0006355; GO:0006351	regulation of transcription, DNA-templated [GO:0006355]; transcription, DNA-templated [GO:0006351]	DNA binding [GO:0003677]	nucleus [GO:0005634]
CUFF.38034.1	gi|115435550|ref|NP_001042533.1|	70.05	356	976	125	303	4e-95	296	115435550	Q5NAM1	Q5NAM1_ORYSJ	Os01g0237100 protein (Phosphoglycerate mutase-like) (Uncharacterized protein) (cDNA clone:006-201-D10, full insert sequence) (cDNA clone:J013163L02, full insert sequence)	OSJNBa0086P08.1 P0708G02.37 Os01g0237100 OsJ_01035	Oryza sativa subsp. japonica (Rice)	IPR013078;IPR029033;	PF00300;	NA	NA	NA	NA	NA
CUFF.38034.2	gi|115435550|ref|NP_001042533.1|	70.7	2	646	117	303	8e-102	310	115435550	Q5NAM1	Q5NAM1_ORYSJ	Os01g0237100 protein (Phosphoglycerate mutase-like) (Uncharacterized protein) (cDNA clone:006-201-D10, full insert sequence) (cDNA clone:J013163L02, full insert sequence)	OSJNBa0086P08.1 P0708G02.37 Os01g0237100 OsJ_01035	Oryza sativa subsp. japonica (Rice)	IPR013078;IPR029033;	PF00300;	NA	NA	NA	NA	NA
CUFF.16316.1	gi|115435606|ref|NP_001042561.1|	70	1	420	110	246	8e-53	179	115435606	Q0JP53	Q0JP53_ORYSJ	Kinesin-like protein (Fragment)	Os01g0243100	Oryza sativa subsp. japonica (Rice)	IPR027640;IPR019821;IPR001752;IPR027417;	PF00225;	kinesin complex [GO:0005871]; microtubule [GO:0005874]; ATP binding [GO:0005524]; microtubule motor activity [GO:0003777]; chromatin silencing [GO:0006342]; cytokinesis by cell plate formation [GO:0000911]; histone H3-K9 methylation [GO:0051567]; microtubule cytoskeleton organization [GO:0000226]; microtubule-based movement [GO:0007018]	GO:0005524; GO:0006342; GO:0000911; GO:0051567; GO:0005871; GO:0005874; GO:0000226; GO:0003777; GO:0007018	chromatin silencing [GO:0006342]; cytokinesis by cell plate formation [GO:0000911]; histone H3-K9 methylation [GO:0051567]; microtubule-based movement [GO:0007018]; microtubule cytoskeleton organization [GO:0000226]	ATP binding [GO:0005524]; microtubule motor activity [GO:0003777]	kinesin complex [GO:0005871]; microtubule [GO:0005874]
CUFF.39493.1	gi|115435606|ref|NP_001042561.1|	52.88	3	1385	55	473	4e-125	384	115435606	Q0JP53	Q0JP53_ORYSJ	Kinesin-like protein (Fragment)	Os01g0243100	Oryza sativa subsp. japonica (Rice)	IPR027640;IPR019821;IPR001752;IPR027417;	PF00225;	kinesin complex [GO:0005871]; microtubule [GO:0005874]; ATP binding [GO:0005524]; microtubule motor activity [GO:0003777]; chromatin silencing [GO:0006342]; cytokinesis by cell plate formation [GO:0000911]; histone H3-K9 methylation [GO:0051567]; microtubule cytoskeleton organization [GO:0000226]; microtubule-based movement [GO:0007018]	GO:0005524; GO:0006342; GO:0000911; GO:0051567; GO:0005871; GO:0005874; GO:0000226; GO:0003777; GO:0007018	chromatin silencing [GO:0006342]; cytokinesis by cell plate formation [GO:0000911]; histone H3-K9 methylation [GO:0051567]; microtubule-based movement [GO:0007018]; microtubule cytoskeleton organization [GO:0000226]	ATP binding [GO:0005524]; microtubule motor activity [GO:0003777]	kinesin complex [GO:0005871]; microtubule [GO:0005874]
CUFF.22969.1	gi|115435710|ref|NP_001042613.1|	66.98	162	479	1	106	8e-45	152	115435710	Q9SDK9	RFA3_ORYSJ	Replication protein A 14 kDa subunit (OsRPA14) (Replication factor A protein 3) (Replication protein A 3)	RPA3 RPA14 Os01g0253600 LOC_Os01g14980 OsJ_01130 P0705D01.4	Oryza sativa subsp. japonica (Rice)	IPR012340;IPR013970;	PF08661;	nucleus [GO:0005634]; DNA binding [GO:0003677]; DNA recombination [GO:0006310]; DNA repair [GO:0006281]; DNA replication [GO:0006260]	GO:0003677; GO:0006310; GO:0006281; GO:0006260; GO:0005634	DNA recombination [GO:0006310]; DNA repair [GO:0006281]; DNA replication [GO:0006260]	DNA binding [GO:0003677]	nucleus [GO:0005634]
CUFF.3985.1	gi|115435772|ref|NP_001042644.1|	42.21	2	592	499	682	6e-31	123	115435772	Q9LG50	Q9LG50_ORYSJ	NBS-LRR disease resistance protein-like (Os01g0260500 protein) (Uncharacterized protein)	P0699D11.16 Os01g0260500 OsJ_01178	Oryza sativa subsp. japonica (Rice)	IPR001611;IPR002182;IPR027417;	PF00560;PF13855;PF00931;	ADP binding [GO:0043531]	GO:0043531	NA	ADP binding [GO:0043531]	NA
CUFF.38793.1	gi|115435772|ref|NP_001042644.1|	47.37	1	489	441	611	1e-37	144	115435772	Q9LG50	Q9LG50_ORYSJ	NBS-LRR disease resistance protein-like (Os01g0260500 protein) (Uncharacterized protein)	P0699D11.16 Os01g0260500 OsJ_01178	Oryza sativa subsp. japonica (Rice)	IPR001611;IPR002182;IPR027417;	PF00560;PF13855;PF00931;	ADP binding [GO:0043531]	GO:0043531	NA	ADP binding [GO:0043531]	NA
CUFF.6805.1	gi|115435916|ref|NP_001042716.1|	58.86	2	895	84	382	2e-123	365	115435916	Q9SDE9	Q9SDE9_ORYSJ	Os01g0273800 protein (Putative flavin-containing monooxygenase YUCCA3) (cDNA clone:002-138-H02, full insert sequence)	P0424A08.4 Os01g0273800	Oryza sativa subsp. japonica (Rice)	IPR016040;IPR000103;	NA	monooxygenase activity [GO:0004497]	GO:0004497	NA	monooxygenase activity [GO:0004497]	NA
CUFF.837.1	gi|115435928|ref|NP_001042722.1|	77.59	23	196	847	904	8e-22	93.2	115435928	Q9SDG8	AGO4A_ORYSJ	Protein argonaute 4A (OsAGO4a)	AGO4A Os01g0275600 LOC_Os01g16870 P0038F12.13	Oryza sativa subsp. japonica (Rice)	IPR014811;IPR003100;IPR003165;IPR012337;	PF08699;PF02170;PF02171;	nucleic acid binding [GO:0003676]; gene silencing by RNA [GO:0031047]	GO:0031047; GO:0003676	gene silencing by RNA [GO:0031047]	nucleic acid binding [GO:0003676]	NA
CUFF.29785.1	gi|115435944|ref|NP_001042730.1|	46.58	877	1095	186	258	6e-15	80.1	115435944	Q9SDG0	Q9SDG0_ORYSJ	Os01g0276600 protein (Zinc finger protein-like)	P0038F12.24 Os01g0276600	Oryza sativa subsp. japonica (Rice)	IPR001841;IPR013083;	PF13639;	zinc ion binding [GO:0008270]	GO:0008270	NA	zinc ion binding [GO:0008270]	NA
CUFF.11592.1	gi|115436068|ref|NP_001042792.1|	69.21	636	1688	107	458	3e-168	492	115436068	Q9LGV5	CIPK1_ORYSJ	CBL-interacting protein kinase 1 (EC 2.7.11.1) (OsCIPK01)	CIPK1 Os01g0292200 LOC_Os01g18800 P0706B05.31	Oryza sativa subsp. japonica (Rice)	IPR028375;IPR011009;IPR018451;IPR004041;IPR000719;IPR017441;IPR002290;IPR008271;	PF03822;PF00069;	ATP binding [GO:0005524]; protein serine/threonine kinase activity [GO:0004674]; signal transduction [GO:0007165]	GO:0005524; GO:0004674; GO:0007165	signal transduction [GO:0007165]	ATP binding [GO:0005524]; protein serine/threonine kinase activity [GO:0004674]	NA
CUFF.30294.1	gi|115436068|ref|NP_001042792.1|	85.84	169	825	16	234	7e-180	392	115436068	Q9LGV5	CIPK1_ORYSJ	CBL-interacting protein kinase 1 (EC 2.7.11.1) (OsCIPK01)	CIPK1 Os01g0292200 LOC_Os01g18800 P0706B05.31	Oryza sativa subsp. japonica (Rice)	IPR028375;IPR011009;IPR018451;IPR004041;IPR000719;IPR017441;IPR002290;IPR008271;	PF03822;PF00069;	ATP binding [GO:0005524]; protein serine/threonine kinase activity [GO:0004674]; signal transduction [GO:0007165]	GO:0005524; GO:0004674; GO:0007165	signal transduction [GO:0007165]	ATP binding [GO:0005524]; protein serine/threonine kinase activity [GO:0004674]	NA
CUFF.40224.1	gi|115436102|ref|NP_001042809.1|	60.71	61	1068	1	336	1e-137	410	115436102	Q5JNG4	Q5JNG4_ORYSJ	Os01g0297700 protein (Putative MtN21) (Uncharacterized protein) (cDNA clone:002-108-G11, full insert sequence)	OSJNBa0025P13.26 P0487H02.4 Os01g0297700 OsJ_01420	Oryza sativa subsp. japonica (Rice)	IPR000620;IPR030184;	PF00892;	integral component of membrane [GO:0016021]; transmembrane transporter activity [GO:0022857]	GO:0016021; GO:0022857	NA	transmembrane transporter activity [GO:0022857]	integral component of membrane [GO:0016021]
CUFF.24537.1	gi|115436190|ref|NP_001042853.1|	70.91	3	1712	62	631	0	707	115436190	Q8L570	Q8L570_ORYSJ	Lipase class 3-like protein (OJ1116_C07.9 protein) (Os01g0309900 protein) (cDNA clone:J023108O19, full insert sequence)	P0551A11.12 OJ1116_C07.9 OSJNBa0008D05.32 Os01g0309900	Oryza sativa subsp. japonica (Rice)	IPR029058;IPR002921;IPR005592;	PF03893;PF01764;	hydrolase activity [GO:0016787]; lipid catabolic process [GO:0016042]	GO:0016787; GO:0016042	lipid catabolic process [GO:0016042]	hydrolase activity [GO:0016787]	NA
CUFF.30976.1	gi|115436220|ref|NP_001042868.1|	46.45	371	1003	41	207	3e-30	122	115436220	Q8LQ87	Q8LQ87_ORYSJ	Os01g0313300 protein (Putative ethylene response factor 2) (cDNA clone:J023075G11, full insert sequence)	B1011A07.39 Os01g0313300	Oryza sativa subsp. japonica (Rice)	IPR001471;IPR016177;	PF00847;	nucleus [GO:0005634]; DNA binding [GO:0003677]; sequence-specific DNA binding transcription factor activity [GO:0003700]; transcription, DNA-templated [GO:0006351]	GO:0003677; GO:0005634; GO:0003700; GO:0006351	transcription, DNA-templated [GO:0006351]	DNA binding [GO:0003677]; sequence-specific DNA binding transcription factor activity [GO:0003700]	nucleus [GO:0005634]
CUFF.36455.1	gi|115436220|ref|NP_001042868.1|	54.3	155	706	13	175	3e-36	137	115436220	Q8LQ87	Q8LQ87_ORYSJ	Os01g0313300 protein (Putative ethylene response factor 2) (cDNA clone:J023075G11, full insert sequence)	B1011A07.39 Os01g0313300	Oryza sativa subsp. japonica (Rice)	IPR001471;IPR016177;	PF00847;	nucleus [GO:0005634]; DNA binding [GO:0003677]; sequence-specific DNA binding transcription factor activity [GO:0003700]; transcription, DNA-templated [GO:0006351]	GO:0003677; GO:0005634; GO:0003700; GO:0006351	transcription, DNA-templated [GO:0006351]	DNA binding [GO:0003677]; sequence-specific DNA binding transcription factor activity [GO:0003700]	nucleus [GO:0005634]
CUFF.6856.1	gi|115436230|ref|NP_001042873.1|	41.98	273	515	9	89	2e-13	67.8	115436230	Q0JN91	Q0JN91_ORYSJ	Os01g0314800 protein (Uncharacterized protein)	Os01g0314800 OsJ_01496	Oryza sativa subsp. japonica (Rice)	IPR004926;	PF03242;	response to stress [GO:0006950]	GO:0006950	response to stress [GO:0006950]	NA	NA
CUFF.11595.1	gi|115436272|ref|NP_001042894.1|	73.31	116	1612	7	504	0	650	115436272	Q9AWQ0	Q9AWQ0_ORYSJ	Os01g0323000 protein (Receptor protein kinase PERK1-like protein) (Uncharacterized protein)	P0426D06.43 Os01g0323000 OsJ_01535	Oryza sativa subsp. japonica (Rice)	IPR011009;IPR000719;IPR017441;IPR008271;	PF00069;	ATP binding [GO:0005524]; protein serine/threonine kinase activity [GO:0004674]	GO:0005524; GO:0004674	NA	ATP binding [GO:0005524]; protein serine/threonine kinase activity [GO:0004674]	NA
CUFF.11937.1	gi|115436366|ref|NP_001042941.1|	85	108	227	521	559	5e-12	67.4	115436366	Q94CN9	Q94CN9_ORYSJ	Dihydrolipoyl dehydrogenase (EC 1.8.1.4)	P0487E11.36 Os01g0337900	Oryza sativa subsp. japonica (Rice)	IPR016156;IPR006258;IPR004099;IPR023753;IPR012999;IPR001327;	PF00070;PF07992;PF02852;	dihydrolipoyl dehydrogenase activity [GO:0004148]; flavin adenine dinucleotide binding [GO:0050660]; cell redox homeostasis [GO:0045454]	GO:0045454; GO:0004148; GO:0050660	cell redox homeostasis [GO:0045454]	dihydrolipoyl dehydrogenase activity [GO:0004148]; flavin adenine dinucleotide binding [GO:0050660]	NA
CUFF.33938.1	gi|115436506|ref|NP_001043011.1|	56.11	2	1867	180	800	0	691	115436506	Q5ZBJ9	Q5ZBJ9_ORYSJ	Os01g0357800 protein (Pentatricopeptide (PPR) repeat-containing protein-like)	P0025H06.26 P0514H03.5 Os01g0357800	Oryza sativa subsp. japonica (Rice)	IPR002885;IPR011990;	PF01535;PF13041;	NA	NA	NA	NA	NA
CUFF.20772.1	gi|115436538|ref|NP_001043027.1|	73.26	3	563	128	314	2e-83	270	115436538	Q5ZC21	Q5ZC21_ORYSJ	Esterase/lipase/thioesterase-like protein (Os01g0362100 protein) (Uncharacterized protein)	P0460H02.32 Os01g0362100 OsJ_01754	Oryza sativa subsp. japonica (Rice)	IPR029058;IPR000073;IPR007130;	PF12697;PF03982;	transferase activity, transferring acyl groups other than amino-acyl groups [GO:0016747]	GO:0016747	NA	transferase activity, transferring acyl groups other than amino-acyl groups [GO:0016747]	NA
CUFF.20772.2	gi|115436538|ref|NP_001043027.1|	73.87	3	863	128	413	2e-134	400	115436538	Q5ZC21	Q5ZC21_ORYSJ	Esterase/lipase/thioesterase-like protein (Os01g0362100 protein) (Uncharacterized protein)	P0460H02.32 Os01g0362100 OsJ_01754	Oryza sativa subsp. japonica (Rice)	IPR029058;IPR000073;IPR007130;	PF12697;PF03982;	transferase activity, transferring acyl groups other than amino-acyl groups [GO:0016747]	GO:0016747	NA	transferase activity, transferring acyl groups other than amino-acyl groups [GO:0016747]	NA
CUFF.14985.1	gi|115436564|ref|NP_001043040.1|	82.78	660	1112	188	338	6e-122	266	115436564	Q5JJM6	Q5JJM6_ORYSJ	Os01g0367100 protein (Putative uncharacterized protein B1329D01.2) (Putative uncharacterized protein B1642C07.56) (Putative uncharacterized protein P0784G04.3) (cDNA clone:002-173-F07, full insert sequence)	B1329D01.2 B1642C07.56 P0784G04.3 Os01g0367100	Oryza sativa subsp. japonica (Rice)	IPR016040;	NA	NA	NA	NA	NA	NA
CUFF.14985.2	gi|115436564|ref|NP_001043040.1|	82.78	594	1046	188	338	6e-123	266	115436564	Q5JJM6	Q5JJM6_ORYSJ	Os01g0367100 protein (Putative uncharacterized protein B1329D01.2) (Putative uncharacterized protein B1642C07.56) (Putative uncharacterized protein P0784G04.3) (cDNA clone:002-173-F07, full insert sequence)	B1329D01.2 B1642C07.56 P0784G04.3 Os01g0367100	Oryza sativa subsp. japonica (Rice)	IPR016040;	NA	NA	NA	NA	NA	NA
CUFF.29826.1	gi|115436616|ref|NP_001043066.1|	78.62	306	1997	2	559	0	828	115436616	Q93WM3	Q93WM3_ORYSJ	Os01g0372700 protein (Putative asparagine-tRNA ligase)	B1039D07.28 B1045D11.6 Os01g0372700	Oryza sativa subsp. japonica (Rice)	IPR004364;IPR018150;IPR006195;IPR004522;IPR002312;IPR012340;IPR004365;IPR009068;IPR000738;	PF00152;PF01336;	cytoplasm [GO:0005737]; asparagine-tRNA ligase activity [GO:0004816]; ATP binding [GO:0005524]; nucleic acid binding [GO:0003676]; asparaginyl-tRNA aminoacylation [GO:0006421]	GO:0005524; GO:0004816; GO:0006421; GO:0005737; GO:0003676	asparaginyl-tRNA aminoacylation [GO:0006421]	asparagine-tRNA ligase activity [GO:0004816]; ATP binding [GO:0005524]; nucleic acid binding [GO:0003676]	cytoplasm [GO:0005737]
CUFF.21171.1	gi|115436666|ref|NP_001043091.1|	52.38	889	395	1	167	3e-50	168	115436666	Q8W084	Q8W084_ORYSJ	Os01g0382400 protein (Putative pathogenesis-related protein) (cDNA clone:J023072K01, full insert sequence)	OSJNBa0091E23.10 B1096D03.54 Os01g0382400	Oryza sativa subsp. japonica (Rice)	IPR001283;IPR018244;IPR014044;IPR002413;	PF00188;	extracellular region [GO:0005576]	GO:0005576	NA	NA	extracellular region [GO:0005576]
CUFF.12876.1	gi|115436744|ref|NP_001043125.1|	57.75	282	1772	1	513	0	578	115436744	Q5VNI5	Q5VNI5_ORYSJ	HGA1-like protein (Os01g0498300 protein) (Uncharacterized protein) (cDNA clone:J023019B01, full insert sequence)	OJ1126_G08.49 B1111E11.20 Os01g0498300 OsJ_01912	Oryza sativa subsp. japonica (Rice)	IPR007657;	PF04577;	transferase activity, transferring glycosyl groups [GO:0016757]	GO:0016757	NA	transferase activity, transferring glycosyl groups [GO:0016757]	NA
CUFF.20114.1	gi|115436854|ref|NP_001043153.1|	70.57	216	1058	3	277	9e-130	383	115436854	Q8LJL5	Q8LJL5_ORYSJ	Os01g0507500 protein (Putative uncharacterized protein OSJNBa0094H06.24) (Uncharacterized protein) (cDNA clone:001-022-E12, full insert sequence)	OSJNBa0094H06.24 Os01g0507500 OsJ_01951	Oryza sativa subsp. japonica (Rice)	IPR027093;IPR019194;	PF09816;	ELL-EAF complex [GO:0032783]; regulation of transcription, DNA-templated [GO:0006355]	GO:0032783; GO:0006355	regulation of transcription, DNA-templated [GO:0006355]	NA	ELL-EAF complex [GO:0032783]
CUFF.21339.1	gi|115436916|ref|NP_001043167.1|	74.12	1093	1857	75	324	5e-107	331	115436916	Q8LRH2	Q8LRH2_ORYSJ	Os01g0510600 protein (Tetratricopeptide repeat(TPR)-containing protein-like) (Uncharacterized protein) (cDNA clone:001-039-H05, full insert sequence)	P0520B06.17 Os01g0510600 OsJ_01968	Oryza sativa subsp. japonica (Rice)	IPR013026;IPR011990;	NA	NA	NA	NA	NA	NA
CUFF.8961.1	gi|115437084|ref|NP_001043207.1|	47.46	346	2	1	117	5e-23	97.1	115437084	Q5QLX2	Q5QLX2_ORYSJ	Blight resistance protein RGA1-like protein (Os01g0520600 protein)	B1168H06.37 Os01g0520600	Oryza sativa subsp. japonica (Rice)	IPR002182;IPR027417;	PF00931;	ADP binding [GO:0043531]	GO:0043531	NA	ADP binding [GO:0043531]	NA
CUFF.14165.1	gi|115437084|ref|NP_001043207.1|	40.57	148	1356	1	407	2e-82	277	115437084	Q5QLX2	Q5QLX2_ORYSJ	Blight resistance protein RGA1-like protein (Os01g0520600 protein)	B1168H06.37 Os01g0520600	Oryza sativa subsp. japonica (Rice)	IPR002182;IPR027417;	PF00931;	ADP binding [GO:0043531]	GO:0043531	NA	ADP binding [GO:0043531]	NA
CUFF.14451.1	gi|115437084|ref|NP_001043207.1|	41.77	55	519	1	153	2e-23	100	115437084	Q5QLX2	Q5QLX2_ORYSJ	Blight resistance protein RGA1-like protein (Os01g0520600 protein)	B1168H06.37 Os01g0520600	Oryza sativa subsp. japonica (Rice)	IPR002182;IPR027417;	PF00931;	ADP binding [GO:0043531]	GO:0043531	NA	ADP binding [GO:0043531]	NA
CUFF.14459.1	gi|115437084|ref|NP_001043207.1|	40.74	106	501	1	134	6e-21	93.2	115437084	Q5QLX2	Q5QLX2_ORYSJ	Blight resistance protein RGA1-like protein (Os01g0520600 protein)	B1168H06.37 Os01g0520600	Oryza sativa subsp. japonica (Rice)	IPR002182;IPR027417;	PF00931;	ADP binding [GO:0043531]	GO:0043531	NA	ADP binding [GO:0043531]	NA
CUFF.14487.1	gi|115437084|ref|NP_001043207.1|	46.17	315	1742	1	477	2e-139	431	115437084	Q5QLX2	Q5QLX2_ORYSJ	Blight resistance protein RGA1-like protein (Os01g0520600 protein)	B1168H06.37 Os01g0520600	Oryza sativa subsp. japonica (Rice)	IPR002182;IPR027417;	PF00931;	ADP binding [GO:0043531]	GO:0043531	NA	ADP binding [GO:0043531]	NA
CUFF.29183.1	gi|115437084|ref|NP_001043207.1|	49.01	460	8	328	478	1e-49	176	115437084	Q5QLX2	Q5QLX2_ORYSJ	Blight resistance protein RGA1-like protein (Os01g0520600 protein)	B1168H06.37 Os01g0520600	Oryza sativa subsp. japonica (Rice)	IPR002182;IPR027417;	PF00931;	ADP binding [GO:0043531]	GO:0043531	NA	ADP binding [GO:0043531]	NA
CUFF.29589.1	gi|115437100|ref|NP_001043211.1|	68.39	14	994	45	392	1e-168	491	115437100	Q5QMD9	Q5QMD9_ORYSJ	Lipase-like protein (Os01g0521400 protein) (cDNA clone:002-112-C03, full insert sequence)	P0516D04.4 Os01g0521400	Oryza sativa subsp. japonica (Rice)	IPR029058;IPR000073;	PF12697;	NA	NA	NA	NA	NA
CUFF.12267.2	gi|115437104|ref|NP_001043212.1|	69.35	3	590	407	603	2e-89	281	115437104	Q5QMD6	Q5QMD6_ORYSJ	DNAJ heat shock N-terminal domain-containing protein-like (Os01g0521500 protein)	P0516D04.8 Os01g0521500	Oryza sativa subsp. japonica (Rice)	IPR001623;IPR022226;	PF00226;PF12572;	regulation of mitotic cell cycle [GO:0007346]; vernalization response [GO:0010048]	GO:0007346; GO:0010048	regulation of mitotic cell cycle [GO:0007346]; vernalization response [GO:0010048]	NA	NA
CUFF.12267.3	gi|115437104|ref|NP_001043212.1|	69.5	2	592	406	603	4e-90	283	115437104	Q5QMD6	Q5QMD6_ORYSJ	DNAJ heat shock N-terminal domain-containing protein-like (Os01g0521500 protein)	P0516D04.8 Os01g0521500	Oryza sativa subsp. japonica (Rice)	IPR001623;IPR022226;	PF00226;PF12572;	regulation of mitotic cell cycle [GO:0007346]; vernalization response [GO:0010048]	GO:0007346; GO:0010048	regulation of mitotic cell cycle [GO:0007346]; vernalization response [GO:0010048]	NA	NA
CUFF.36787.1	gi|115437178|ref|NP_001043230.1|	69.41	354	1514	45	429	5e-176	515	115437178	Q5QLH9	Q5QLH9_ORYSJ	Os01g0527700 protein (Putative heme A:farnesyltransferase) (Uncharacterized protein) (cDNA clone:001-040-G11, full insert sequence) (cDNA clone:J013109B04, full insert sequence)	B1074C08.35 B1129H01.4 Os01g0527700 OsJ_02055	Oryza sativa subsp. japonica (Rice)	IPR006369;IPR016315;IPR000537;	PF01040;	integral component of membrane [GO:0016021]; mitochondrial membrane [GO:0031966]; protoheme IX farnesyltransferase activity [GO:0008495]; heme O biosynthetic process [GO:0048034]	GO:0048034; GO:0016021; GO:0031966; GO:0008495	heme O biosynthetic process [GO:0048034]	protoheme IX farnesyltransferase activity [GO:0008495]	integral component of membrane [GO:0016021]; mitochondrial membrane [GO:0031966]
CUFF.36787.2	gi|115437178|ref|NP_001043230.1|	65.77	745	1524	179	429	3e-139	339	115437178	Q5QLH9	Q5QLH9_ORYSJ	Os01g0527700 protein (Putative heme A:farnesyltransferase) (Uncharacterized protein) (cDNA clone:001-040-G11, full insert sequence) (cDNA clone:J013109B04, full insert sequence)	B1074C08.35 B1129H01.4 Os01g0527700 OsJ_02055	Oryza sativa subsp. japonica (Rice)	IPR006369;IPR016315;IPR000537;	PF01040;	integral component of membrane [GO:0016021]; mitochondrial membrane [GO:0031966]; protoheme IX farnesyltransferase activity [GO:0008495]; heme O biosynthetic process [GO:0048034]	GO:0048034; GO:0016021; GO:0031966; GO:0008495	heme O biosynthetic process [GO:0048034]	protoheme IX farnesyltransferase activity [GO:0008495]	integral component of membrane [GO:0016021]; mitochondrial membrane [GO:0031966]
CUFF.28637.1	gi|115437210|ref|NP_001043238.1|	74.63	1601	2002	48	181	1e-60	209	115437210	Q0JM76	GRXS4_ORYSJ	Monothiol glutaredoxin-S4, mitochondrial	GRXS4 Os01g0530400 LOC_Os01g34620 P0702H08.16-1	Oryza sativa subsp. japonica (Rice)	IPR002109;IPR004480;IPR012336;	PF00462;	mitochondrion [GO:0005739]; 2 iron, 2 sulfur cluster binding [GO:0051537]; electron carrier activity [GO:0009055]; metal ion binding [GO:0046872]; protein disulfide oxidoreductase activity [GO:0015035]; cell redox homeostasis [GO:0045454]	GO:0051537; GO:0045454; GO:0009055; GO:0046872; GO:0005739; GO:0015035	cell redox homeostasis [GO:0045454]	2 iron, 2 sulfur cluster binding [GO:0051537]; electron carrier activity [GO:0009055]; metal ion binding [GO:0046872]; protein disulfide oxidoreductase activity [GO:0015035]	mitochondrion [GO:0005739]
CUFF.22231.1	gi|115437598|ref|NP_001043334.1|	78.57	1	126	25	66	1e-14	68.9	115437598	Q5JKR6	Q5JKR6_ORYSJ	Os01g0558300 protein (RWD domain containing 1-like protein) (cDNA clone:J013001P15, full insert sequence)	B1064G04.6 B1144D11.28 Os01g0558300	Oryza sativa subsp. japonica (Rice)	IPR006575;IPR016135;	PF05773;	NA	NA	NA	NA	NA
CUFF.42053.1	gi|115437600|ref|NP_001043335.1|	39.5	4	1074	74	418	4e-60	213	115437600	Q8S9U1	Q8S9U1_ORYSJ	Os01g0558500 protein (Putative uncharacterized protein B1064G04.8) (Putative uncharacterized protein B1144D11.30)	B1064G04.8 B1144D11.30 Os01g0558500	Oryza sativa subsp. japonica (Rice)	IPR000313;	PF00855;	NA	NA	NA	NA	NA
CUFF.22236.1	gi|115437604|ref|NP_001043336.1|	95.43	194	784	1	197	3e-129	377	115437604	Q0JLX8	Q0JLX8_ORYSJ	Os01g0558600 protein (Uncharacterized protein) (cDNA, clone: J100084E08, full insert sequence)	Os01g0558600 OsJ_02222	Oryza sativa subsp. japonica (Rice)	IPR027417;IPR005225;IPR001806;IPR003579;	PF00071;	GTP binding [GO:0005525]; protein transport [GO:0015031]; small GTPase mediated signal transduction [GO:0007264]	GO:0005525; GO:0015031; GO:0007264	protein transport [GO:0015031]; small GTPase mediated signal transduction [GO:0007264]	GTP binding [GO:0005525]	NA
CUFF.42067.1	gi|115437604|ref|NP_001043336.1|	93.07	169	774	1	202	1e-123	380	115437604	Q0JLX8	Q0JLX8_ORYSJ	Os01g0558600 protein (Uncharacterized protein) (cDNA, clone: J100084E08, full insert sequence)	Os01g0558600 OsJ_02222	Oryza sativa subsp. japonica (Rice)	IPR027417;IPR005225;IPR001806;IPR003579;	PF00071;	GTP binding [GO:0005525]; protein transport [GO:0015031]; small GTPase mediated signal transduction [GO:0007264]	GO:0005525; GO:0015031; GO:0007264	protein transport [GO:0015031]; small GTPase mediated signal transduction [GO:0007264]	GTP binding [GO:0005525]	NA
CUFF.22248.1	gi|115437616|ref|NP_001043339.1|	76.43	268	738	73	204	6e-94	234	115437616	Q5JKQ4	Q5JKQ4_ORYSJ	Os01g0559000 protein (Thioredoxin family Trp26-like protein) (Uncharacterized protein) (cDNA clone:006-307-H03, full insert sequence)	B1064G04.15-1 B1144D11.37-1 Os01g0559000 OsJ_02227	Oryza sativa subsp. japonica (Rice)	IPR008979;IPR010400;	PF06201;	NA	NA	NA	NA	NA
CUFF.22248.2	gi|115437616|ref|NP_001043339.1|	77.52	51	704	1	191	6e-112	334	115437616	Q5JKQ4	Q5JKQ4_ORYSJ	Os01g0559000 protein (Thioredoxin family Trp26-like protein) (Uncharacterized protein) (cDNA clone:006-307-H03, full insert sequence)	B1064G04.15-1 B1144D11.37-1 Os01g0559000 OsJ_02227	Oryza sativa subsp. japonica (Rice)	IPR008979;IPR010400;	PF06201;	NA	NA	NA	NA	NA
CUFF.22248.3	gi|115437616|ref|NP_001043339.1|	78.17	51	737	1	204	5e-124	363	115437616	Q5JKQ4	Q5JKQ4_ORYSJ	Os01g0559000 protein (Thioredoxin family Trp26-like protein) (Uncharacterized protein) (cDNA clone:006-307-H03, full insert sequence)	B1064G04.15-1 B1144D11.37-1 Os01g0559000 OsJ_02227	Oryza sativa subsp. japonica (Rice)	IPR008979;IPR010400;	PF06201;	NA	NA	NA	NA	NA
CUFF.22273.1	gi|115437636|ref|NP_001043344.1|	79.44	129	1502	40	501	0	723	115437636	Q7F1B4	Q7F1B4_ORYSJ	Os01g0559600 protein (Putative C13 endopeptidase NP1) (cDNA clone:J013108L21, full insert sequence)	B1064G04.34 Os01g0559600	Oryza sativa subsp. japonica (Rice)	IPR001096;	PF01650;	cysteine-type endopeptidase activity [GO:0004197]	GO:0004197	NA	cysteine-type endopeptidase activity [GO:0004197]	NA
CUFF.22256.1	gi|115437648|ref|NP_001043347.1|	61.76	718	311	307	442	1e-51	182	115437648	Q8S9S4	ILL1_ORYSJ	IAA-amino acid hydrolase ILR1-like 1 (EC 3.5.1.-)	ILL1 IAR Os01g0560000 LOC_Os01g37960 B1064G04.44 OsJ_002169	Oryza sativa subsp. japonica (Rice)	IPR017439;IPR002933;IPR011650;	PF07687;PF01546;	endoplasmic reticulum lumen [GO:0005788]; hydrolase activity [GO:0016787]	GO:0005788; GO:0016787	NA	hydrolase activity [GO:0016787]	endoplasmic reticulum lumen [GO:0005788]
CUFF.22257.1	gi|115437648|ref|NP_001043347.1|	62.22	548	952	308	442	9e-50	181	115437648	Q8S9S4	ILL1_ORYSJ	IAA-amino acid hydrolase ILR1-like 1 (EC 3.5.1.-)	ILL1 IAR Os01g0560000 LOC_Os01g37960 B1064G04.44 OsJ_002169	Oryza sativa subsp. japonica (Rice)	IPR017439;IPR002933;IPR011650;	PF07687;PF01546;	endoplasmic reticulum lumen [GO:0005788]; hydrolase activity [GO:0016787]	GO:0005788; GO:0016787	NA	hydrolase activity [GO:0016787]	endoplasmic reticulum lumen [GO:0005788]
CUFF.40977.1	gi|115437842|ref|NP_001043394.1|	63.39	93	971	1	269	3e-119	355	115437842	Q9AWX8	Q9AWX8_ORYSJ	DNA repair protein radA (RadA)-like (Os01g0578000 protein) (cDNA clone:006-202-D10, full insert sequence)	P0013G02.12-1 P0022F12.36-1 Os01g0578000	Oryza sativa subsp. japonica (Rice)	IPR013632;IPR016467;IPR027417;IPR020588;	PF08423;	ATP binding [GO:0005524]; DNA binding [GO:0003677]; DNA-dependent ATPase activity [GO:0008094]; DNA repair [GO:0006281]	GO:0005524; GO:0003677; GO:0006281; GO:0008094	DNA repair [GO:0006281]	ATP binding [GO:0005524]; DNA binding [GO:0003677]; DNA-dependent ATPase activity [GO:0008094]	NA
CUFF.10792.1	gi|115438024|ref|NP_001043439.1|	70.41	39	332	9	106	6e-43	144	115438024	Q5ZC82	LOG_ORYSJ	Cytokinin riboside 5'-monophosphate phosphoribohydrolase LOG (EC 3.2.2.n1) (Protein LONELY GUY)	LOG Os01g0588900 LOC_Os01g40630 OsJ_02411 P0415C01.3	Oryza sativa subsp. japonica (Rice)	IPR005269;	PF03641;	cytoplasm [GO:0005737]; hydrolase activity, hydrolyzing N-glycosyl compounds [GO:0016799]; cytokinin biosynthetic process [GO:0009691]; regulation of meristem development [GO:0048509]	GO:0009691; GO:0005737; GO:0016799; GO:0048509	cytokinin biosynthetic process [GO:0009691]; regulation of meristem development [GO:0048509]	hydrolase activity, hydrolyzing N-glycosyl compounds [GO:0016799]	cytoplasm [GO:0005737]
CUFF.42300.1	gi|115438082|ref|NP_001043453.1|	76.51	175	1662	5	502	0	790	115438082	Q9LRE9	Q9LRE9_ORYSJ	Cytosolic aldehyde dehydrogenase (Os01g0591000 protein) (Putative aldehyde dehydrogenase (NAD+)) (cDNA clone:002-117-A10, full insert sequence) (cDNA clone:J023144F17, full insert sequence)	ALDH1a P0710A02.6 Os01g0591000	Oryza sativa subsp. japonica (Rice)	IPR016161;IPR016163;IPR016160;IPR029510;IPR016162;IPR015590;	PF00171;	oxidoreductase activity, acting on the aldehyde or oxo group of donors, NAD or NADP as acceptor [GO:0016620]	GO:0016620	NA	oxidoreductase activity, acting on the aldehyde or oxo group of donors, NAD or NADP as acceptor [GO:0016620]	NA
CUFF.27099.1	gi|115438090|ref|NP_001043455.1|	53.85	293	117	1	65	3e-13	66.2	115438090	Q5ZD40	Q5ZD40_ORYSJ	Os01g0592500 protein (Putative uncharacterized protein P0710A02.24) (Uncharacterized protein)	P0710A02.24 Os01g0592500 OsJ_02436	Oryza sativa subsp. japonica (Rice)	IPR009424;	PF06376;	NA	NA	NA	NA	NA
CUFF.24836.1	gi|115438214|ref|NP_001043485.1|	73.53	1478	357	131	500	3e-160	479	115438214	Q94D20	Q94D20_ORYSJ	Nucleoid DNA-binding protein cnd41-like (Os01g0598600 protein)	P0025A05.25 Os01g0598600	Oryza sativa subsp. japonica (Rice)	IPR001461;IPR021109;	NA	aspartic-type endopeptidase activity [GO:0004190]; DNA binding [GO:0003677]	GO:0003677; GO:0004190	NA	aspartic-type endopeptidase activity [GO:0004190]; DNA binding [GO:0003677]	NA
CUFF.23943.1	gi|115438464|ref|NP_001043546.1|	35.54	283	2202	322	903	2e-120	337	115438464	Q5ZE24	Q5ZE24_ORYSJ	Endonuclease/exonuclease/phosphatase family protein-like (Os01g0610600 protein)	P0410E03.25-1 Os01g0610600	Oryza sativa subsp. japonica (Rice)	IPR005135;	PF03372;	endonuclease activity [GO:0004519]; exonuclease activity [GO:0004527]	GO:0004519; GO:0004527	NA	endonuclease activity [GO:0004519]; exonuclease activity [GO:0004527]	NA
CUFF.356.1	gi|115438510|ref|NP_001043557.1|	59.33	425	1015	43	250	1e-78	253	115438510	Q0JLA7	Q0JLA7_ORYSJ	Os01g0612600 protein (Uncharacterized protein)	Os01g0612600 OsJ_02586	Oryza sativa subsp. japonica (Rice)	IPR012866;IPR013083;	PF07800;	NA	NA	NA	NA	NA
CUFF.42388.2	gi|115438510|ref|NP_001043557.1|	60.15	49	447	118	250	6e-40	149	115438510	Q0JLA7	Q0JLA7_ORYSJ	Os01g0612600 protein (Uncharacterized protein)	Os01g0612600 OsJ_02586	Oryza sativa subsp. japonica (Rice)	IPR012866;IPR013083;	PF07800;	NA	NA	NA	NA	NA
CUFF.42388.1	gi|115438510|ref|NP_001043557.1|	55.43	302	1048	1	250	6e-79	257	115438510	Q0JLA7	Q0JLA7_ORYSJ	Os01g0612600 protein (Uncharacterized protein)	Os01g0612600 OsJ_02586	Oryza sativa subsp. japonica (Rice)	IPR012866;IPR013083;	PF07800;	NA	NA	NA	NA	NA
CUFF.13734.1	gi|115438576|ref|NP_001043573.1|	46.76	1436	213	5	420	2e-124	375	115438576	Q9FTG9	Q9FTG9_ORYSJ	Os01g0615300 protein (Taxadienol acetyl transferase-like) (Uncharacterized protein)	P0410E01.47 Os01g0615300 OsJ_02606	Oryza sativa subsp. japonica (Rice)	IPR023213;IPR003480;	PF02458;	transferase activity, transferring acyl groups other than amino-acyl groups [GO:0016747]	GO:0016747	NA	transferase activity, transferring acyl groups other than amino-acyl groups [GO:0016747]	NA
CUFF.13735.1	gi|115438576|ref|NP_001043573.1|	43.82	144	1451	5	420	2e-118	360	115438576	Q9FTG9	Q9FTG9_ORYSJ	Os01g0615300 protein (Taxadienol acetyl transferase-like) (Uncharacterized protein)	P0410E01.47 Os01g0615300 OsJ_02606	Oryza sativa subsp. japonica (Rice)	IPR023213;IPR003480;	PF02458;	transferase activity, transferring acyl groups other than amino-acyl groups [GO:0016747]	GO:0016747	NA	transferase activity, transferring acyl groups other than amino-acyl groups [GO:0016747]	NA
CUFF.10183.1	gi|115438596|ref|NP_001043578.1|	77.51	283	906	70	277	1e-105	317	115438596	Q5ZDK4	Q5ZDK4_ORYSJ	50S ribosomal protein L22-like (Os01g0616500 protein) (Uncharacterized protein) (cDNA clone:J033012O14, full insert sequence)	P0686E09.15 Os01g0616500 OsJ_02612	Oryza sativa subsp. japonica (Rice)	IPR001063;IPR005727;	PF00237;	large ribosomal subunit [GO:0015934]; structural constituent of ribosome [GO:0003735]; translation [GO:0006412]	GO:0015934; GO:0003735; GO:0006412	translation [GO:0006412]	structural constituent of ribosome [GO:0003735]	large ribosomal subunit [GO:0015934]
CUFF.28342.1	gi|115438689|ref|NP_001043624.1|	61.76	845	1048	298	365	2e-19	92.8	115438689	Q5ZEA2	Q5ZEA2_ORYSJ	Os01g0625900 protein (Putative uncharacterized protein P0006C01.17) (Uncharacterized protein) (cDNA clone:001-117-G11, full insert sequence)	P0006C01.17 Os01g0625900 OsJ_02670	Oryza sativa subsp. japonica (Rice)	IPR006458;	PF04844;	NA	NA	NA	NA	NA
CUFF.6624.1	gi|115438803|ref|NP_001043681.1|	79.33	390	1289	127	401	3e-156	454	115438803	Q0JKY3	Q0JKY3_ORYSJ	Os01g0640800 protein (Uncharacterized protein)	Os01g0640800 OsJ_02780	Oryza sativa subsp. japonica (Rice)	IPR013785;IPR006638;IPR027492;IPR004383;IPR007197;	PF04055;	cytoplasm [GO:0005737]; iron-sulfur cluster binding [GO:0051536]; RNA methyltransferase activity [GO:0008173]; rRNA base methylation [GO:0070475]; tRNA methylation [GO:0030488]	GO:0008173; GO:0005737; GO:0051536; GO:0070475; GO:0030488	rRNA base methylation [GO:0070475]; tRNA methylation [GO:0030488]	iron-sulfur cluster binding [GO:0051536]; RNA methyltransferase activity [GO:0008173]	cytoplasm [GO:0005737]
CUFF.6624.2	gi|115438803|ref|NP_001043681.1|	87.4	2	763	148	401	6e-152	436	115438803	Q0JKY3	Q0JKY3_ORYSJ	Os01g0640800 protein (Uncharacterized protein)	Os01g0640800 OsJ_02780	Oryza sativa subsp. japonica (Rice)	IPR013785;IPR006638;IPR027492;IPR004383;IPR007197;	PF04055;	cytoplasm [GO:0005737]; iron-sulfur cluster binding [GO:0051536]; RNA methyltransferase activity [GO:0008173]; rRNA base methylation [GO:0070475]; tRNA methylation [GO:0030488]	GO:0008173; GO:0005737; GO:0051536; GO:0070475; GO:0030488	rRNA base methylation [GO:0070475]; tRNA methylation [GO:0030488]	iron-sulfur cluster binding [GO:0051536]; RNA methyltransferase activity [GO:0008173]	cytoplasm [GO:0005737]
CUFF.6624.3	gi|115438803|ref|NP_001043681.1|	84.77	359	949	205	401	2e-107	325	115438803	Q0JKY3	Q0JKY3_ORYSJ	Os01g0640800 protein (Uncharacterized protein)	Os01g0640800 OsJ_02780	Oryza sativa subsp. japonica (Rice)	IPR013785;IPR006638;IPR027492;IPR004383;IPR007197;	PF04055;	cytoplasm [GO:0005737]; iron-sulfur cluster binding [GO:0051536]; RNA methyltransferase activity [GO:0008173]; rRNA base methylation [GO:0070475]; tRNA methylation [GO:0030488]	GO:0008173; GO:0005737; GO:0051536; GO:0070475; GO:0030488	rRNA base methylation [GO:0070475]; tRNA methylation [GO:0030488]	iron-sulfur cluster binding [GO:0051536]; RNA methyltransferase activity [GO:0008173]	cytoplasm [GO:0005737]
CUFF.17753.1	gi|115438823|ref|NP_001043691.1|	81.08	1	333	91	201	1e-62	194	115438823	Q5VP75	Q5VP75_ORYSJ	Os01g0642900 protein (Single-strand DNA binding protein-like) (Uncharacterized protein) (cDNA clone:001-122-B08, full insert sequence) (cDNA clone:J033043K18, full insert sequence)	P0510C12.21 Os01g0642900 OsJ_02792	Oryza sativa subsp. japonica (Rice)	IPR012340;IPR000424;IPR011344;	PF00436;	single-stranded DNA binding [GO:0003697]; DNA replication [GO:0006260]	GO:0006260; GO:0003697	DNA replication [GO:0006260]	single-stranded DNA binding [GO:0003697]	NA
CUFF.4777.1	gi|115438827|ref|NP_001043693.1|	76.44	87	623	6	196	4e-82	251	115438827	Q0JKX1	HOX3_ORYSJ	Homeobox-leucine zipper protein HOX3 (HD-ZIP protein HOX3) (Homeodomain transcription factor HOX3) (OsHox3)	HOX3 Os01g0643600 LOC_Os01g45570 OsJ_002698	Oryza sativa subsp. japonica (Rice)	IPR017970;IPR001356;IPR009057;IPR003106;	PF02183;PF00046;	nucleus [GO:0005634]; sequence-specific DNA binding [GO:0043565]; sequence-specific DNA binding transcription factor activity [GO:0003700]; transcription, DNA-templated [GO:0006351]	GO:0005634; GO:0043565; GO:0003700; GO:0006351	transcription, DNA-templated [GO:0006351]	sequence-specific DNA binding [GO:0043565]; sequence-specific DNA binding transcription factor activity [GO:0003700]	nucleus [GO:0005634]
CUFF.18993.1	gi|115438827|ref|NP_001043693.1|	77.48	3	335	114	224	8e-54	172	115438827	Q0JKX1	HOX3_ORYSJ	Homeobox-leucine zipper protein HOX3 (HD-ZIP protein HOX3) (Homeodomain transcription factor HOX3) (OsHox3)	HOX3 Os01g0643600 LOC_Os01g45570 OsJ_002698	Oryza sativa subsp. japonica (Rice)	IPR017970;IPR001356;IPR009057;IPR003106;	PF02183;PF00046;	nucleus [GO:0005634]; sequence-specific DNA binding [GO:0043565]; sequence-specific DNA binding transcription factor activity [GO:0003700]; transcription, DNA-templated [GO:0006351]	GO:0005634; GO:0043565; GO:0003700; GO:0006351	transcription, DNA-templated [GO:0006351]	sequence-specific DNA binding [GO:0043565]; sequence-specific DNA binding transcription factor activity [GO:0003700]	nucleus [GO:0005634]
CUFF.19000.1	gi|115438833|ref|NP_001043696.1|	39.18	66	338	10	106	5e-12	65.5	115438833	Q5VP66	Q5VP66_ORYSJ	Os01g0644000 protein (Putative uncharacterized protein P0510C12.40) (Putative uncharacterized protein P0707D10.5) (Uncharacterized protein) (cDNA clone:001-122-B07, full insert sequence) (cDNA clone:J033147D17, full insert sequence)	P0510C12.40 P0707D10.5 Os01g0644000 OsJ_02797	Oryza sativa subsp. japonica (Rice)	NA	NA	NA	NA	NA	NA	NA
CUFF.42371.1	gi|115438861|ref|NP_001043710.1|	87.58	422	1912	88	586	0	821	115438861	Q5VQU1	Q5VQU1_ORYSJ	Os01g0647100 protein (Putative plastidic ATP/ADP transporter)	P0038D11.19 P0707D10.46 Os01g0647100	Oryza sativa subsp. japonica (Rice)	IPR004667;IPR020846;	PF03219;	integral component of membrane [GO:0016021]; ATP binding [GO:0005524]; ATP:ADP antiporter activity [GO:0005471]	GO:0005524; GO:0005471; GO:0016021	NA	ATP:ADP antiporter activity [GO:0005471]; ATP binding [GO:0005524]	integral component of membrane [GO:0016021]
CUFF.45076.1	gi|115438875|ref|NP_001043717.1|	55.2	204	578	47	137	3e-46	115	115438875	Q94JA2	Q94JA2_ORYSJ	Malate dehydrogenase (EC 1.1.1.37)	P0047B08.9 OJ1316_H05.27 Os01g0649100 OsJ_02822	Oryza sativa subsp. japonica (Rice)	IPR001557;IPR022383;IPR001236;IPR015955;IPR001252;IPR010097;IPR016040;	PF02866;PF00056;	L-malate dehydrogenase activity [GO:0030060]; carbohydrate metabolic process [GO:0005975]; malate metabolic process [GO:0006108]; tricarboxylic acid cycle [GO:0006099]	GO:0030060; GO:0005975; GO:0006108; GO:0006099	carbohydrate metabolic process [GO:0005975]; malate metabolic process [GO:0006108]; tricarboxylic acid cycle [GO:0006099]	L-malate dehydrogenase activity [GO:0030060]	NA
CUFF.5149.1	gi|115438925|ref|NP_001043742.1|	77.28	1696	416	74	499	0	642	115438925	Q5VPB6	Q5VPB6_ORYSJ	Glycosyl transferase family 1 protein-like (Os01g0653200 protein) (cDNA clone:002-173-D01, full insert sequence)	OSJNBb0032K15.26 OSJNBb0006H05.7 Os01g0653200	Oryza sativa subsp. japonica (Rice)	IPR001296;IPR028098;	PF13439;PF00534;	transferase activity [GO:0016740]; galactolipid biosynthetic process [GO:0019375]; response to hypoxia [GO:0001666]	GO:0019375; GO:0001666; GO:0016740	galactolipid biosynthetic process [GO:0019375]; response to hypoxia [GO:0001666]	transferase activity [GO:0016740]	NA
CUFF.21727.2	gi|115438945|ref|NP_001043752.1|	79.57	423	1520	50	421	0	603	115438945	Q5SN79	Q5SN79_ORYSJ	Os01g0655500 protein (Putative uncharacterized protein OSJNBa0049H05.23) (cDNA clone:J013158F22, full insert sequence)	OSJNBa0049H05.23 Os01g0655500	Oryza sativa subsp. japonica (Rice)	IPR011009;IPR000719;	PF00069;	ATP binding [GO:0005524]; protein kinase activity [GO:0004672]	GO:0005524; GO:0004672	NA	ATP binding [GO:0005524]; protein kinase activity [GO:0004672]	NA
CUFF.21730.1	gi|115438945|ref|NP_001043752.1|	53.78	31	657	421	644	7e-71	238	115438945	Q5SN79	Q5SN79_ORYSJ	Os01g0655500 protein (Putative uncharacterized protein OSJNBa0049H05.23) (cDNA clone:J013158F22, full insert sequence)	OSJNBa0049H05.23 Os01g0655500	Oryza sativa subsp. japonica (Rice)	IPR011009;IPR000719;	PF00069;	ATP binding [GO:0005524]; protein kinase activity [GO:0004672]	GO:0005524; GO:0004672	NA	ATP binding [GO:0005524]; protein kinase activity [GO:0004672]	NA
CUFF.21497.1	gi|115438979|ref|NP_001043769.1|	67.72	123	1265	2	382	0	560	115438979	Q5SMS6	Q5SMS6_ORYSJ	Fimbriata-like (Os01g0659900 protein)	P0445H04.9 P0684E06.20 Os01g0659900	Oryza sativa subsp. japonica (Rice)	IPR001810;IPR026941;IPR011043;	PF12937;	SCF ubiquitin ligase complex [GO:0019005]; mitotic G1 DNA damage checkpoint [GO:0031571]; SCF-dependent proteasomal ubiquitin-dependent protein catabolic process [GO:0031146]	GO:0019005; GO:0031146; GO:0031571	mitotic G1 DNA damage checkpoint [GO:0031571]; SCF-dependent proteasomal ubiquitin-dependent protein catabolic process [GO:0031146]	NA	SCF ubiquitin ligase complex [GO:0019005]
CUFF.21497.2	gi|115438979|ref|NP_001043769.1|	69.48	528	1736	9	411	0	613	115438979	Q5SMS6	Q5SMS6_ORYSJ	Fimbriata-like (Os01g0659900 protein)	P0445H04.9 P0684E06.20 Os01g0659900	Oryza sativa subsp. japonica (Rice)	IPR001810;IPR026941;IPR011043;	PF12937;	SCF ubiquitin ligase complex [GO:0019005]; mitotic G1 DNA damage checkpoint [GO:0031571]; SCF-dependent proteasomal ubiquitin-dependent protein catabolic process [GO:0031146]	GO:0019005; GO:0031146; GO:0031571	mitotic G1 DNA damage checkpoint [GO:0031571]; SCF-dependent proteasomal ubiquitin-dependent protein catabolic process [GO:0031146]	NA	SCF ubiquitin ligase complex [GO:0019005]
CUFF.7632.1	gi|115439061|ref|NP_001043810.1|	42.13	589	1824	126	523	6e-75	254	115439061	Q5QLR5	Q5QLR5_ORYSJ	C-terminal zinc-finger-like (Os01g0667700 protein) (Uncharacterized protein) (cDNA clone:J023001G18, full insert sequence)	OSJNBb0063G05.28-2 Os01g0667700 OsJ_02947	Oryza sativa subsp. japonica (Rice)	IPR001841;IPR013083;	PF13639;	zinc ion binding [GO:0008270]	GO:0008270	NA	zinc ion binding [GO:0008270]	NA
CUFF.21826.1	gi|115439061|ref|NP_001043810.1|	47.01	14	763	279	523	6e-60	206	115439061	Q5QLR5	Q5QLR5_ORYSJ	C-terminal zinc-finger-like (Os01g0667700 protein) (Uncharacterized protein) (cDNA clone:J023001G18, full insert sequence)	OSJNBb0063G05.28-2 Os01g0667700 OsJ_02947	Oryza sativa subsp. japonica (Rice)	IPR001841;IPR013083;	PF13639;	zinc ion binding [GO:0008270]	GO:0008270	NA	zinc ion binding [GO:0008270]	NA
CUFF.34134.2	gi|115439067|ref|NP_001043813.1|	84.62	882	1115	81	158	7e-37	139	115439067	Q8W065	Q8W065_ORYSJ	Nuclear movement protein-like (Os01g0668000 protein) (Uncharacterized protein) (cDNA clone:J033057M08, full insert sequence)	P0014E08.4-1 OSJNBb0063G05.34-1 Os01g0668000 OsJ_02949	Oryza sativa subsp. japonica (Rice)	IPR007052;IPR008978;	PF04969;	NA	NA	NA	NA	NA
CUFF.21897.1	gi|115439069|ref|NP_001043814.1|	55.79	1040	348	17	247	4e-68	222	115439069	Q5QLS1	Q5QLS1_ORYSJ	Arabinogalactan protein-like (Os01g0668100 protein) (cDNA clone:001-200-A09, full insert sequence)	OSJNBb0063G05.35 P0014E08.5 Os01g0668100	Oryza sativa subsp. japonica (Rice)	IPR000782;	PF02469;	NA	NA	NA	NA	NA
CUFF.21812.1	gi|115439095|ref|NP_001043827.1|	40.53	1346	798	143	322	3e-13	77.8	115439095	Q5QMQ4	Q5QMQ4_ORYSJ	DDT transcription factor (Homeobox transcription factor-like) (Os01g0672300 protein)	P0007F06.10 Os01g0672300	Oryza sativa subsp. japonica (Rice)	NA	NA	DNA binding [GO:0003677]	GO:0003677	NA	DNA binding [GO:0003677]	NA
CUFF.27607.1	gi|115439193|ref|NP_001043876.1|	75.43	3	527	161	335	1e-73	234	115439193	Q5QLG0	Q5QLG0_ORYSJ	Membrane protein-like (Os01g0680900 protein)	P0019E03.14-2 Os01g0680900	Oryza sativa subsp. japonica (Rice)	IPR006593;IPR004877;IPR005018;	PF03188;PF03351;	integral component of membrane [GO:0016021]; oxidation-reduction process [GO:0055114]	GO:0016021; GO:0055114	oxidation-reduction process [GO:0055114]	NA	integral component of membrane [GO:0016021]
CUFF.7566.2	gi|115439213|ref|NP_001043886.1|	82.95	182	832	199	415	7e-131	384	115439213	Q5QLG3	Q5QLG3_ORYSJ	Os01g0682500 protein (Phosphoribulokinase/uridine kinase-like) (Uncharacterized protein) (cDNA clone:001-031-D08, full insert sequence) (cDNA clone:J013158I10, full insert sequence)	P0019E03.36 P0445E10.1 Os01g0682500 OsJ_03028	Oryza sativa subsp. japonica (Rice)	IPR027417;	NA	chloroplast envelope [GO:0009941]; chloroplast stroma [GO:0009570]; kinase activity [GO:0016301]	GO:0009941; GO:0009570; GO:0016301	NA	kinase activity [GO:0016301]	chloroplast envelope [GO:0009941]; chloroplast stroma [GO:0009570]
CUFF.7566.1	gi|115439213|ref|NP_001043886.1|	82.95	3	653	199	415	7e-132	384	115439213	Q5QLG3	Q5QLG3_ORYSJ	Os01g0682500 protein (Phosphoribulokinase/uridine kinase-like) (Uncharacterized protein) (cDNA clone:001-031-D08, full insert sequence) (cDNA clone:J013158I10, full insert sequence)	P0019E03.36 P0445E10.1 Os01g0682500 OsJ_03028	Oryza sativa subsp. japonica (Rice)	IPR027417;	NA	chloroplast envelope [GO:0009941]; chloroplast stroma [GO:0009570]; kinase activity [GO:0016301]	GO:0009941; GO:0009570; GO:0016301	NA	kinase activity [GO:0016301]	chloroplast envelope [GO:0009941]; chloroplast stroma [GO:0009570]
CUFF.7364.1	gi|115439253|ref|NP_001043906.1|	49.25	4	204	11	77	2e-19	82	115439253	Q0JKA8	Q0JKA8_ORYSJ	Os01g0686400 protein (Fragment)	Os01g0686400	Oryza sativa subsp. japonica (Rice)	IPR026635;	NA	methyltransferase activity [GO:0008168]	GO:0008168	NA	methyltransferase activity [GO:0008168]	NA
CUFF.19241.1	gi|115439263|ref|NP_001043911.1|	27.94	271	2622	26	763	4e-65	238	115439263	Q5N7L8	Q5N7L8_ORYSJ	Os01g0687300 protein (Putative uncharacterized protein P0519D04.18) (Uncharacterized protein) (cDNA clone:J033127O15, full insert sequence)	P0519D04.18 Os01g0687300 OsJ_03055	Oryza sativa subsp. japonica (Rice)	NA	NA	NA	NA	NA	NA	NA
CUFF.9255.1	gi|115439267|ref|NP_001043913.1|	77.36	1118	1435	108	209	3e-45	166	115439267	Q5N7L5	Q5N7L5_ORYSJ	Met-tRNAi formyl transferase-like (Os01g0687500 protein) (Uncharacterized protein) (cDNA clone:J023008N17, full insert sequence)	P0519D04.22 Os01g0687500 OsJ_03057	Oryza sativa subsp. japonica (Rice)	IPR005794;IPR005793;IPR002376;IPR011034;IPR015518;	PF02911;PF00551;	methionyl-tRNA formyltransferase activity [GO:0004479]	GO:0004479	NA	methionyl-tRNA formyltransferase activity [GO:0004479]	NA
CUFF.9255.2	gi|115439267|ref|NP_001043913.1|	80.39	1118	1423	108	209	2e-47	171	115439267	Q5N7L5	Q5N7L5_ORYSJ	Met-tRNAi formyl transferase-like (Os01g0687500 protein) (Uncharacterized protein) (cDNA clone:J023008N17, full insert sequence)	P0519D04.22 Os01g0687500 OsJ_03057	Oryza sativa subsp. japonica (Rice)	IPR005794;IPR005793;IPR002376;IPR011034;IPR015518;	PF02911;PF00551;	methionyl-tRNA formyltransferase activity [GO:0004479]	GO:0004479	NA	methionyl-tRNA formyltransferase activity [GO:0004479]	NA
CUFF.20853.1	gi|115439283|ref|NP_001043921.1|	79.37	5	193	183	245	2e-19	83.6	115439283	Q8S9V7	Q8S9V7_ORYSJ	Os01g0689000 protein (Putative uncharacterized protein P0519D04.39) (Uncharacterized protein) (cDNA clone:002-178-E08, full insert sequence)	P0519D04.39 Os01g0689000 OsJ_03066	Oryza sativa subsp. japonica (Rice)	IPR012438;	PF07797;	NA	NA	NA	NA	NA
CUFF.32401.1	gi|115439313|ref|NP_001043936.1|	97.3	334	2	299	409	9e-68	220	115439313	Q0JK78	Q0JK78_ORYSJ	Os01g0691600 protein	Os01g0691600	Oryza sativa subsp. japonica (Rice)	IPR006935;IPR014001;IPR001161;IPR027417;	PF04851;	ATP binding [GO:0005524]; ATP-dependent DNA helicase activity [GO:0004003]; DNA binding [GO:0003677]; nucleotide-excision repair [GO:0006289]	GO:0005524; GO:0004003; GO:0003677; GO:0006289	nucleotide-excision repair [GO:0006289]	ATP binding [GO:0005524]; ATP-dependent DNA helicase activity [GO:0004003]; DNA binding [GO:0003677]	NA
CUFF.32402.1	gi|115439313|ref|NP_001043936.1|	88.98	240	974	53	297	1e-140	418	115439313	Q0JK78	Q0JK78_ORYSJ	Os01g0691600 protein	Os01g0691600	Oryza sativa subsp. japonica (Rice)	IPR006935;IPR014001;IPR001161;IPR027417;	PF04851;	ATP binding [GO:0005524]; ATP-dependent DNA helicase activity [GO:0004003]; DNA binding [GO:0003677]; nucleotide-excision repair [GO:0006289]	GO:0005524; GO:0004003; GO:0003677; GO:0006289	nucleotide-excision repair [GO:0006289]	ATP binding [GO:0005524]; ATP-dependent DNA helicase activity [GO:0004003]; DNA binding [GO:0003677]	NA
CUFF.9243.1	gi|115439327|ref|NP_001043943.1|	55.93	208	369	54	112	6e-12	68.2	115439327	Q0JK71	Q0JK71_ORYSJ	Os01g0692600 protein	Os01g0692600	Oryza sativa subsp. japonica (Rice)	IPR029058;IPR000073;IPR016969;	PF12697;	NA	NA	NA	NA	NA
CUFF.29591.1	gi|115439337|ref|NP_001043948.1|	54.41	222	1037	54	250	2e-85	270	115439337	Q5N9Q7	PTHM_ORYSJ	Peptidyl-tRNA hydrolase, mitochondrial (EC 3.1.1.29) (M-PTH)	Os01g0693900 LOC_Os01g49900 P0431H09.8	Oryza sativa subsp. japonica (Rice)	IPR001328;IPR018171;	PF01195;	mitochondrion [GO:0005739]; aminoacyl-tRNA hydrolase activity [GO:0004045]	GO:0004045; GO:0005739	NA	aminoacyl-tRNA hydrolase activity [GO:0004045]	mitochondrion [GO:0005739]
CUFF.9433.1	gi|115439367|ref|NP_001043963.1|	78.14	284	928	47	261	5e-100	302	115439367	Q0JK51	Q0JK51_ORYSJ	Os01g0695800 protein (Fragment)	Os01g0695800	Oryza sativa subsp. japonica (Rice)	IPR003593;IPR003439;IPR017871;IPR027417;	PF00005;	ATP binding [GO:0005524]; ATPase activity [GO:0016887]	GO:0005524; GO:0016887	NA	ATPase activity [GO:0016887]; ATP binding [GO:0005524]	NA
CUFF.42031.1	gi|115439469|ref|NP_001044014.1|	64.84	224	745	1	181	8e-57	190	115439469	Q94JE5	Q94JE5_ORYSJ	Os01g0706000 protein (Transcriptional coactivator-like) (cDNA clone:006-210-D10, full insert sequence) (cDNA clone:006-303-D08, full insert sequence) (cDNA clone:J023055M24, full insert sequence)	P0684B02.35 P0692C11.16 Os01g0706000	Oryza sativa subsp. japonica (Rice)	IPR014876;IPR009057;IPR017415;IPR003173;IPR009044;	PF08766;PF02229;	DNA binding [GO:0003677]; transcription coactivator activity [GO:0003713]; regulation of transcription, DNA-templated [GO:0006355]	GO:0003677; GO:0006355; GO:0003713	regulation of transcription, DNA-templated [GO:0006355]	DNA binding [GO:0003677]; transcription coactivator activity [GO:0003713]	NA
CUFF.24818.1	gi|115439509|ref|NP_001044034.1|	78.61	156	1313	341	724	0	588	115439509	Q5NAH9	Q5NAH9_ORYSJ	Os01g0709500 protein (Protein kinase CDG1-like) (cDNA clone:J023075E10, full insert sequence)	P0456F08.11-1 Os01g0709500	Oryza sativa subsp. japonica (Rice)	IPR013320;IPR011009;IPR000719;IPR017441;IPR001245;IPR008271;	PF07714;	ATP binding [GO:0005524]; protein serine/threonine kinase activity [GO:0004674]	GO:0005524; GO:0004674	NA	ATP binding [GO:0005524]; protein serine/threonine kinase activity [GO:0004674]	NA
CUFF.42175.1	gi|115439509|ref|NP_001044034.1|	75.9	2440	3603	339	724	0	570	115439509	Q5NAH9	Q5NAH9_ORYSJ	Os01g0709500 protein (Protein kinase CDG1-like) (cDNA clone:J023075E10, full insert sequence)	P0456F08.11-1 Os01g0709500	Oryza sativa subsp. japonica (Rice)	IPR013320;IPR011009;IPR000719;IPR017441;IPR001245;IPR008271;	PF07714;	ATP binding [GO:0005524]; protein serine/threonine kinase activity [GO:0004674]	GO:0005524; GO:0004674	NA	ATP binding [GO:0005524]; protein serine/threonine kinase activity [GO:0004674]	NA
CUFF.42185.1	gi|115439523|ref|NP_001044041.1|	60.7	605	3	124	320	8e-78	248	115439523	Q5NAI4	PLA5_ORYSJ	Phospholipase A1-II 5 (EC 3.1.1.-)	Os01g0710700 LOC_Os01g51360 OsJ_03214 P0456F08.24	Oryza sativa subsp. japonica (Rice)	IPR029058;IPR002921;	PF01764;	chloroplast [GO:0009507]; cytoplasm [GO:0005737]; phosphatidylcholine 1-acylhydrolase activity [GO:0008970]; carotenoid biosynthetic process [GO:0016117]; cellular response to phosphate starvation [GO:0016036]; cysteine biosynthetic process [GO:0019344]; galactolipid biosynthetic process [GO:0019375]; glucosinolate biosynthetic process [GO:0019761]; lipid catabolic process [GO:0016042]; response …	GO:0009650; GO:0016117; GO:0016036; GO:0009507; GO:0019344; GO:0005737; GO:0019375; GO:0019761; GO:0016042; GO:0008970; GO:0009750; GO:0009651; GO:0006833	carotenoid biosynthetic process [GO:0016117]; cellular response to phosphate starvation [GO:0016036]; cysteine biosynthetic process [GO:0019344]; galactolipid biosynthetic process [GO:0019375]; glucosinolate biosynthetic process [GO:0019761]; lipid catabolic process [GO:0016042]; response to fructose [GO:0009750]; response to salt stress [GO:0009651]; UV protection [GO:0009650]; water transport […	phosphatidylcholine 1-acylhydrolase activity [GO:0008970]	chloroplast [GO:0009507]; cytoplasm [GO:0005737]
CUFF.22353.1	gi|115439543|ref|NP_001044051.1|	54.63	32	703	12	228	2e-53	181	115439543	Q8S0I1	Q8S0I1_ORYSJ	Cytidine deaminase (EC 3.5.4.5)	B1142C05.20 Os01g0712700	Oryza sativa subsp. japonica (Rice)	IPR016192;IPR002125;IPR013171;IPR006263;IPR016193;	PF00383;PF08211;	cytidine deaminase activity [GO:0004126]; zinc ion binding [GO:0008270]	GO:0004126; GO:0008270	NA	cytidine deaminase activity [GO:0004126]; zinc ion binding [GO:0008270]	NA
CUFF.4618.2	gi|115439547|ref|NP_001044053.1|	46.51	21	404	88	259	2e-37	137	115439547	A4LBC0	LFL1_ORYSJ	B3 domain-containing protein LFL1 (LEC2 and FUSCA3-like protein 1) (OsLFL1)	LFL1 Os01g0713600 LOC_Os01g51610 B1142C05.32	Oryza sativa subsp. japonica (Rice)	IPR003340;IPR015300;	PF02362;	nucleus [GO:0005634]; sequence-specific DNA binding transcription factor activity [GO:0003700]; transcription regulatory region DNA binding [GO:0044212]; flower development [GO:0009908]; negative regulation of gibberellin biosynthetic process [GO:0010373]; photoperiodism, flowering [GO:0048573]; positive regulation of abscisic acid biosynthetic process [GO:0010116]; positive regulation of cell pr…	GO:0009908; GO:0010373; GO:0005634; GO:0048573; GO:0010116; GO:0008284; GO:0006355; GO:0003700; GO:0010262; GO:0044212; GO:0006351	flower development [GO:0009908]; negative regulation of gibberellin biosynthetic process [GO:0010373]; photoperiodism, flowering [GO:0048573]; positive regulation of abscisic acid biosynthetic process [GO:0010116]; positive regulation of cell proliferation [GO:0008284]; regulation of transcription, DNA-templated [GO:0006355]; somatic embryogenesis [GO:0010262]; transcription, DNA-templated [GO:00…	sequence-specific DNA binding transcription factor activity [GO:0003700]; transcription regulatory region DNA binding [GO:0044212]	nucleus [GO:0005634]
CUFF.4618.1	gi|115439547|ref|NP_001044053.1|	50.25	10	468	63	259	6e-51	173	115439547	A4LBC0	LFL1_ORYSJ	B3 domain-containing protein LFL1 (LEC2 and FUSCA3-like protein 1) (OsLFL1)	LFL1 Os01g0713600 LOC_Os01g51610 B1142C05.32	Oryza sativa subsp. japonica (Rice)	IPR003340;IPR015300;	PF02362;	nucleus [GO:0005634]; sequence-specific DNA binding transcription factor activity [GO:0003700]; transcription regulatory region DNA binding [GO:0044212]; flower development [GO:0009908]; negative regulation of gibberellin biosynthetic process [GO:0010373]; photoperiodism, flowering [GO:0048573]; positive regulation of abscisic acid biosynthetic process [GO:0010116]; positive regulation of cell pr…	GO:0009908; GO:0010373; GO:0005634; GO:0048573; GO:0010116; GO:0008284; GO:0006355; GO:0003700; GO:0010262; GO:0044212; GO:0006351	flower development [GO:0009908]; negative regulation of gibberellin biosynthetic process [GO:0010373]; photoperiodism, flowering [GO:0048573]; positive regulation of abscisic acid biosynthetic process [GO:0010116]; positive regulation of cell proliferation [GO:0008284]; regulation of transcription, DNA-templated [GO:0006355]; somatic embryogenesis [GO:0010262]; transcription, DNA-templated [GO:00…	sequence-specific DNA binding transcription factor activity [GO:0003700]; transcription regulatory region DNA binding [GO:0044212]	nucleus [GO:0005634]
CUFF.3648.1	gi|115439575|ref|NP_001044067.1|	64.02	2204	504	28	593	0	760	115439575	Q8S1M4	Q8S1M4_ORYSJ	Os01g0715900 protein (Pentatricopeptide (PPR) repeat-containing protein-like) (Uncharacterized protein)	P0683B11.6 Os01g0715900 OsJ_03251	Oryza sativa subsp. japonica (Rice)	IPR002885;IPR011990;	PF01535;PF12854;PF13041;	NA	NA	NA	NA	NA
CUFF.27122.1	gi|115439585|ref|NP_001044072.1|	58.55	9	1280	131	550	8e-161	477	115439585	Q0JJU2	Q0JJU2_ORYSJ	Os01g0716800 protein	Os01g0716800	Oryza sativa subsp. japonica (Rice)	IPR005135;IPR000300;	PF03372;	phosphatidylinositol dephosphorylation [GO:0046856]	GO:0046856	phosphatidylinositol dephosphorylation [GO:0046856]	NA	NA
CUFF.1499.1	gi|115439591|ref|NP_001044075.1|	63.28	164	1360	71	473	0	525	115439591	Q942G1	Q942G1_ORYSJ	Alliin lyase-like (Os01g0717700 protein) (Uncharacterized protein) (cDNA clone:J013000P04, full insert sequence)	P0480C01.8 P0683B11.33 Os01g0717700 OsJ_03260	Oryza sativa subsp. japonica (Rice)	IPR006948;IPR006947;IPR015424;IPR015421;IPR015422;	PF04864;PF04863;	carbon-sulfur lyase activity [GO:0016846]; pyridoxal phosphate binding [GO:0030170]	GO:0016846; GO:0030170	NA	carbon-sulfur lyase activity [GO:0016846]; pyridoxal phosphate binding [GO:0030170]	NA
CUFF.4722.1	gi|115439607|ref|NP_001044083.1|	62.25	2	451	513	663	5e-56	194	115439607	Q942E2	Q942E2_ORYSJ	Os01g0719300 protein (Putative plasma membrane sulphate transporter)	P0480C01.33 Os01g0719300	Oryza sativa subsp. japonica (Rice)	IPR018045;IPR002645;IPR030316;IPR001902;IPR030402;IPR011547;	PF01740;PF13792;PF00916;	integral component of membrane [GO:0016021]; secondary active sulfate transmembrane transporter activity [GO:0008271]	GO:0016021; GO:0008271	NA	secondary active sulfate transmembrane transporter activity [GO:0008271]	integral component of membrane [GO:0016021]
CUFF.27330.1	gi|115439637|ref|NP_001044098.1|	57.04	493	1362	98	376	9e-56	197	115439637	Q8W0D1	Q8W0D1_ORYSJ	Os01g0721900 protein (Putative nuclear RNA binding protein A)	P0690B02.26-1 Os01g0721900	Oryza sativa subsp. japonica (Rice)	IPR006861;IPR019084;	PF04774;PF09598;	NA	NA	NA	NA	NA
CUFF.24861.3	gi|115439639|ref|NP_001044099.1|	80	346	750	93	227	4e-82	219	115439639	Q5JMA6	Q5JMA6_ORYSJ	Os01g0722100 protein (UDP-acetylglucosamine acyltransferase-like) (cDNA clone:J013069K22, full insert sequence)	P0690B02.28 P0022F10.1 Os01g0722100	Oryza sativa subsp. japonica (Rice)	IPR029098;IPR001451;IPR011004;	PF13720;PF00132;	transferase activity, transferring acyl groups [GO:0016746]; dolichol biosynthetic process [GO:0019408]; lipid X metabolic process [GO:2001289]	GO:0019408; GO:2001289; GO:0016746	dolichol biosynthetic process [GO:0019408]; lipid X metabolic process [GO:2001289]	transferase activity, transferring acyl groups [GO:0016746]	NA
CUFF.14914.1	gi|115439663|ref|NP_001044111.1|	73.14	1	525	524	698	9e-63	213	115439663	Q0JJQ3	Q0JJQ3_ORYSJ	Os01g0724500 protein (Fragment)	Os01g0724500	Oryza sativa subsp. japonica (Rice)	IPR003593;IPR013525;IPR003439;IPR027417;	PF01061;PF00005;	membrane [GO:0016020]; ATP binding [GO:0005524]; ATPase activity [GO:0016887]	GO:0005524; GO:0016887; GO:0016020	NA	ATPase activity [GO:0016887]; ATP binding [GO:0005524]	membrane [GO:0016020]
CUFF.34373.1	gi|115439713|ref|NP_001044136.1|	56.98	1345	2295	279	616	2e-106	346	115439713	Q9AX15	Q9AX15_ORYSJ	Os01g0729600 protein (Putative aminotransferase) (Uncharacterized protein)	P0456A01.30 P0435H01.13 Os01g0729600 OsJ_03339	Oryza sativa subsp. japonica (Rice)	IPR000192;IPR015424;IPR015421;IPR015422;	PF00266;	pyridoxal phosphate binding [GO:0030170]; transaminase activity [GO:0008483]	GO:0030170; GO:0008483	NA	pyridoxal phosphate binding [GO:0030170]; transaminase activity [GO:0008483]	NA
CUFF.34373.2	gi|115439713|ref|NP_001044136.1|	62.63	314	1936	53	616	0	684	115439713	Q9AX15	Q9AX15_ORYSJ	Os01g0729600 protein (Putative aminotransferase) (Uncharacterized protein)	P0456A01.30 P0435H01.13 Os01g0729600 OsJ_03339	Oryza sativa subsp. japonica (Rice)	IPR000192;IPR015424;IPR015421;IPR015422;	PF00266;	pyridoxal phosphate binding [GO:0030170]; transaminase activity [GO:0008483]	GO:0030170; GO:0008483	NA	pyridoxal phosphate binding [GO:0030170]; transaminase activity [GO:0008483]	NA
CUFF.18783.2	gi|115439807|ref|NP_001044183.1|	71.93	178	1449	59	477	0	605	115439807	Q0JJI1	Q0JJI1_ORYSJ	Os01g0737800 protein (cDNA clone:J033029E14, full insert sequence)	Os01g0737800	Oryza sativa subsp. japonica (Rice)	IPR026872;IPR001330;IPR008930;	PF00432;	protein farnesyltransferase complex [GO:0005965]; farnesyltranstransferase activity [GO:0004311]; fatty acid beta-oxidation [GO:0006635]; negative regulation of abscisic acid-activated signaling pathway [GO:0009788]; protein farnesylation [GO:0018343]; protein import into peroxisome matrix [GO:0016558]; regulation of cell proliferation [GO:0042127]; regulation of meristem structural organization …	GO:0004311; GO:0006635; GO:0009788; GO:0018343; GO:0005965; GO:0016558; GO:0042127; GO:0009934; GO:0009737; GO:0009414	fatty acid beta-oxidation [GO:0006635]; negative regulation of abscisic acid-activated signaling pathway [GO:0009788]; protein farnesylation [GO:0018343]; protein import into peroxisome matrix [GO:0016558]; regulation of cell proliferation [GO:0042127]; regulation of meristem structural organization [GO:0009934]; response to abscisic acid [GO:0009737]; response to water deprivation [GO:0009414]	farnesyltranstransferase activity [GO:0004311]	protein farnesyltransferase complex [GO:0005965]
CUFF.20269.1	gi|115439829|ref|NP_001044194.1|	62.82	350	1279	38	341	5e-128	379	115439829	Q5JNL3	Q5JNL3_ORYSJ	Os01g0739200 protein (Putative PTEN-like phosphatase) (Uncharacterized protein) (cDNA clone:J033022G13, full insert sequence)	P0638D12.17 Os01g0739200 OsJ_03393	Oryza sativa subsp. japonica (Rice)	IPR000340;IPR020422;IPR024950;IPR029021;IPR000387;IPR016130;	PF00782;	phosphatidylinositol-4,5-bisphosphate 5-phosphatase activity [GO:0004439]; protein tyrosine phosphatase activity [GO:0004725]; protein tyrosine/serine/threonine phosphatase activity [GO:0008138]; inositol phosphate dephosphorylation [GO:0046855]; protein dephosphorylation [GO:0006470]	GO:0046855; GO:0004439; GO:0006470; GO:0004725; GO:0008138	inositol phosphate dephosphorylation [GO:0046855]; protein dephosphorylation [GO:0006470]	phosphatidylinositol-4,5-bisphosphate 5-phosphatase activity [GO:0004439]; protein tyrosine/serine/threonine phosphatase activity [GO:0008138]; protein tyrosine phosphatase activity [GO:0004725]	NA
CUFF.20271.1	gi|115439829|ref|NP_001044194.1|	49.57	84	428	234	341	2e-21	95.9	115439829	Q5JNL3	Q5JNL3_ORYSJ	Os01g0739200 protein (Putative PTEN-like phosphatase) (Uncharacterized protein) (cDNA clone:J033022G13, full insert sequence)	P0638D12.17 Os01g0739200 OsJ_03393	Oryza sativa subsp. japonica (Rice)	IPR000340;IPR020422;IPR024950;IPR029021;IPR000387;IPR016130;	PF00782;	phosphatidylinositol-4,5-bisphosphate 5-phosphatase activity [GO:0004439]; protein tyrosine phosphatase activity [GO:0004725]; protein tyrosine/serine/threonine phosphatase activity [GO:0008138]; inositol phosphate dephosphorylation [GO:0046855]; protein dephosphorylation [GO:0006470]	GO:0046855; GO:0004439; GO:0006470; GO:0004725; GO:0008138	inositol phosphate dephosphorylation [GO:0046855]; protein dephosphorylation [GO:0006470]	phosphatidylinositol-4,5-bisphosphate 5-phosphatase activity [GO:0004439]; protein tyrosine/serine/threonine phosphatase activity [GO:0008138]; protein tyrosine phosphatase activity [GO:0004725]	NA
CUFF.24881.1	gi|115439829|ref|NP_001044194.1|	60.94	1759	1950	279	341	4e-13	76.3	115439829	Q5JNL3	Q5JNL3_ORYSJ	Os01g0739200 protein (Putative PTEN-like phosphatase) (Uncharacterized protein) (cDNA clone:J033022G13, full insert sequence)	P0638D12.17 Os01g0739200 OsJ_03393	Oryza sativa subsp. japonica (Rice)	IPR000340;IPR020422;IPR024950;IPR029021;IPR000387;IPR016130;	PF00782;	phosphatidylinositol-4,5-bisphosphate 5-phosphatase activity [GO:0004439]; protein tyrosine phosphatase activity [GO:0004725]; protein tyrosine/serine/threonine phosphatase activity [GO:0008138]; inositol phosphate dephosphorylation [GO:0046855]; protein dephosphorylation [GO:0006470]	GO:0046855; GO:0004439; GO:0006470; GO:0004725; GO:0008138	inositol phosphate dephosphorylation [GO:0046855]; protein dephosphorylation [GO:0006470]	phosphatidylinositol-4,5-bisphosphate 5-phosphatase activity [GO:0004439]; protein tyrosine/serine/threonine phosphatase activity [GO:0008138]; protein tyrosine phosphatase activity [GO:0004725]	NA
CUFF.28323.1	gi|115439945|ref|NP_001044252.1|	90.43	1	1128	614	989	0	701	115439945	Q5JN63	CESA4_ORYSJ	Cellulose synthase A catalytic subunit 4 [UDP-forming] (EC 2.4.1.12) (OsCesA4)	CESA4 Os01g0750300 LOC_Os01g54620 P0046E05.4	Oryza sativa subsp. japonica (Rice)	IPR005150;IPR029044;IPR001841;IPR013083;	PF03552;	cell wall [GO:0005618]; integral component of membrane [GO:0016021]; plasma membrane [GO:0005886]; cellulose synthase (UDP-forming) activity [GO:0016760]; zinc ion binding [GO:0008270]; cell wall organization [GO:0071555]; cellulose biosynthetic process [GO:0030244]; defense response to bacterium [GO:0042742]; defense response to fungus [GO:0050832]; glucuronoxylan metabolic process [GO:0010413];…	GO:0005618; GO:0071555; GO:0030244; GO:0016760; GO:0042742; GO:0050832; GO:0010413; GO:0016021; GO:0009834; GO:0005886; GO:0010116; GO:0006970; GO:0009414; GO:0045492; GO:0008270	cellulose biosynthetic process [GO:0030244]; cell wall organization [GO:0071555]; defense response to bacterium [GO:0042742]; defense response to fungus [GO:0050832]; glucuronoxylan metabolic process [GO:0010413]; plant-type secondary cell wall biogenesis [GO:0009834]; positive regulation of abscisic acid biosynthetic process [GO:0010116]; response to osmotic stress [GO:0006970]; response to wate…	cellulose synthase (UDP-forming) activity [GO:0016760]; zinc ion binding [GO:0008270]	cell wall [GO:0005618]; integral component of membrane [GO:0016021]; plasma membrane [GO:0005886]
CUFF.21835.1	gi|115439971|ref|NP_001044265.1|	76.19	99	224	41	80	8e-14	68.2	115439971	Q0JJ99	Q0JJ99_ORYSJ	Os01g0752400 protein	Os01g0752400	Oryza sativa subsp. japonica (Rice)	IPR002172;IPR028146;	PF12999;	NA	NA	NA	NA	NA
CUFF.21823.2	gi|115439983|ref|NP_001044271.1|	77.27	120	449	196	305	2e-51	182	115439983	Q5JMM6	Q5JMM6_ORYSJ	Os01g0753100 protein (Putative NOGO-interacting mitochondrial protein)	P0503C12.2 P0435B05.30 Os01g0753100	Oryza sativa subsp. japonica (Rice)	IPR013154;IPR002085;IPR011032;IPR016040;	PF08240;	oxidoreductase activity [GO:0016491]; zinc ion binding [GO:0008270]	GO:0016491; GO:0008270	NA	oxidoreductase activity [GO:0016491]; zinc ion binding [GO:0008270]	NA
CUFF.21892.1	gi|115439983|ref|NP_001044271.1|	83.7	1	405	231	365	4e-75	238	115439983	Q5JMM6	Q5JMM6_ORYSJ	Os01g0753100 protein (Putative NOGO-interacting mitochondrial protein)	P0503C12.2 P0435B05.30 Os01g0753100	Oryza sativa subsp. japonica (Rice)	IPR013154;IPR002085;IPR011032;IPR016040;	PF08240;	oxidoreductase activity [GO:0016491]; zinc ion binding [GO:0008270]	GO:0016491; GO:0008270	NA	oxidoreductase activity [GO:0016491]; zinc ion binding [GO:0008270]	NA
CUFF.7944.1	gi|115440025|ref|NP_001044292.1|	66.06	162	1145	1	326	1e-153	443	115440025	Q8S0S6	Q8S0S6_ORYSJ	Gibberellin 2-oxidase (Os01g0757200 protein) (cDNA clone:001-028-C12, full insert sequence) (cDNA clone:001-031-D01, full insert sequence) (cDNA clone:J033060N07, full insert sequence)	OJ1414_E05.17 OsGA2ox3 Os01g0757200	Oryza sativa subsp. japonica (Rice)	IPR026992;IPR027443;IPR005123;	PF03171;PF14226;	metal ion binding [GO:0046872]; oxidoreductase activity, acting on paired donors, with incorporation or reduction of molecular oxygen, 2-oxoglutarate as one donor, and incorporation of one atom each of oxygen into both donors [GO:0016706]; gibberellin metabolic process [GO:0009685]	GO:0009685; GO:0046872; GO:0016706	gibberellin metabolic process [GO:0009685]	metal ion binding [GO:0046872]; oxidoreductase activity, acting on paired donors, with incorporation or reduction of molecular oxygen, 2-oxoglutarate as one donor, and incorporation of one atom each of oxygen into both donors [GO:0016706]	NA
CUFF.21412.1	gi|115440035|ref|NP_001044297.1|	79.8	2	1219	26	431	0	655	115440035	Q5JLR9	Q5JLR9_ORYSJ	Os01g0757800 protein (Putative DNA polymerase)	B1131G08.4-2 Os01g0757800	Oryza sativa subsp. japonica (Rice)	IPR017961;IPR001126;IPR017963;	PF00817;PF11799;	damaged DNA binding [GO:0003684]; DNA-directed DNA polymerase activity [GO:0003887]; D-xylose metabolic process [GO:0042732]; DNA-dependent DNA replication [GO:0006261]; error-prone translesion synthesis [GO:0042276]; response to UV-B [GO:0010224]; UV protection [GO:0009650]	GO:0042732; GO:0006261; GO:0003887; GO:0009650; GO:0003684; GO:0042276; GO:0010224	DNA-dependent DNA replication [GO:0006261]; D-xylose metabolic process [GO:0042732]; error-prone translesion synthesis [GO:0042276]; response to UV-B [GO:0010224]; UV protection [GO:0009650]	damaged DNA binding [GO:0003684]; DNA-directed DNA polymerase activity [GO:0003887]	NA
CUFF.7526.1	gi|115440101|ref|NP_001044330.1|	59.42	141	344	30	97	2e-17	79.7	115440101	Q8LR47	Q8LR47_ORYSJ	Os01g0762900 protein (Putative uncharacterized protein P0512C01.41) (Uncharacterized protein) (cDNA, clone: J075129E21, full insert sequence)	P0512C01.41 Os01g0762900 OsJ_03547	Oryza sativa subsp. japonica (Rice)	NA	NA	NA	NA	NA	NA	NA
CUFF.35142.2	gi|115440103|ref|NP_001044331.1|	75.34	1	219	47	119	2e-47	130	115440103	Q5JMG3	Q5JMG3_ORYSJ	Os01g0763000 protein (Putative uncharacterized protein P0512C01.42) (cDNA clone:J013022F08, full insert sequence)	P0512C01.42 Os01g0763000	Oryza sativa subsp. japonica (Rice)	IPR019351;	PF10217;	chromatin assembly or disassembly [GO:0006333]; mRNA splicing, via spliceosome [GO:0000398]; RNA methylation [GO:0001510]	GO:0001510; GO:0006333; GO:0000398	chromatin assembly or disassembly [GO:0006333]; mRNA splicing, via spliceosome [GO:0000398]; RNA methylation [GO:0001510]	NA	NA
CUFF.35142.3	gi|115440103|ref|NP_001044331.1|	62.3	3	185	122	182	7e-17	79	115440103	Q5JMG3	Q5JMG3_ORYSJ	Os01g0763000 protein (Putative uncharacterized protein P0512C01.42) (cDNA clone:J013022F08, full insert sequence)	P0512C01.42 Os01g0763000	Oryza sativa subsp. japonica (Rice)	IPR019351;	PF10217;	chromatin assembly or disassembly [GO:0006333]; mRNA splicing, via spliceosome [GO:0000398]; RNA methylation [GO:0001510]	GO:0001510; GO:0006333; GO:0000398	chromatin assembly or disassembly [GO:0006333]; mRNA splicing, via spliceosome [GO:0000398]; RNA methylation [GO:0001510]	NA	NA
CUFF.33368.1	gi|115440163|ref|NP_001044361.1|	48.35	2	544	177	356	5e-41	136	115440163	Q8LIX4	Q8LIX4_ORYSJ	Os01g0767600 protein (Putative uncharacterized protein B1143G03.6) (Putative uncharacterized protein OSJNBb0053G03.20) (cDNA clone:J023059I06, full insert sequence)	OSJNBb0053G03.20 B1143G03.6 Os01g0767600	Oryza sativa subsp. japonica (Rice)	NA	NA	endoplasmic reticulum [GO:0005783]; ER-nucleus signaling pathway [GO:0006984]; protein folding [GO:0006457]; response to endoplasmic reticulum stress [GO:0034976]; response to heat [GO:0009408]; response to high light intensity [GO:0009644]; response to hydrogen peroxide [GO:0042542]	GO:0006984; GO:0005783; GO:0006457; GO:0034976; GO:0009408; GO:0009644; GO:0042542	ER-nucleus signaling pathway [GO:0006984]; protein folding [GO:0006457]; response to endoplasmic reticulum stress [GO:0034976]; response to heat [GO:0009408]; response to high light intensity [GO:0009644]; response to hydrogen peroxide [GO:0042542]	NA	endoplasmic reticulum [GO:0005783]
CUFF.35584.1	gi|115440163|ref|NP_001044361.1|	59.93	196	981	136	409	3e-83	254	115440163	Q8LIX4	Q8LIX4_ORYSJ	Os01g0767600 protein (Putative uncharacterized protein B1143G03.6) (Putative uncharacterized protein OSJNBb0053G03.20) (cDNA clone:J023059I06, full insert sequence)	OSJNBb0053G03.20 B1143G03.6 Os01g0767600	Oryza sativa subsp. japonica (Rice)	NA	NA	endoplasmic reticulum [GO:0005783]; ER-nucleus signaling pathway [GO:0006984]; protein folding [GO:0006457]; response to endoplasmic reticulum stress [GO:0034976]; response to heat [GO:0009408]; response to high light intensity [GO:0009644]; response to hydrogen peroxide [GO:0042542]	GO:0006984; GO:0005783; GO:0006457; GO:0034976; GO:0009408; GO:0009644; GO:0042542	ER-nucleus signaling pathway [GO:0006984]; protein folding [GO:0006457]; response to endoplasmic reticulum stress [GO:0034976]; response to heat [GO:0009408]; response to high light intensity [GO:0009644]; response to hydrogen peroxide [GO:0042542]	NA	endoplasmic reticulum [GO:0005783]
CUFF.12768.2	gi|115440165|ref|NP_001044362.1|	71.7	210	368	43	95	2e-15	84	115440165	Q5ZAP0	Q5ZAP0_ORYSJ	Os01g0767700 protein (Putative DEIH-box RNA/DNA helicase)	OSJNBb0053G03.21-1 B1143G03.7-1 Os01g0767700	Oryza sativa subsp. japonica (Rice)	IPR002110;IPR020683;IPR011545;IPR011709;IPR007502;IPR014001;IPR001650;IPR027417;IPR001374;	PF00270;PF04408;PF00271;PF07717;PF01424;	ATP binding [GO:0005524]; helicase activity [GO:0004386]; nucleic acid binding [GO:0003676]	GO:0005524; GO:0004386; GO:0003676	NA	ATP binding [GO:0005524]; helicase activity [GO:0004386]; nucleic acid binding [GO:0003676]	NA
CUFF.16453.1	gi|115440207|ref|NP_001044383.1|	50.99	98	676	1	198	5e-62	199	115440207	Q5ZD06	Q5ZD06_ORYSJ	Os01g0771200 protein (Putative Mal d 1-associated protein) (Uncharacterized protein) (cDNA clone:001-208-C02, full insert sequence)	P0665A11.29 Os01g0771200 OsJ_03613	Oryza sativa subsp. japonica (Rice)	NA	NA	nucleus [GO:0005634]	GO:0005634	NA	NA	nucleus [GO:0005634]
CUFF.23554.1	gi|115440279|ref|NP_001044419.1|	63.58	285	2675	1	793	0	959	115440279	Q5ZAZ1	Q5ZAZ1_ORYSJ	Os01g0777000 protein (Putative low density lipoprotein B)	P0413G02.24 Os01g0777000	Oryza sativa subsp. japonica (Rice)	NA	NA	cytosol [GO:0005829]; hydrogen peroxide biosynthetic process [GO:0050665]; protein desumoylation [GO:0016926]; vegetative to reproductive phase transition of meristem [GO:0010228]	GO:0005829; GO:0050665; GO:0016926; GO:0010228	hydrogen peroxide biosynthetic process [GO:0050665]; protein desumoylation [GO:0016926]; vegetative to reproductive phase transition of meristem [GO:0010228]	NA	cytosol [GO:0005829]
CUFF.26933.2	gi|115440315|ref|NP_001044437.1|	82.04	88	822	41	285	6e-109	327	115440315	Q7F613	SCAM2_ORYSJ	Secretory carrier-associated membrane protein 2 (RiSC) (Secretory carrier membrane protein 2)	SCAMP2 SC Os01g0780500 LOC_Os01g57220 P0010B10.29	Oryza sativa subsp. japonica (Rice)	IPR007273;	PF04144;	integral component of membrane [GO:0016021]; plasma membrane [GO:0005886]; transport vesicle membrane [GO:0030658]; protein transport [GO:0015031]	GO:0016021; GO:0005886; GO:0015031; GO:0030658	protein transport [GO:0015031]	NA	integral component of membrane [GO:0016021]; plasma membrane [GO:0005886]; transport vesicle membrane [GO:0030658]
CUFF.15874.1	gi|115440327|ref|NP_001044443.1|	46.56	23	412	511	640	8e-28	111	115440327	Q8LQR8	Q8LQR8_ORYSJ	Os01g0781200 protein (Putative rust resistance protein) (Rp1-like protein) (Uncharacterized protein)	B1100D10.9 Os01g0781200 OsJ_03681	Oryza sativa subsp. japonica (Rice)	IPR002182;IPR027417;	PF00931;	ADP binding [GO:0043531]	GO:0043531	NA	ADP binding [GO:0043531]	NA
CUFF.918.1	gi|115440367|ref|NP_001044463.1|	47.27	70	1275	28	442	7e-134	411	115440367	Q0JIQ1	Q0JIQ1_ORYSJ	Serine/threonine-protein kinase (EC 2.7.11.1)	Os01g0784700	Oryza sativa subsp. japonica (Rice)	IPR001480;IPR013320;IPR000742;IPR011009;IPR013227;IPR003609;IPR000719;IPR021820;IPR000858;IPR001245;IPR008271;IPR024171;	PF01453;PF11883;PF08276;PF07714;PF00954;	ATP binding [GO:0005524]; protein serine/threonine kinase activity [GO:0004674]; recognition of pollen [GO:0048544]	GO:0005524; GO:0004674; GO:0048544	recognition of pollen [GO:0048544]	ATP binding [GO:0005524]; protein serine/threonine kinase activity [GO:0004674]	NA
CUFF.31105.1	gi|115440367|ref|NP_001044463.1|	60.46	440	2836	26	835	0	994	115440367	Q0JIQ1	Q0JIQ1_ORYSJ	Serine/threonine-protein kinase (EC 2.7.11.1)	Os01g0784700	Oryza sativa subsp. japonica (Rice)	IPR001480;IPR013320;IPR000742;IPR011009;IPR013227;IPR003609;IPR000719;IPR021820;IPR000858;IPR001245;IPR008271;IPR024171;	PF01453;PF11883;PF08276;PF07714;PF00954;	ATP binding [GO:0005524]; protein serine/threonine kinase activity [GO:0004674]; recognition of pollen [GO:0048544]	GO:0005524; GO:0004674; GO:0048544	recognition of pollen [GO:0048544]	ATP binding [GO:0005524]; protein serine/threonine kinase activity [GO:0004674]	NA
CUFF.31078.1	gi|115440375|ref|NP_001044467.1|	82.19	439	2	413	558	4e-77	247	115440375	Q8LQM5	GH31_ORYSJ	Probable indole-3-acetic acid-amido synthetase GH3.1 (EC 6.3.2.-) (Auxin-responsive GH3-like protein 1) (OsGH3-1)	GH3.1 Os01g0785400 LOC_Os01g57610 B1070A12.26	Oryza sativa subsp. japonica (Rice)	IPR004993;	PF03321;	ligase activity [GO:0016874]; response to auxin [GO:0009733]; response to light stimulus [GO:0009416]	GO:0016874; GO:0009733; GO:0009416	response to auxin [GO:0009733]; response to light stimulus [GO:0009416]	ligase activity [GO:0016874]	NA
CUFF.1250.1	gi|115440435|ref|NP_001044497.1|	65.87	267	644	94	219	2e-75	174	115440435	Q0JIL7	Q0JIL7_ORYSJ	Os01g0793200 protein (Fragment)	Os01g0793200	Oryza sativa subsp. japonica (Rice)	IPR002885;IPR011990;	PF01535;PF13041;	NA	NA	NA	NA	NA
CUFF.6440.1	gi|115440443|ref|NP_001044501.1|	38.66	150	497	1	105	5e-16	76.3	115440443	Q8S1K8	Q8S1K8_ORYSJ	Os01g0793900 protein (Putative uncharacterized protein P0684C02.12) (Uncharacterized protein) (cDNA clone:001-107-E01, full insert sequence)	P0684C02.12 Os01g0793900 OsJ_03738	Oryza sativa subsp. japonica (Rice)	NA	NA	NA	NA	NA	NA	NA
CUFF.13049.1	gi|115440447|ref|NP_001044503.1|	57.98	71	634	10	197	6e-70	224	115440447	Q0JIL1	NRX2_ORYSJ	Probable nucleoredoxin 2 (OsNrx2) (EC 1.8.1.8)	Os01g0794400 LOC_Os01g58194 OsJ_03740	Oryza sativa subsp. japonica (Rice)	IPR012336;	PF13905;	protein-disulfide reductase activity [GO:0047134]	GO:0047134	NA	protein-disulfide reductase activity [GO:0047134]	NA
CUFF.15278.1	gi|115440451|ref|NP_001044505.1|	64	3	815	146	420	9e-119	360	115440451	Q8RVA0	Q8RVA0_ORYSJ	Os01g0794800 protein (Putative subtilisin-like serine protease) (cDNA clone:001-116-H07, full insert sequence)	P0684C02.23-1 P0699H05.3-1 Os01g0794800	Oryza sativa subsp. japonica (Rice)	IPR000209;IPR023828;IPR015500;IPR010259;	PF05922;PF00082;	cell wall [GO:0005618]; serine-type endopeptidase activity [GO:0004252]	GO:0005618; GO:0004252	NA	serine-type endopeptidase activity [GO:0004252]	cell wall [GO:0005618]
CUFF.37548.1	gi|115440451|ref|NP_001044505.1|	65.5	618	106	565	735	1e-69	232	115440451	Q8RVA0	Q8RVA0_ORYSJ	Os01g0794800 protein (Putative subtilisin-like serine protease) (cDNA clone:001-116-H07, full insert sequence)	P0684C02.23-1 P0699H05.3-1 Os01g0794800	Oryza sativa subsp. japonica (Rice)	IPR000209;IPR023828;IPR015500;IPR010259;	PF05922;PF00082;	cell wall [GO:0005618]; serine-type endopeptidase activity [GO:0004252]	GO:0005618; GO:0004252	NA	serine-type endopeptidase activity [GO:0004252]	cell wall [GO:0005618]
CUFF.15274.1	gi|115440455|ref|NP_001044507.1|	74.73	66	338	146	236	1e-42	152	115440455	Q5ZBR8	Q5ZBR8_ORYSJ	Os01g0795000 protein (Subtilisin-like serine proteinase)	P0699H05.5 Os01g0795000	Oryza sativa subsp. japonica (Rice)	IPR000209;IPR023828;IPR015500;IPR003137;IPR010259;	PF05922;PF02225;PF00082;	cell wall [GO:0005618]; serine-type endopeptidase activity [GO:0004252]	GO:0005618; GO:0004252	NA	serine-type endopeptidase activity [GO:0004252]	cell wall [GO:0005618]
CUFF.5676.1	gi|115440493|ref|NP_001044526.1|	55.61	2165	297	1	624	0	650	115440493	Q8LJ95	Q8LJ95_ORYSJ	NBS-LRR resistance protein RGH1-like (Os01g0799000 protein) (Uncharacterized protein)	P0691E06.16 Os01g0799000 OsJ_03759	Oryza sativa subsp. japonica (Rice)	IPR001611;IPR002182;	PF13504;PF00931;	ADP binding [GO:0043531]	GO:0043531	NA	ADP binding [GO:0043531]	NA
CUFF.34426.2	gi|115440519|ref|NP_001044539.1|	43.19	232	1143	4	341	7e-68	230	115440519	Q5VQJ7	Q5VQJ7_ORYSJ	Os01g0801200 protein (Putative uncharacterized protein P0003D09.17) (Putative uncharacterized protein P0691E06.49) (Uncharacterized protein) (cDNA clone:002-107-C01, full insert sequence) (cDNA clone:J033073E03, full insert sequence)	P0691E06.49 P0003D09.17 Os01g0801200 OsJ_03776	Oryza sativa subsp. japonica (Rice)	NA	NA	NA	NA	NA	NA	NA
CUFF.34426.1	gi|115440519|ref|NP_001044539.1|	43.19	232	1143	4	341	2e-69	230	115440519	Q5VQJ7	Q5VQJ7_ORYSJ	Os01g0801200 protein (Putative uncharacterized protein P0003D09.17) (Putative uncharacterized protein P0691E06.49) (Uncharacterized protein) (cDNA clone:002-107-C01, full insert sequence) (cDNA clone:J033073E03, full insert sequence)	P0691E06.49 P0003D09.17 Os01g0801200 OsJ_03776	Oryza sativa subsp. japonica (Rice)	NA	NA	NA	NA	NA	NA	NA
CUFF.32564.1	gi|115440521|ref|NP_001044540.1|	62.93	147	1106	19	337	3e-138	407	115440521	Q8S2G6	Q8S2G6_ORYSJ	Beta-1,3-glucanase (Os01g0801500 protein) (Uncharacterized protein) (cDNA clone:001-020-H06, full insert sequence) (cDNA clone:J023110B18, full insert sequence)	P0003D09.22 Os01g0801500 OsJ_03777	Oryza sativa subsp. japonica (Rice)	IPR000490;IPR013781;IPR017853;	PF00332;	hydrolase activity, hydrolyzing O-glycosyl compounds [GO:0004553]; carbohydrate metabolic process [GO:0005975]	GO:0005975; GO:0004553	carbohydrate metabolic process [GO:0005975]	hydrolase activity, hydrolyzing O-glycosyl compounds [GO:0004553]	NA
CUFF.522.1	gi|115440525|ref|NP_001044542.1|	78.67	459	1079	48	256	9e-104	313	115440525	Q8S2G4	Q8S2G4_ORYSJ	Mucin-like protein (Os01g0801700 protein) (Uncharacterized protein) (cDNA clone:J033067K14, full insert sequence)	P0003D09.24 Os01g0801700 OsJ_03779	Oryza sativa subsp. japonica (Rice)	IPR024388;	PF12824;	NA	NA	NA	NA	NA
CUFF.32536.1	gi|115440529|ref|NP_001044544.1|	79.64	2	841	120	399	2e-140	411	115440529	Q8S2G0	ISPE_ORYSJ	4-diphosphocytidyl-2-C-methyl-D-erythritol kinase, chloroplastic (EC 2.7.1.148) (4-(cytidine-5'-diphospho)-2-C-methyl-D-erythritol kinase) (CDPMEK) (CMEK)	ISPE Os01g0802100 LOC_Os01g58790 OsJ_01815 P0003D09.29	Oryza sativa subsp. japonica (Rice)	IPR013750;IPR006204;IPR004424;IPR020568;IPR014721;	PF00288;	chloroplast stroma [GO:0009570]; 4-(cytidine 5'-diphospho)-2-C-methyl-D-erythritol kinase activity [GO:0050515]; ATP binding [GO:0005524]; heme biosynthetic process [GO:0006783]; isopentenyl diphosphate biosynthetic process, methylerythritol 4-phosphate pathway [GO:0019288]; regulation of proton transport [GO:0010155]; response to blue light [GO:0009637]; response to far red light [GO:0010218]; r…	GO:0050515; GO:0005524; GO:0009570; GO:0006783; GO:0019288; GO:0010155; GO:0009637; GO:0010218; GO:0009644; GO:0010114; GO:0009744; GO:0016114	heme biosynthetic process [GO:0006783]; isopentenyl diphosphate biosynthetic process, methylerythritol 4-phosphate pathway [GO:0019288]; regulation of proton transport [GO:0010155]; response to blue light [GO:0009637]; response to far red light [GO:0010218]; response to high light intensity [GO:0009644]; response to red light [GO:0010114]; response to sucrose [GO:0009744]; terpenoid biosynthetic …	4-(cytidine 5'-diphospho)-2-C-methyl-D-erythritol kinase activity [GO:0050515]; ATP binding [GO:0005524]	chloroplast stroma [GO:0009570]
CUFF.8941.1	gi|115440565|ref|NP_001044562.1|	71.25	5	709	43	282	1e-122	355	115440565	Q0JIF2	CCB11_ORYSJ	Cyclin-B1-1 (G2/mitotic-specific cyclin-B1-1) (CycB1;1)	CYCB1-1 Os01g0805600 LOC_Os01g59120 P0034E02.58	Oryza sativa subsp. japonica (Rice)	IPR013763;IPR004367;IPR006671;	PF02984;PF00134;	nucleus [GO:0005634]; cell cycle [GO:0007049]; cell division [GO:0051301]	GO:0007049; GO:0051301; GO:0005634	cell cycle [GO:0007049]; cell division [GO:0051301]	NA	nucleus [GO:0005634]
CUFF.32505.1	gi|115440565|ref|NP_001044562.1|	77.84	138	692	29	213	2e-101	305	115440565	Q0JIF2	CCB11_ORYSJ	Cyclin-B1-1 (G2/mitotic-specific cyclin-B1-1) (CycB1;1)	CYCB1-1 Os01g0805600 LOC_Os01g59120 P0034E02.58	Oryza sativa subsp. japonica (Rice)	IPR013763;IPR004367;IPR006671;	PF02984;PF00134;	nucleus [GO:0005634]; cell cycle [GO:0007049]; cell division [GO:0051301]	GO:0007049; GO:0051301; GO:0005634	cell cycle [GO:0007049]; cell division [GO:0051301]	NA	nucleus [GO:0005634]
CUFF.34380.1	gi|115440565|ref|NP_001044562.1|	76	5	529	43	216	4e-89	271	115440565	Q0JIF2	CCB11_ORYSJ	Cyclin-B1-1 (G2/mitotic-specific cyclin-B1-1) (CycB1;1)	CYCB1-1 Os01g0805600 LOC_Os01g59120 P0034E02.58	Oryza sativa subsp. japonica (Rice)	IPR013763;IPR004367;IPR006671;	PF02984;PF00134;	nucleus [GO:0005634]; cell cycle [GO:0007049]; cell division [GO:0051301]	GO:0007049; GO:0051301; GO:0005634	cell cycle [GO:0007049]; cell division [GO:0051301]	NA	nucleus [GO:0005634]
CUFF.34342.1	gi|115440599|ref|NP_001044579.1|	73.77	1101	2321	9	416	0	574	115440599	Q5VQP1	Q5VQP1_ORYSJ	Dehydrogenase-like protein (Os01g0809900 protein) (Uncharacterized protein) (cDNA clone:J013162P12, full insert sequence)	P0468B07.31 Os01g0809900 OsJ_03818	Oryza sativa subsp. japonica (Rice)	IPR006076;	PF01266;	oxidoreductase activity [GO:0016491]	GO:0016491	NA	oxidoreductase activity [GO:0016491]	NA
CUFF.12047.2	gi|115440647|ref|NP_001044603.1|	37.37	11	832	246	533	6e-52	186	115440647	Q5N769	Q5N769_ORYSJ	Os01g0814000 protein (Putative uncharacterized protein OSJNBa0085D07.19)	OSJNBa0085D07.19 Os01g0814000	Oryza sativa subsp. japonica (Rice)	IPR019496;	PF10453;	apoplast [GO:0048046]; nucleus [GO:0005634]; small nucleolar ribonucleoprotein complex assembly [GO:0000491]	GO:0048046; GO:0005634; GO:0000491	small nucleolar ribonucleoprotein complex assembly [GO:0000491]	NA	apoplast [GO:0048046]; nucleus [GO:0005634]
CUFF.28178.1	gi|115440663|ref|NP_001044611.1|	84.13	3	191	302	364	2e-22	94.4	115440663	Q5N761	Q5N761_ORYSJ	Cysteine synthase (EC 2.5.1.47)	OSJNBa0085D07.30 Os01g0814800 OsJ_03854	Oryza sativa subsp. japonica (Rice)	IPR005856;IPR005859;IPR001216;IPR001926;	PF00291;	thylakoid lumen [GO:0031977]; cysteine synthase activity [GO:0004124]; transferase activity [GO:0016740]; cysteine biosynthetic process from serine [GO:0006535]; photosynthesis [GO:0015979]; photosynthetic acclimation [GO:0009643]; regulation of hydrogen peroxide metabolic process [GO:0010310]; regulation of superoxide metabolic process [GO:0090322]	GO:0006535; GO:0004124; GO:0015979; GO:0009643; GO:0010310; GO:0090322; GO:0031977; GO:0016740	cysteine biosynthetic process from serine [GO:0006535]; photosynthesis [GO:0015979]; photosynthetic acclimation [GO:0009643]; regulation of hydrogen peroxide metabolic process [GO:0010310]; regulation of superoxide metabolic process [GO:0090322]	cysteine synthase activity [GO:0004124]; transferase activity [GO:0016740]	thylakoid lumen [GO:0031977]
CUFF.27229.1	gi|115440667|ref|NP_001044613.1|	51.52	223	414	31	96	9e-12	63.9	115440667	Q5N756	Q5N756_ORYSJ	Os01g0815400 protein (Putative uncharacterized protein OSJNBa0085D07.38) (Uncharacterized protein) (cDNA clone:J023128J12, full insert sequence)	OSJNBa0085D07.38 Os01g0815400 OsJ_03858	Oryza sativa subsp. japonica (Rice)	NA	NA	NA	NA	NA	NA	NA
CUFF.28213.1	gi|115440669|ref|NP_001044614.1|	59.04	6	566	771	950	2e-58	207	115440669	Q5N755	Q5N755_ORYSJ	Os01g0815700 protein (Putative ZnF_RBZ domain protein)	OSJNBa0085D07.40 Os01g0815700	Oryza sativa subsp. japonica (Rice)	IPR001876;	PF00641;	chloroplast stroma [GO:0009570]; zinc ion binding [GO:0008270]; chloroplast organization [GO:0009658]	GO:0009658; GO:0009570; GO:0008270	chloroplast organization [GO:0009658]	zinc ion binding [GO:0008270]	chloroplast stroma [GO:0009570]
CUFF.14895.1	gi|115440685|ref|NP_001044622.1|	71.15	61	819	1	249	2e-126	369	115440685	Q93VP0	Q93VP0_ORYSJ	Os01g0817100 protein (Putative uncharacterized protein B1148D12.18) (Putative uncharacterized protein P0454H12.7) (Uncharacterized protein)	B1148D12.18 P0454H12.7 Os01g0817100 OsJ_03869	Oryza sativa subsp. japonica (Rice)	IPR006634;	PF03798;	integral component of membrane [GO:0016021]	GO:0016021	NA	NA	integral component of membrane [GO:0016021]
CUFF.14895.2	gi|115440685|ref|NP_001044622.1|	71.15	159	917	1	249	5e-126	369	115440685	Q93VP0	Q93VP0_ORYSJ	Os01g0817100 protein (Putative uncharacterized protein B1148D12.18) (Putative uncharacterized protein P0454H12.7) (Uncharacterized protein)	B1148D12.18 P0454H12.7 Os01g0817100 OsJ_03869	Oryza sativa subsp. japonica (Rice)	IPR006634;	PF03798;	integral component of membrane [GO:0016021]	GO:0016021	NA	NA	integral component of membrane [GO:0016021]
CUFF.14895.3	gi|115440685|ref|NP_001044622.1|	71.88	5	676	30	249	2e-111	328	115440685	Q93VP0	Q93VP0_ORYSJ	Os01g0817100 protein (Putative uncharacterized protein B1148D12.18) (Putative uncharacterized protein P0454H12.7) (Uncharacterized protein)	B1148D12.18 P0454H12.7 Os01g0817100 OsJ_03869	Oryza sativa subsp. japonica (Rice)	IPR006634;	PF03798;	integral component of membrane [GO:0016021]	GO:0016021	NA	NA	integral component of membrane [GO:0016021]
CUFF.41884.1	gi|115440703|ref|NP_001044631.1|	68.67	1	741	23	266	2e-94	291	115440703	Q5QMM3	WOX8_ORYSJ	WUSCHEL-related homeobox 8 (OsWOX8) (Protein WOX13)	WOX8 Os01g0818400 LOC_Os01g60270 P0454H12.31	Oryza sativa subsp. japonica (Rice)	IPR001356;IPR009057;	PF00046;	nucleus [GO:0005634]; DNA binding [GO:0003677]; multicellular organismal development [GO:0007275]; regulation of transcription, DNA-templated [GO:0006355]; transcription, DNA-templated [GO:0006351]	GO:0003677; GO:0007275; GO:0005634; GO:0006355; GO:0006351	multicellular organismal development [GO:0007275]; regulation of transcription, DNA-templated [GO:0006355]; transcription, DNA-templated [GO:0006351]	DNA binding [GO:0003677]	nucleus [GO:0005634]
CUFF.38668.2	gi|115440729|ref|NP_001044644.1|	58.5	25	897	536	825	6e-102	326	115440729	Q5QLZ5	Q5QLZ5_ORYSJ	Os01g0819900 protein (Putative kinase-like protein splice variant 1) (cDNA clone:J013105B05, full insert sequence)	OJ1529_G03.21-1 Os01g0819900 OsJ_19897	Oryza sativa subsp. japonica (Rice)	IPR011989;IPR016024;IPR021133;IPR011009;IPR000719;	PF00069;	ATP binding [GO:0005524]; protein kinase activity [GO:0004672]; microtubule-based process [GO:0007017]	GO:0005524; GO:0007017; GO:0004672	microtubule-based process [GO:0007017]	ATP binding [GO:0005524]; protein kinase activity [GO:0004672]	NA
CUFF.21528.1	gi|115440767|ref|NP_001044663.1|	61.84	2524	650	40	664	0	677	115440767	Q8LRC7	Q8LRC7_ORYSJ	Arm repeat protein (Os01g0823900 protein) (Putative arm repeat protein) (Uncharacterized protein) (cDNA clone:J013002O10, full insert sequence)	P0031D02.21 Os01g0823900 OsJ_03912	Oryza sativa subsp. japonica (Rice)	IPR011989;IPR016024;IPR000225;IPR003613;IPR013083;	PF00514;PF04564;	ligase activity [GO:0016874]; ubiquitin-protein transferase activity [GO:0004842]	GO:0016874; GO:0004842	NA	ligase activity [GO:0016874]; ubiquitin-protein transferase activity [GO:0004842]	NA
CUFF.20183.1	gi|115440799|ref|NP_001044679.1|	77.39	143	1774	24	567	0	892	115440799	Q941X2	LAC3_ORYSJ	Laccase-3 (EC 1.10.3.2) (Benzenediol:oxygen oxidoreductase 3) (Diphenol oxidase 3) (Urishiol oxidase 3)	LAC3 Os01g0827300 LOC_Os01g61160 B1088C09.5	Oryza sativa subsp. japonica (Rice)	IPR001117;IPR011706;IPR011707;IPR002355;IPR008972;IPR017761;	PF00394;PF07731;PF07732;	apoplast [GO:0048046]; copper ion binding [GO:0005507]; hydroquinone:oxygen oxidoreductase activity [GO:0052716]; lignin catabolic process [GO:0046274]	GO:0048046; GO:0005507; GO:0052716; GO:0046274	lignin catabolic process [GO:0046274]	copper ion binding [GO:0005507]; hydroquinone:oxygen oxidoreductase activity [GO:0052716]	apoplast [GO:0048046]
CUFF.32791.1	gi|115440813|ref|NP_001044686.1|	68.54	364	1149	66	305	2e-110	333	115440813	Q5QLS7	Q5QLS7_ORYSJ	Os01g0829000 protein (Putative uncharacterized protein B1088C09.28) (Putative uncharacterized protein P0446G04.1) (cDNA clone:J013002F09, full insert sequence)	B1088C09.28 P0446G04.1 Os01g0829000	Oryza sativa subsp. japonica (Rice)	IPR012336;	NA	chloroplast nucleoid [GO:0042644]; chloroplast organization [GO:0009658]; regulation of transcription, DNA-templated [GO:0006355]	GO:0042644; GO:0009658; GO:0006355	chloroplast organization [GO:0009658]; regulation of transcription, DNA-templated [GO:0006355]	NA	chloroplast nucleoid [GO:0042644]
CUFF.32791.2	gi|115440813|ref|NP_001044686.1|	90.7	2	130	263	305	1e-20	86.3	115440813	Q5QLS7	Q5QLS7_ORYSJ	Os01g0829000 protein (Putative uncharacterized protein B1088C09.28) (Putative uncharacterized protein P0446G04.1) (cDNA clone:J013002F09, full insert sequence)	B1088C09.28 P0446G04.1 Os01g0829000	Oryza sativa subsp. japonica (Rice)	IPR012336;	NA	chloroplast nucleoid [GO:0042644]; chloroplast organization [GO:0009658]; regulation of transcription, DNA-templated [GO:0006355]	GO:0042644; GO:0009658; GO:0006355	chloroplast organization [GO:0009658]; regulation of transcription, DNA-templated [GO:0006355]	NA	chloroplast nucleoid [GO:0042644]
CUFF.42803.2	gi|115440857|ref|NP_001044708.1|	74.16	178	792	521	729	4e-104	328	115440857	Q5QLC6	Q5QLC6_ORYSJ	Os01g0832900 protein (Putative dual-specificity tyrosine-(Y)-phosphorylation regulated kinase TbPK4)	P0460C04.12 Os01g0832900	Oryza sativa subsp. japonica (Rice)	IPR011009;IPR000719;IPR002290;IPR008271;	PF00069;	ATP binding [GO:0005524]; protein kinase activity [GO:0004672]	GO:0005524; GO:0004672	NA	ATP binding [GO:0005524]; protein kinase activity [GO:0004672]	NA
CUFF.37667.2	gi|115440891|ref|NP_001044725.1|	62.66	3471	2179	196	614	0	493	115440891	Q8S1T0	Q8S1T0_ORYSJ	Os01g0835500 protein (Putative respiratory burst oxidase) (Uncharacterized protein)	P0506B12.18-1 Os01g0835500 OsJ_03990	Oryza sativa subsp. japonica (Rice)	IPR000778;IPR011992;IPR018247;IPR002048;IPR013112;IPR017927;IPR013130;IPR013121;IPR013623;IPR017938;	PF13405;PF08022;PF01794;PF08030;PF08414;	integral component of membrane [GO:0016021]; calcium ion binding [GO:0005509]; oxidoreductase activity, acting on NAD(P)H, oxygen as acceptor [GO:0050664]; peroxidase activity [GO:0004601]	GO:0005509; GO:0016021; GO:0050664; GO:0004601	NA	calcium ion binding [GO:0005509]; oxidoreductase activity, acting on NAD(P)H, oxygen as acceptor [GO:0050664]; peroxidase activity [GO:0004601]	integral component of membrane [GO:0016021]
CUFF.37668.1	gi|115440891|ref|NP_001044725.1|	65.93	2584	3804	230	576	0	496	115440891	Q8S1T0	Q8S1T0_ORYSJ	Os01g0835500 protein (Putative respiratory burst oxidase) (Uncharacterized protein)	P0506B12.18-1 Os01g0835500 OsJ_03990	Oryza sativa subsp. japonica (Rice)	IPR000778;IPR011992;IPR018247;IPR002048;IPR013112;IPR017927;IPR013130;IPR013121;IPR013623;IPR017938;	PF13405;PF08022;PF01794;PF08030;PF08414;	integral component of membrane [GO:0016021]; calcium ion binding [GO:0005509]; oxidoreductase activity, acting on NAD(P)H, oxygen as acceptor [GO:0050664]; peroxidase activity [GO:0004601]	GO:0005509; GO:0016021; GO:0050664; GO:0004601	NA	calcium ion binding [GO:0005509]; oxidoreductase activity, acting on NAD(P)H, oxygen as acceptor [GO:0050664]; peroxidase activity [GO:0004601]	integral component of membrane [GO:0016021]
CUFF.41431.1	gi|115440891|ref|NP_001044725.1|	51.66	634	2	690	820	2e-92	194	115440891	Q8S1T0	Q8S1T0_ORYSJ	Os01g0835500 protein (Putative respiratory burst oxidase) (Uncharacterized protein)	P0506B12.18-1 Os01g0835500 OsJ_03990	Oryza sativa subsp. japonica (Rice)	IPR000778;IPR011992;IPR018247;IPR002048;IPR013112;IPR017927;IPR013130;IPR013121;IPR013623;IPR017938;	PF13405;PF08022;PF01794;PF08030;PF08414;	integral component of membrane [GO:0016021]; calcium ion binding [GO:0005509]; oxidoreductase activity, acting on NAD(P)H, oxygen as acceptor [GO:0050664]; peroxidase activity [GO:0004601]	GO:0005509; GO:0016021; GO:0050664; GO:0004601	NA	calcium ion binding [GO:0005509]; oxidoreductase activity, acting on NAD(P)H, oxygen as acceptor [GO:0050664]; peroxidase activity [GO:0004601]	integral component of membrane [GO:0016021]
CUFF.41434.1	gi|115440891|ref|NP_001044725.1|	90.2	10	162	126	176	5e-39	97.8	115440891	Q8S1T0	Q8S1T0_ORYSJ	Os01g0835500 protein (Putative respiratory burst oxidase) (Uncharacterized protein)	P0506B12.18-1 Os01g0835500 OsJ_03990	Oryza sativa subsp. japonica (Rice)	IPR000778;IPR011992;IPR018247;IPR002048;IPR013112;IPR017927;IPR013130;IPR013121;IPR013623;IPR017938;	PF13405;PF08022;PF01794;PF08030;PF08414;	integral component of membrane [GO:0016021]; calcium ion binding [GO:0005509]; oxidoreductase activity, acting on NAD(P)H, oxygen as acceptor [GO:0050664]; peroxidase activity [GO:0004601]	GO:0005509; GO:0016021; GO:0050664; GO:0004601	NA	calcium ion binding [GO:0005509]; oxidoreductase activity, acting on NAD(P)H, oxygen as acceptor [GO:0050664]; peroxidase activity [GO:0004601]	integral component of membrane [GO:0016021]
CUFF.41438.1	gi|115440895|ref|NP_001044727.1|	45.89	412	936	130	335	4e-36	140	115440895	Q5QMF4	Q5QMF4_ORYSJ	Os01g0835700 protein (Uncharacterized protein) (Zinc finger CONSTANS-like protein) (cDNA clone:002-154-E04, full insert sequence)	P0506B12.21 Os01g0835700 OsJ_03992	Oryza sativa subsp. japonica (Rice)	IPR010402;	PF06203;	NA	NA	NA	NA	NA
CUFF.41507.1	gi|115440951|ref|NP_001044755.1|	90.48	184	684	1	168	6e-96	296	115440951	Q943L1	Q943L1_ORYSJ	Os01g0839700 protein (Putative ubiquitin carrier protein UBC7) (Ubiquitin carrier protein) (Uncharacterized protein) (cDNA clone:001-039-E11, full insert sequence) (cDNA clone:006-208-B05, full insert sequence) (cDNA clone:J013135H01, full insert sequence)	P0031D11.34 P0408C03.9 Os01g0839700 OsJ_04022	Oryza sativa subsp. japonica (Rice)	IPR000608;IPR023313;IPR016135;	PF00179;	ligase activity [GO:0016874]	GO:0016874	NA	ligase activity [GO:0016874]	NA
CUFF.41507.2	gi|115440951|ref|NP_001044755.1|	92.24	1441	1788	53	168	7e-62	211	115440951	Q943L1	Q943L1_ORYSJ	Os01g0839700 protein (Putative ubiquitin carrier protein UBC7) (Ubiquitin carrier protein) (Uncharacterized protein) (cDNA clone:001-039-E11, full insert sequence) (cDNA clone:006-208-B05, full insert sequence) (cDNA clone:J013135H01, full insert sequence)	P0031D11.34 P0408C03.9 Os01g0839700 OsJ_04022	Oryza sativa subsp. japonica (Rice)	IPR000608;IPR023313;IPR016135;	PF00179;	ligase activity [GO:0016874]	GO:0016874	NA	ligase activity [GO:0016874]	NA
CUFF.41519.1	gi|115440971|ref|NP_001044765.1|	81.54	174	1067	84	381	0	524	115440971	Q0JHU9	Q0JHU9_ORYSJ	Os01g0841200 protein (Fragment)	Os01g0841200	Oryza sativa subsp. japonica (Rice)	IPR024709;IPR019378;	PF10250;	NA	NA	NA	NA	NA
CUFF.41547.1	gi|115440979|ref|NP_001044769.1|	62.82	23	481	3	158	4e-62	200	115440979	Q0JHU5	ERG1_ORYSJ	Elicitor-responsive protein 1 (17 kDa phloem protein) (Fungal elicitor immediate early-responsive gene 1 protein) (FIERG1) (RPP17)	ERG1 Os01g0841700 LOC_Os01g62430	Oryza sativa subsp. japonica (Rice)	IPR000008;	PF00168;	cytoplasm [GO:0005737]; plasma membrane [GO:0005886]; calcium-dependent phospholipid binding [GO:0005544]; positive regulation of flavonoid biosynthetic process [GO:0009963]; protein targeting to membrane [GO:0006612]; regulation of plant-type hypersensitive response [GO:0010363]	GO:0005544; GO:0005737; GO:0005886; GO:0009963; GO:0006612; GO:0010363	positive regulation of flavonoid biosynthetic process [GO:0009963]; protein targeting to membrane [GO:0006612]; regulation of plant-type hypersensitive response [GO:0010363]	calcium-dependent phospholipid binding [GO:0005544]	cytoplasm [GO:0005737]; plasma membrane [GO:0005886]
CUFF.35935.1	gi|115441005|ref|NP_001044782.1|	63.35	541	3555	42	1060	0	1201	115441005	Q0JHT2	Q0JHT2_ORYSJ	Os01g0844800 protein (cDNA clone:J013098A15, full insert sequence)	Os01g0844800	Oryza sativa subsp. japonica (Rice)	IPR011989;IPR016024;IPR012940;IPR001313;	PF07990;PF00806;	RNA binding [GO:0003723]	GO:0003723	NA	RNA binding [GO:0003723]	NA
CUFF.41607.1	gi|115441021|ref|NP_001044790.1|	58.01	362	1444	11	371	4e-121	372	115441021	Q5N789	Q5N789_ORYSJ	Os01g0846500 protein (Putative uncharacterized protein P0005H10.2-1) (Putative uncharacterized protein P0446B05.30-1) (Uncharacterized protein)	P0005H10.2-1 P0446B05.30-1 Os01g0846500 OsJ_04062	Oryza sativa subsp. japonica (Rice)	NA	NA	NA	NA	NA	NA	NA
CUFF.41607.2	gi|115441021|ref|NP_001044790.1|	58.01	213	1295	11	371	9e-122	372	115441021	Q5N789	Q5N789_ORYSJ	Os01g0846500 protein (Putative uncharacterized protein P0005H10.2-1) (Putative uncharacterized protein P0446B05.30-1) (Uncharacterized protein)	P0005H10.2-1 P0446B05.30-1 Os01g0846500 OsJ_04062	Oryza sativa subsp. japonica (Rice)	NA	NA	NA	NA	NA	NA	NA
CUFF.18482.1	gi|115441049|ref|NP_001044804.1|	55.14	1	663	359	601	9e-76	252	115441049	Q941S9	Q941S9_ORYSJ	Os01g0848400 protein (Putative transcription factor qSH-1) (QSH-1) (Uncharacterized protein)	P0005H10.27 qSH-1 qSH1 Os01g0848400 OsJ_04077	Oryza sativa subsp. japonica (Rice)	IPR001356;IPR008422;IPR009057;IPR006563;	PF05920;PF07526;	nucleus [GO:0005634]; DNA binding [GO:0003677]; regulation of transcription, DNA-templated [GO:0006355]	GO:0003677; GO:0005634; GO:0006355	regulation of transcription, DNA-templated [GO:0006355]	DNA binding [GO:0003677]	nucleus [GO:0005634]
CUFF.21089.1	gi|115441059|ref|NP_001044809.1|	80.88	107	310	1	68	5e-18	76.3	115441059	Q0JHQ5	Q0JHQ5_ORYSJ	Os01g0849500 protein (Uncharacterized protein) (cDNA clone:002-174-G09, full insert sequence)	Os01g0849500 OsJ_04083	Oryza sativa subsp. japonica (Rice)	IPR021775;	PF11820;	anchored component of membrane [GO:0031225]	GO:0031225	NA	NA	anchored component of membrane [GO:0031225]
CUFF.5025.1	gi|115441097|ref|NP_001044828.1|	45.89	154	846	143	370	1e-58	201	115441097	Q5N9B3	Q5N9B3_ORYSJ	MYB transcription factor-like protein (Os01g0852500 protein) (Uncharacterized protein) (cDNA clone:J023026J02, full insert sequence)	P0529E05.12 Os01g0852500 OsJ_04101	Oryza sativa subsp. japonica (Rice)	IPR000949;	NA	NA	NA	NA	NA	NA
CUFF.5025.2	gi|115441097|ref|NP_001044828.1|	45.89	154	846	143	370	8e-58	201	115441097	Q5N9B3	Q5N9B3_ORYSJ	MYB transcription factor-like protein (Os01g0852500 protein) (Uncharacterized protein) (cDNA clone:J023026J02, full insert sequence)	P0529E05.12 Os01g0852500 OsJ_04101	Oryza sativa subsp. japonica (Rice)	IPR000949;	NA	NA	NA	NA	NA	NA
CUFF.35754.1	gi|115441115|ref|NP_001044837.1|	86.44	102	278	7	65	3e-30	114	115441115	Q8W0F1	WOX9_ORYSJ	WUSCHEL-related homeobox 9 (OsWOX9) (Protein WOX5) (Quiescent-specific homeobox protein)	WOX9 QHB WOX5 Os01g0854500 LOC_Os01g63510 B1096A10.8 OsJ_004011 P0529E05.42	Oryza sativa subsp. japonica (Rice)	IPR001356;IPR009057;	PF00046;	nucleus [GO:0005634]; DNA binding [GO:0003677]; multicellular organismal development [GO:0007275]; regulation of transcription, DNA-templated [GO:0006355]; transcription, DNA-templated [GO:0006351]	GO:0003677; GO:0007275; GO:0005634; GO:0006355; GO:0006351	multicellular organismal development [GO:0007275]; regulation of transcription, DNA-templated [GO:0006355]; transcription, DNA-templated [GO:0006351]	DNA binding [GO:0003677]	nucleus [GO:0005634]
CUFF.35752.1	gi|115441117|ref|NP_001044838.1|	80.24	1878	376	24	519	0	835	115441117	Q5N7U6	Q5N7U6_ORYSJ	Os01g0854800 protein (Putative cytochrome P450) (Uncharacterized protein) (cDNA clone:002-145-C01, full insert sequence)	B1096A10.16 Os01g0854800 OsJ_04113	Oryza sativa subsp. japonica (Rice)	IPR001128;IPR017972;IPR002401;	PF00067;	vacuole [GO:0005773]; alkane 1-monooxygenase activity [GO:0018685]; heme binding [GO:0020037]; iron ion binding [GO:0005506]; fatty acid metabolic process [GO:0006631]; suberin biosynthetic process [GO:0010345]; transition metal ion transport [GO:0000041]	GO:0018685; GO:0006631; GO:0020037; GO:0005506; GO:0010345; GO:0000041; GO:0005773	fatty acid metabolic process [GO:0006631]; suberin biosynthetic process [GO:0010345]; transition metal ion transport [GO:0000041]	alkane 1-monooxygenase activity [GO:0018685]; heme binding [GO:0020037]; iron ion binding [GO:0005506]	vacuole [GO:0005773]
CUFF.35704.1	gi|115441141|ref|NP_001044850.1|	65.4	343	2466	23	721	0	890	115441141	Q5N890	Q5N890_ORYSJ	C-terminal domain phosphatase-like protein (Os01g0857000 protein) (Uncharacterized protein)	OJ1402_H07.29-1 P0683F02.6-1 Os01g0857000 OsJ_04124	Oryza sativa subsp. japonica (Rice)	IPR014720;IPR023214;IPR004274;	PF00035;PF03031;	phosphoserine phosphatase activity [GO:0004647]; positive regulation of transcription, DNA-templated [GO:0045893]	GO:0004647; GO:0045893	positive regulation of transcription, DNA-templated [GO:0045893]	phosphoserine phosphatase activity [GO:0004647]	NA
CUFF.3249.2	gi|115441143|ref|NP_001044851.1|	65.7	46	555	122	293	2e-72	231	115441143	Q94DE7	Q94DE7_ORYSJ	Os01g0857200 protein (Putative undecaprenyl pyrophosphate synthetase) (Uncharacterized protein)	P0683F02.7 OJ1402_H07.30 Os01g0857200 OsJ_04125	Oryza sativa subsp. japonica (Rice)	IPR001441;IPR018520;	PF01255;	transferase activity, transferring alkyl or aryl (other than methyl) groups [GO:0016765]	GO:0016765	NA	transferase activity, transferring alkyl or aryl (other than methyl) groups [GO:0016765]	NA
CUFF.3249.1	gi|115441143|ref|NP_001044851.1|	67.48	460	1191	48	293	2e-112	339	115441143	Q94DE7	Q94DE7_ORYSJ	Os01g0857200 protein (Putative undecaprenyl pyrophosphate synthetase) (Uncharacterized protein)	P0683F02.7 OJ1402_H07.30 Os01g0857200 OsJ_04125	Oryza sativa subsp. japonica (Rice)	IPR001441;IPR018520;	PF01255;	transferase activity, transferring alkyl or aryl (other than methyl) groups [GO:0016765]	GO:0016765	NA	transferase activity, transferring alkyl or aryl (other than methyl) groups [GO:0016765]	NA
CUFF.3249.3	gi|115441143|ref|NP_001044851.1|	67.48	460	1191	48	293	3e-111	339	115441143	Q94DE7	Q94DE7_ORYSJ	Os01g0857200 protein (Putative undecaprenyl pyrophosphate synthetase) (Uncharacterized protein)	P0683F02.7 OJ1402_H07.30 Os01g0857200 OsJ_04125	Oryza sativa subsp. japonica (Rice)	IPR001441;IPR018520;	PF01255;	transferase activity, transferring alkyl or aryl (other than methyl) groups [GO:0016765]	GO:0016765	NA	transferase activity, transferring alkyl or aryl (other than methyl) groups [GO:0016765]	NA
CUFF.3345.1	gi|115441191|ref|NP_001044875.1|	48.86	88	327	1	88	7e-18	80.9	115441191	Q5N7B5	Q5N7B5_ORYSJ	Os01g0860900 protein (Putative uncharacterized protein P0489B03.45) (Putative uncharacterized protein P0679C12.35)	P0489B03.45 P0679C12.35 Os01g0860900	Oryza sativa subsp. japonica (Rice)	NA	NA	NA	NA	NA	NA	NA
CUFF.26570.3	gi|115441265|ref|NP_001044912.1|	76.4	48	530	1	161	2e-74	235	115441265	Q5N972	Q5N972_ORYSJ	Os01g0867200 protein (Putative uncharacterized protein P0505D12.49) (Putative uncharacterized protein P0677H08.1) (cDNA clone:J033032A03, full insert sequence)	P0677H08.1 P0505D12.49 Os01g0867200	Oryza sativa subsp. japonica (Rice)	IPR015943;IPR001680;IPR017986;	NA	NA	NA	NA	NA	NA
CUFF.35446.1	gi|115441287|ref|NP_001044923.1|	62.63	271	1107	42	322	8e-115	360	115441287	Q5N951	Q5N951_ORYSJ	Os01g0869000 protein (Putative uncharacterized protein P0677H08.27-1) (Uncharacterized protein) (cDNA clone:J033041A14, full insert sequence)	P0677H08.27-1 Os01g0869000 OsJ_04217	Oryza sativa subsp. japonica (Rice)	IPR006927;	PF04842;	NA	NA	NA	NA	NA
CUFF.37871.2	gi|115441337|ref|NP_001044948.1|	84.48	102	449	61	176	2e-61	204	115441337	Q8RUE8	Q8RUE8_ORYSJ	Os01g0872800 protein (Putative 3-phosphoinositide-dependent protein kinase-1) (Putative phosphoinositide dependent kinase-1) (Uncharacterized protein)	OSJNBb0008G24.23 P0491F11.17 Os01g0872800 OsJ_04253	Oryza sativa subsp. japonica (Rice)	IPR011009;IPR011993;IPR000719;IPR002290;IPR008271;	PF00069;	ATP binding [GO:0005524]; protein kinase activity [GO:0004672]	GO:0005524; GO:0004672	NA	ATP binding [GO:0005524]; protein kinase activity [GO:0004672]	NA
CUFF.37872.1	gi|115441337|ref|NP_001044948.1|	76.49	2	856	212	494	1e-137	412	115441337	Q8RUE8	Q8RUE8_ORYSJ	Os01g0872800 protein (Putative 3-phosphoinositide-dependent protein kinase-1) (Putative phosphoinositide dependent kinase-1) (Uncharacterized protein)	OSJNBb0008G24.23 P0491F11.17 Os01g0872800 OsJ_04253	Oryza sativa subsp. japonica (Rice)	IPR011009;IPR011993;IPR000719;IPR002290;IPR008271;	PF00069;	ATP binding [GO:0005524]; protein kinase activity [GO:0004672]	GO:0005524; GO:0004672	NA	ATP binding [GO:0005524]; protein kinase activity [GO:0004672]	NA
CUFF.37861.1	gi|115441349|ref|NP_001044954.1|	61.68	207	1304	1	335	3e-127	407	115441349	Q5N730	Q5N730_ORYSJ	Erythroid differentiation-related factor 1-like protein (Os01g0873800 protein)	P0491F11.31 Os01g0873800	Oryza sativa subsp. japonica (Rice)	NA	NA	plasma membrane [GO:0005886]	GO:0005886	NA	NA	plasma membrane [GO:0005886]
CUFF.37861.2	gi|115441349|ref|NP_001044954.1|	72.92	41	757	96	335	3e-103	333	115441349	Q5N730	Q5N730_ORYSJ	Erythroid differentiation-related factor 1-like protein (Os01g0873800 protein)	P0491F11.31 Os01g0873800	Oryza sativa subsp. japonica (Rice)	NA	NA	plasma membrane [GO:0005886]	GO:0005886	NA	NA	plasma membrane [GO:0005886]
CUFF.20867.1	gi|115441359|ref|NP_001044959.1|	76.96	3	653	118	319	1e-117	342	115441359	Q5N8X0	Q5N8X0_ORYSJ	Os01g0874800 protein (Putative DNA polymerase I 3'-5' exo domain) (cDNA clone:001-044-D07, full insert sequence)	P0698A10.12-2 Os01g0874800	Oryza sativa subsp. japonica (Rice)	IPR020046;IPR020045;IPR029060;	PF01367;PF02739;	catalytic activity [GO:0003824]; DNA binding [GO:0003677]	GO:0003677; GO:0003824	NA	catalytic activity [GO:0003824]; DNA binding [GO:0003677]	NA
CUFF.20861.1	gi|115441369|ref|NP_001044964.1|	83.58	308	910	67	267	5e-125	381	115441369	Q5N8X6	BGAL3_ORYSJ	Beta-galactosidase 3 (Lactase 3) (EC 3.2.1.23)	Os01g0875500 LOC_Os01g65460 P0648C09.21 P0698A10.24	Oryza sativa subsp. japonica (Rice)	IPR025300;IPR008979;IPR013781;IPR001944;IPR017853;IPR000922;	PF13364;PF02140;PF01301;	apoplast [GO:0048046]; plant-type cell wall [GO:0009505]; beta-galactosidase activity [GO:0004565]; carbohydrate binding [GO:0030246]; carbohydrate metabolic process [GO:0005975]	GO:0048046; GO:0004565; GO:0030246; GO:0005975; GO:0009505	carbohydrate metabolic process [GO:0005975]	beta-galactosidase activity [GO:0004565]; carbohydrate binding [GO:0030246]	apoplast [GO:0048046]; plant-type cell wall [GO:0009505]
CUFF.20859.2	gi|115441371|ref|NP_001044965.1|	61.3	205	1161	1	320	2e-134	396	115441371	Q5N8X4	Q5N8X4_ORYSJ	Os01g0875700 protein (Putative DnaJ-like protein) (cDNA clone:001-121-H08, full insert sequence)	P0698A10.28 Os01g0875700	Oryza sativa subsp. japonica (Rice)	IPR002939;IPR001623;IPR008971;	PF01556;PF00226;	protein folding [GO:0006457]	GO:0006457	protein folding [GO:0006457]	NA	NA
CUFF.37801.1	gi|115441371|ref|NP_001044965.1|	65.69	13	399	188	324	3e-57	192	115441371	Q5N8X4	Q5N8X4_ORYSJ	Os01g0875700 protein (Putative DnaJ-like protein) (cDNA clone:001-121-H08, full insert sequence)	P0698A10.28 Os01g0875700	Oryza sativa subsp. japonica (Rice)	IPR002939;IPR001623;IPR008971;	PF01556;PF00226;	protein folding [GO:0006457]	GO:0006457	protein folding [GO:0006457]	NA	NA
CUFF.16772.1	gi|115441387|ref|NP_001044973.1|	63.27	166	2316	1	719	0	737	115441387	Q5N9G9	Q5N9G9_ORYSJ	Os01g0877300 protein (Putative mitotic checkpoint protein) (cDNA clone:J033028G02, full insert sequence)	P0471B04.5 Os01g0877300	Oryza sativa subsp. japonica (Rice)	IPR008672;	PF05557;	nuclear envelope [GO:0005635]; gravitropism [GO:0009630]; mitotic spindle assembly checkpoint [GO:0007094]	GO:0009630; GO:0007094; GO:0005635	gravitropism [GO:0009630]; mitotic spindle assembly checkpoint [GO:0007094]	NA	nuclear envelope [GO:0005635]
CUFF.16772.2	gi|115441387|ref|NP_001044973.1|	63.27	166	2316	1	719	0	737	115441387	Q5N9G9	Q5N9G9_ORYSJ	Os01g0877300 protein (Putative mitotic checkpoint protein) (cDNA clone:J033028G02, full insert sequence)	P0471B04.5 Os01g0877300	Oryza sativa subsp. japonica (Rice)	IPR008672;	PF05557;	nuclear envelope [GO:0005635]; gravitropism [GO:0009630]; mitotic spindle assembly checkpoint [GO:0007094]	GO:0009630; GO:0007094; GO:0005635	gravitropism [GO:0009630]; mitotic spindle assembly checkpoint [GO:0007094]	NA	nuclear envelope [GO:0005635]
CUFF.15813.1	gi|115441391|ref|NP_001044975.1|	62.6	5743	4958	164	425	0	348	115441391	Q8LJG8	Q8LJG8_ORYSJ	Os01g0877500 protein (Putative male sterility 1 protein) (Uncharacterized protein) (cDNA clone:J033023G11, full insert sequence)	P0471B04.9 Os01g0877500 OsJ_04277	Oryza sativa subsp. japonica (Rice)	IPR019786;IPR011011;IPR001965;IPR019787;IPR013083;	PF00628;	zinc ion binding [GO:0008270]	GO:0008270	NA	zinc ion binding [GO:0008270]	NA
CUFF.15814.1	gi|115441391|ref|NP_001044975.1|	58.04	1455	613	434	716	2e-98	318	115441391	Q8LJG8	Q8LJG8_ORYSJ	Os01g0877500 protein (Putative male sterility 1 protein) (Uncharacterized protein) (cDNA clone:J033023G11, full insert sequence)	P0471B04.9 Os01g0877500 OsJ_04277	Oryza sativa subsp. japonica (Rice)	IPR019786;IPR011011;IPR001965;IPR019787;IPR013083;	PF00628;	zinc ion binding [GO:0008270]	GO:0008270	NA	zinc ion binding [GO:0008270]	NA
CUFF.16777.1	gi|115441391|ref|NP_001044975.1|	58.09	345	2468	1	715	0	782	115441391	Q8LJG8	Q8LJG8_ORYSJ	Os01g0877500 protein (Putative male sterility 1 protein) (Uncharacterized protein) (cDNA clone:J033023G11, full insert sequence)	P0471B04.9 Os01g0877500 OsJ_04277	Oryza sativa subsp. japonica (Rice)	IPR019786;IPR011011;IPR001965;IPR019787;IPR013083;	PF00628;	zinc ion binding [GO:0008270]	GO:0008270	NA	zinc ion binding [GO:0008270]	NA
CUFF.16743.1	gi|115441399|ref|NP_001044979.1|	67.04	1876	26	229	847	0	780	115441399	Q8L3T4	Q8L3T4_ORYSJ	Os01g0878300 protein (Putative leucine-rich receptor-like protein kinase) (Uncharacterized protein) (cDNA clone:J023012G17, full insert sequence)	P0018C10.13-1 P0471B04.24-1 Os01g0878300 OsJ_04280	Oryza sativa subsp. japonica (Rice)	IPR011009;IPR001611;IPR013210;IPR000719;IPR017441;IPR008271;	PF00560;PF13855;PF08263;PF00069;	integral component of membrane [GO:0016021]; ATP binding [GO:0005524]; protein serine/threonine kinase activity [GO:0004674]	GO:0005524; GO:0016021; GO:0004674	NA	ATP binding [GO:0005524]; protein serine/threonine kinase activity [GO:0004674]	integral component of membrane [GO:0016021]
CUFF.25009.1	gi|115441399|ref|NP_001044979.1|	65.06	249	3038	27	959	0	1153	115441399	Q8L3T4	Q8L3T4_ORYSJ	Os01g0878300 protein (Putative leucine-rich receptor-like protein kinase) (Uncharacterized protein) (cDNA clone:J023012G17, full insert sequence)	P0018C10.13-1 P0471B04.24-1 Os01g0878300 OsJ_04280	Oryza sativa subsp. japonica (Rice)	IPR011009;IPR001611;IPR013210;IPR000719;IPR017441;IPR008271;	PF00560;PF13855;PF08263;PF00069;	integral component of membrane [GO:0016021]; ATP binding [GO:0005524]; protein serine/threonine kinase activity [GO:0004674]	GO:0005524; GO:0016021; GO:0004674	NA	ATP binding [GO:0005524]; protein serine/threonine kinase activity [GO:0004674]	integral component of membrane [GO:0016021]
CUFF.34734.1	gi|115441399|ref|NP_001044979.1|	65.13	60	2903	9	959	0	1180	115441399	Q8L3T4	Q8L3T4_ORYSJ	Os01g0878300 protein (Putative leucine-rich receptor-like protein kinase) (Uncharacterized protein) (cDNA clone:J023012G17, full insert sequence)	P0018C10.13-1 P0471B04.24-1 Os01g0878300 OsJ_04280	Oryza sativa subsp. japonica (Rice)	IPR011009;IPR001611;IPR013210;IPR000719;IPR017441;IPR008271;	PF00560;PF13855;PF08263;PF00069;	integral component of membrane [GO:0016021]; ATP binding [GO:0005524]; protein serine/threonine kinase activity [GO:0004674]	GO:0005524; GO:0016021; GO:0004674	NA	ATP binding [GO:0005524]; protein serine/threonine kinase activity [GO:0004674]	integral component of membrane [GO:0016021]
CUFF.16733.1	gi|115441403|ref|NP_001044981.1|	73.33	77	796	12	251	3e-127	388	115441403	Q5N9H2	Q5N9H2_ORYSJ	Os01g0878700 protein (Putative amino acid carrier) (cDNA clone:001-203-C05, full insert sequence) (cDNA clone:J013002M14, full insert sequence) (cDNA clone:J033051N12, full insert sequence)	P0471B04.28 P0018C10.17 Os01g0878700	Oryza sativa subsp. japonica (Rice)	IPR013057;	PF01490;	integral component of membrane [GO:0016021]	GO:0016021	NA	NA	integral component of membrane [GO:0016021]
CUFF.16736.1	gi|115441403|ref|NP_001044981.1|	61.29	2	652	252	466	2e-97	297	115441403	Q5N9H2	Q5N9H2_ORYSJ	Os01g0878700 protein (Putative amino acid carrier) (cDNA clone:001-203-C05, full insert sequence) (cDNA clone:J013002M14, full insert sequence) (cDNA clone:J033051N12, full insert sequence)	P0471B04.28 P0018C10.17 Os01g0878700	Oryza sativa subsp. japonica (Rice)	IPR013057;	PF01490;	integral component of membrane [GO:0016021]	GO:0016021	NA	NA	integral component of membrane [GO:0016021]
CUFF.8322.1	gi|115441437|ref|NP_001044998.1|	72.86	186	815	4	213	3e-97	296	115441437	Q8RZQ8	SWT1A_ORYSJ	Bidirectional sugar transporter SWEET1a (OsSWEET1a)	SWEET1A Os01g0881300 LOC_Os01g65880 B1065E10.2-1 OsJ_04300 P0018C10.61-1	Oryza sativa subsp. japonica (Rice)	NA	NA	integral component of plasma membrane [GO:0005887]; sugar transmembrane transporter activity [GO:0051119]; carbohydrate transmembrane transport [GO:0034219]	GO:0034219; GO:0005887; GO:0051119	carbohydrate transmembrane transport [GO:0034219]	sugar transmembrane transporter activity [GO:0051119]	integral component of plasma membrane [GO:0005887]
CUFF.31779.1	gi|115441445|ref|NP_001045002.1|	81.67	185	6	43	102	1e-25	97.1	115441445	Q0JH62	Q0JH62_ORYSJ	Os01g0881700 protein (Fragment)	Os01g0881700	Oryza sativa subsp. japonica (Rice)	IPR024058;IPR002325;IPR024094;IPR011054;	PF01333;	integral component of thylakoid membrane [GO:0031361]; electron carrier activity [GO:0009055]; heme binding [GO:0020037]; iron ion binding [GO:0005506]; photosynthesis [GO:0015979]	GO:0009055; GO:0020037; GO:0031361; GO:0005506; GO:0015979	photosynthesis [GO:0015979]	electron carrier activity [GO:0009055]; heme binding [GO:0020037]; iron ion binding [GO:0005506]	integral component of thylakoid membrane [GO:0031361]
CUFF.468.1	gi|115441455|ref|NP_001045007.1|	70	189	10	6	62	1e-14	72	115441455	Q5N7I7	Q5N7I7_ORYSJ	Os01g0882300 protein (Putative NTS2 protein)	B1065E10.24 Os01g0882300	Oryza sativa subsp. japonica (Rice)	IPR008521;	PF05653;	integral component of membrane [GO:0016021]; magnesium ion transmembrane transporter activity [GO:0015095]	GO:0016021; GO:0015095	NA	magnesium ion transmembrane transporter activity [GO:0015095]	integral component of membrane [GO:0016021]
CUFF.37781.1	gi|115441465|ref|NP_001045012.1|	67.8	279	893	6	209	3e-84	263	115441465	Q40702	MADS2_ORYSJ	MADS-box transcription factor 2 (NMADS1) (OsMADS2) (RMADS219)	MADS2 MADS Os01g0883100 LOC_Os01g66030 B1065E10.30	Oryza sativa subsp. japonica (Rice)	IPR002487;IPR002100;	PF01486;PF00319;	nucleus [GO:0005634]; DNA binding [GO:0003677]; sequence-specific DNA binding transcription factor activity [GO:0003700]; cell differentiation [GO:0030154]; flower development [GO:0009908]; transcription, DNA-templated [GO:0006351]	GO:0003677; GO:0030154; GO:0009908; GO:0005634; GO:0003700; GO:0006351	cell differentiation [GO:0030154]; flower development [GO:0009908]; transcription, DNA-templated [GO:0006351]	DNA binding [GO:0003677]; sequence-specific DNA binding transcription factor activity [GO:0003700]	nucleus [GO:0005634]
CUFF.37805.1	gi|115441473|ref|NP_001045016.1|	63.75	117	980	1	303	2e-125	372	115441473	Q7F2L3	NAC48_ORYSJ	NAC domain-containing protein 48 (ONAC048)	NAC48 NAC6 Os01g0884300 LOC_Os01g66120 B1065E10.51	Oryza sativa subsp. japonica (Rice)	IPR003441;	PF02365;	nucleus [GO:0005634]; DNA binding [GO:0003677]; regulation of transcription, DNA-templated [GO:0006355]; transcription, DNA-templated [GO:0006351]	GO:0003677; GO:0005634; GO:0006355; GO:0006351	regulation of transcription, DNA-templated [GO:0006355]; transcription, DNA-templated [GO:0006351]	DNA binding [GO:0003677]	nucleus [GO:0005634]
CUFF.12442.1	gi|115441487|ref|NP_001045023.1|	30.24	122	1789	2	570	7e-52	194	115441487	Q5N8H4	Q5N8H4_ORYSJ	Putative uncharacterized protein P0408G07.11	P0408G07.11	Oryza sativa subsp. japonica (Rice)	NA	NA	NA	NA	NA	NA	NA
CUFF.12446.1	gi|115441491|ref|NP_001045025.1|	81.77	865	1440	200	391	7e-141	291	115441491	Q5N8H1	Q5N8H1_ORYSJ	Hydrolase-like protein (Os01g0885600 protein) (Uncharacterized protein)	P0408G07.19 Os01g0885600 OsJ_04329	Oryza sativa subsp. japonica (Rice)	IPR029058;IPR000073;	PF12697;	hydrolase activity [GO:0016787]	GO:0016787	NA	hydrolase activity [GO:0016787]	NA
CUFF.6167.1	gi|115441521|ref|NP_001045040.1|	50	604	380	420	497	5e-11	65.5	115441521	Q8L426	Q8L426_ORYSJ	MLO-like protein	B1099D03.30 MLO P0434C04.50 Os01g0888600 OsJ_04347	Oryza sativa subsp. japonica (Rice)	IPR004326;	PF03094;	integral component of membrane [GO:0016021]; defense response [GO:0006952]; response to biotic stimulus [GO:0009607]	GO:0006952; GO:0016021; GO:0009607	defense response [GO:0006952]; response to biotic stimulus [GO:0009607]	NA	integral component of membrane [GO:0016021]
CUFF.6168.1	gi|115441521|ref|NP_001045040.1|	76.52	3	1079	65	425	0	541	115441521	Q8L426	Q8L426_ORYSJ	MLO-like protein	B1099D03.30 MLO P0434C04.50 Os01g0888600 OsJ_04347	Oryza sativa subsp. japonica (Rice)	IPR004326;	PF03094;	integral component of membrane [GO:0016021]; defense response [GO:0006952]; response to biotic stimulus [GO:0009607]	GO:0006952; GO:0016021; GO:0009607	defense response [GO:0006952]; response to biotic stimulus [GO:0009607]	NA	integral component of membrane [GO:0016021]
CUFF.32845.1	gi|115441521|ref|NP_001045040.1|	80.42	83	511	140	280	6e-74	237	115441521	Q8L426	Q8L426_ORYSJ	MLO-like protein	B1099D03.30 MLO P0434C04.50 Os01g0888600 OsJ_04347	Oryza sativa subsp. japonica (Rice)	IPR004326;	PF03094;	integral component of membrane [GO:0016021]; defense response [GO:0006952]; response to biotic stimulus [GO:0009607]	GO:0006952; GO:0016021; GO:0009607	defense response [GO:0006952]; response to biotic stimulus [GO:0009607]	NA	integral component of membrane [GO:0016021]
CUFF.32806.1	gi|115441545|ref|NP_001045052.1|	81.82	87	185	470	502	2e-09	61.2	115441545	Q5JLX3	Q5JLX3_ORYSJ	Beta-hexosaminidase (EC 3.2.1.52)	B1078G07.2 Os01g0891000 OsJ_04367	Oryza sativa subsp. japonica (Rice)	IPR025705;IPR029018;IPR015883;IPR013781;IPR017853;IPR029019;	PF00728;PF14845;	beta-N-acetylhexosaminidase activity [GO:0004563]; carbohydrate metabolic process [GO:0005975]	GO:0004563; GO:0005975	carbohydrate metabolic process [GO:0005975]	beta-N-acetylhexosaminidase activity [GO:0004563]	NA
CUFF.30163.1	gi|115441573|ref|NP_001045066.1|	63.22	114	2228	25	731	0	863	115441573	Q5JLV7	Q5JLV7_ORYSJ	Calcineurin-related phosphoesterase-like (Os01g0894000 protein) (Uncharacterized protein) (cDNA clone:J023075F19, full insert sequence)	B1078G07.41 Os01g0894000 OsJ_04384	Oryza sativa subsp. japonica (Rice)	IPR004843;IPR029052;	PF00149;	hydrolase activity [GO:0016787]	GO:0016787	NA	hydrolase activity [GO:0016787]	NA
CUFF.32734.1	gi|115441587|ref|NP_001045073.1|	86.29	6	749	70	317	5e-144	417	115441587	Q8S0J7	IM30_ORYSJ	Probable membrane-associated 30 kDa protein, chloroplastic	Os01g0895100 LOC_Os01g67000 B1078G07.38 P0696G06.15	Oryza sativa subsp. japonica (Rice)	IPR007157;	PF04012;	chloroplast inner membrane [GO:0009706]; chloroplast stroma [GO:0009570]; chloroplast thylakoid membrane [GO:0009535]; plastid chromosome [GO:0009508]; thylakoid membrane organization [GO:0010027]; vesicle organization [GO:0016050]; viral process [GO:0016032]	GO:0009706; GO:0009570; GO:0009535; GO:0009508; GO:0010027; GO:0016050; GO:0016032	thylakoid membrane organization [GO:0010027]; vesicle organization [GO:0016050]; viral process [GO:0016032]	NA	chloroplast inner membrane [GO:0009706]; chloroplast stroma [GO:0009570]; chloroplast thylakoid membrane [GO:0009535]; plastid chromosome [GO:0009508]
CUFF.18687.2	gi|115441655|ref|NP_001045107.1|	77.98	104	430	10	118	6e-59	184	115441655	Q0JGV7	Q0JGV7_ORYSJ	Os01g0900900 protein	Os01g0900900	Oryza sativa subsp. japonica (Rice)	IPR003323;	PF02338;	NA	NA	NA	NA	NA
CUFF.18687.4	gi|115441655|ref|NP_001045107.1|	82.98	300	440	54	100	5e-22	92	115441655	Q0JGV7	Q0JGV7_ORYSJ	Os01g0900900 protein	Os01g0900900	Oryza sativa subsp. japonica (Rice)	IPR003323;	PF02338;	NA	NA	NA	NA	NA
CUFF.43391.1	gi|115441713|ref|NP_001045136.1|	52.16	85	771	40	256	9e-37	122	115441713	Q5N714	Q5N714_ORYSJ	Os01g0907300 protein (Putative phosphatidylinositol glycan class S) (Uncharacterized protein)	B1417F08.19-1 Os01g0907300 OsJ_04471	Oryza sativa subsp. japonica (Rice)	IPR019540;	PF10510;	GPI-anchor transamidase complex [GO:0042765]; vacuolar membrane [GO:0005774]; attachment of GPI anchor to protein [GO:0016255]	GO:0042765; GO:0016255; GO:0005774	attachment of GPI anchor to protein [GO:0016255]	NA	GPI-anchor transamidase complex [GO:0042765]; vacuolar membrane [GO:0005774]
CUFF.33335.1	gi|115441777|ref|NP_001045168.1|	58.03	188	1726	12	524	0	558	115441777	Q8S090	Q8S090_ORYSJ	Os01g0912900 protein (Selenium-binding protein-like) (Uncharacterized protein)	P0470A12.35 Os01g0912900 OsJ_04514	Oryza sativa subsp. japonica (Rice)	IPR002885;IPR011990;	PF01535;PF12854;PF13041;PF13812;	NA	NA	NA	NA	NA
CUFF.33336.1	gi|115441777|ref|NP_001045168.1|	58.03	188	1726	12	524	0	558	115441777	Q8S090	Q8S090_ORYSJ	Os01g0912900 protein (Selenium-binding protein-like) (Uncharacterized protein)	P0470A12.35 Os01g0912900 OsJ_04514	Oryza sativa subsp. japonica (Rice)	IPR002885;IPR011990;	PF01535;PF12854;PF13041;PF13812;	NA	NA	NA	NA	NA
CUFF.10959.1	gi|115441783|ref|NP_001045171.1|	53.52	425	3	137	278	1e-35	134	115441783	Q5N7W0	Q5N7W0_ORYSJ	Os01g0913400 protein (Pentatricopeptide (PPR) repeat-containing protein-like)	P0470A12.44-1 Os01g0913400	Oryza sativa subsp. japonica (Rice)	IPR012677;IPR002885;	PF01535;PF13041;	nucleotide binding [GO:0000166]	GO:0000166	NA	nucleotide binding [GO:0000166]	NA
CUFF.20566.1	gi|115441809|ref|NP_001045184.1|	57.79	1874	975	1	292	1e-68	229	115441809	Q8LQF7	Q8LQF7_ORYSJ	Os01g0915000 protein (Putative uncharacterized protein P0004D12.15) (cDNA clone:002-135-B11, full insert sequence)	P0004D12.15 Os01g0915000	Oryza sativa subsp. japonica (Rice)	IPR006502;	PF04720;	NA	NA	NA	NA	NA
CUFF.20567.1	gi|115441811|ref|NP_001045185.1|	58.25	622	344	50	152	2e-26	108	115441811	Q5N806	CYT4_ORYSJ	Cysteine proteinase inhibitor 4 (Oryzacystatin IV) (OC-IV) (Oryzacystatin-4)	Os01g0915200 LOC_Os01g68660 P0004D12.18	Oryza sativa subsp. japonica (Rice)	IPR027214;IPR000010;IPR020381;	PF00031;	extracellular region [GO:0005576]; cysteine-type endopeptidase inhibitor activity [GO:0004869]; defense response [GO:0006952]	GO:0004869; GO:0006952; GO:0005576	defense response [GO:0006952]	cysteine-type endopeptidase inhibitor activity [GO:0004869]	extracellular region [GO:0005576]
CUFF.1948.1	gi|115441827|ref|NP_001045193.1|	55.48	337	1590	49	449	1e-117	360	115441827	Q0JGM1	Q0JGM1_ORYSJ	Os01g0916300 protein	Os01g0916300	Oryza sativa subsp. japonica (Rice)	IPR001202;	PF00397;	NA	NA	NA	NA	NA
CUFF.1948.2	gi|115441827|ref|NP_001045193.1|	55.48	337	1590	49	449	1e-117	360	115441827	Q0JGM1	Q0JGM1_ORYSJ	Os01g0916300 protein	Os01g0916300	Oryza sativa subsp. japonica (Rice)	IPR001202;	PF00397;	NA	NA	NA	NA	NA
CUFF.32247.2	gi|115441863|ref|NP_001045211.1|	76.39	208	423	168	239	5e-34	127	115441863	Q5JLM3	Q5JLM3_ORYSJ	Os01g0919500 protein (Putative uncharacterized protein P0678F11.22-2) (Uncharacterized protein) (cDNA clone:001-022-D10, full insert sequence) (cDNA clone:001-204-D05, full insert sequence)	P0678F11.22-2 Os01g0919500 OsJ_04562	Oryza sativa subsp. japonica (Rice)	IPR001841;IPR013083;IPR017907;	PF13639;	zinc ion binding [GO:0008270]	GO:0008270	NA	zinc ion binding [GO:0008270]	NA
CUFF.17443.1	gi|115441867|ref|NP_001045213.1|	82.96	5	409	43	177	1e-81	248	115441867	Q5JLM9	Q5JLM9_ORYSJ	Hydrolase-like (Os01g0919700 protein) (cDNA clone:001-021-B12, full insert sequence)	P0678F11.26 Os01g0919700	Oryza sativa subsp. japonica (Rice)	IPR029058;IPR000073;	PF12697;	chloroplast [GO:0009507]; hydrolase activity [GO:0016787]; mRNA modification [GO:0016556]	GO:0009507; GO:0016787; GO:0016556	mRNA modification [GO:0016556]	hydrolase activity [GO:0016787]	chloroplast [GO:0009507]
CUFF.17443.2	gi|115441867|ref|NP_001045213.1|	77.82	73	870	113	378	1e-156	452	115441867	Q5JLM9	Q5JLM9_ORYSJ	Hydrolase-like (Os01g0919700 protein) (cDNA clone:001-021-B12, full insert sequence)	P0678F11.26 Os01g0919700	Oryza sativa subsp. japonica (Rice)	IPR029058;IPR000073;	PF12697;	chloroplast [GO:0009507]; hydrolase activity [GO:0016787]; mRNA modification [GO:0016556]	GO:0009507; GO:0016787; GO:0016556	mRNA modification [GO:0016556]	hydrolase activity [GO:0016787]	chloroplast [GO:0009507]
CUFF.25730.1	gi|115441875|ref|NP_001045217.1|	51.12	16	546	63	229	2e-48	168	115441875	Q5JJJ8	Q5JJJ8_ORYSJ	Os01g0920100 protein (Putative uncharacterized protein B1793G04.5) (Putative uncharacterized protein P0678F11.32) (Uncharacterized protein) (cDNA clone:J023026C15, full insert sequence)	B1793G04.5 P0678F11.32 Os01g0920100 OsJ_04568	Oryza sativa subsp. japonica (Rice)	NA	NA	NA	NA	NA	NA	NA
CUFF.25730.2	gi|115441875|ref|NP_001045217.1|	47.2	146	871	1	229	1e-56	193	115441875	Q5JJJ8	Q5JJJ8_ORYSJ	Os01g0920100 protein (Putative uncharacterized protein B1793G04.5) (Putative uncharacterized protein P0678F11.32) (Uncharacterized protein) (cDNA clone:J023026C15, full insert sequence)	B1793G04.5 P0678F11.32 Os01g0920100 OsJ_04568	Oryza sativa subsp. japonica (Rice)	NA	NA	NA	NA	NA	NA	NA
CUFF.30009.2	gi|115441973|ref|NP_001045266.1|	77.78	3	137	354	398	1e-15	74.7	115441973	Q5JK06	Q5JK06_ORYSJ	Histone-lysine N-methyltransferase (EC 2.1.1.43)	OSJNBa0093F16.26 Os01g0927000	Oryza sativa subsp. japonica (Rice)	IPR025794;IPR003616;IPR007728;IPR015947;IPR001214;IPR003105;	PF05033;PF02182;PF00856;	chromosome [GO:0005694]; nucleus [GO:0005634]; double-stranded methylated DNA binding [GO:0010385]; histone methyltransferase activity (H3-K9 specific) [GO:0046974]; methyl-CpG binding [GO:0008327]; methyl-CpNpG binding [GO:0010428]; methyl-CpNpN binding [GO:0010429]; zinc ion binding [GO:0008270]; cell proliferation [GO:0008283]; cell-cell signaling [GO:0007267]; chromatin silencing by small RNA…	GO:0006306; GO:0006270; GO:0008283; GO:0007267; GO:0031048; GO:0005694; GO:0010388; GO:0000911; GO:0009855; GO:0010385; GO:0046974; GO:0016572; GO:0010216; GO:0010014; GO:0010073; GO:0008327; GO:0010428; GO:0010429; GO:0006346; GO:0000226; GO:0005634; GO:0009640; GO:0045893; GO:0035196; GO:0010267; GO:0016579; GO:0016567; GO:0006275; GO:0051726; GO:0009616; GO:0008270	cell-cell signaling [GO:0007267]; cell proliferation [GO:0008283]; chromatin silencing by small RNA [GO:0031048]; cullin deneddylation [GO:0010388]; cytokinesis by cell plate formation [GO:0000911]; determination of bilateral symmetry [GO:0009855]; DNA methylation [GO:0006306]; DNA replication initiation [GO:0006270]; histone phosphorylation [GO:0016572]; maintenance of DNA methylation [GO:001021…	double-stranded methylated DNA binding [GO:0010385]; histone methyltransferase activity (H3-K9 specific) [GO:0046974]; methyl-CpG binding [GO:0008327]; methyl-CpNpG binding [GO:0010428]; methyl-CpNpN binding [GO:0010429]; zinc ion binding [GO:0008270]	chromosome [GO:0005694]; nucleus [GO:0005634]
CUFF.29651.1	gi|115441987|ref|NP_001045273.1|	60.94	155	1873	1	566	0	568	115441987	Q5JK43	Q5JK43_ORYSJ	Os01g0928100 protein (Putative uncharacterized protein OSJNBa0052O12.5) (cDNA clone:J023002A11, full insert sequence)	OSJNBa0052O12.5 Os01g0928100	Oryza sativa subsp. japonica (Rice)	NA	NA	NA	NA	NA	NA	NA
CUFF.29651.2	gi|115441987|ref|NP_001045273.1|	63.76	511	1869	136	566	4e-169	506	115441987	Q5JK43	Q5JK43_ORYSJ	Os01g0928100 protein (Putative uncharacterized protein OSJNBa0052O12.5) (cDNA clone:J023002A11, full insert sequence)	OSJNBa0052O12.5 Os01g0928100	Oryza sativa subsp. japonica (Rice)	NA	NA	NA	NA	NA	NA	NA
CUFF.30021.3	gi|115441987|ref|NP_001045273.1|	73.08	1	390	363	492	6e-57	192	115441987	Q5JK43	Q5JK43_ORYSJ	Os01g0928100 protein (Putative uncharacterized protein OSJNBa0052O12.5) (cDNA clone:J023002A11, full insert sequence)	OSJNBa0052O12.5 Os01g0928100	Oryza sativa subsp. japonica (Rice)	NA	NA	NA	NA	NA	NA	NA
CUFF.18758.1	gi|115442057|ref|NP_001045308.1|	55.64	176	934	1	238	1e-61	212	115442057	Q942Z3	Q942Z3_ORYSJ	Os01g0934100 protein (Putative shock protein) (cDNA clone:J023146J24, full insert sequence)	P0492G09.1 P0423A12.31 Os01g0934100	Oryza sativa subsp. japonica (Rice)	IPR000008;	PF00168;	NA	NA	NA	NA	NA
CUFF.31007.1	gi|115442063|ref|NP_001045311.1|	71.05	2	457	26	176	9e-71	223	115442063	Q0JGA3	Q0JGA3_ORYSJ	Os01g0934400 protein (Fragment)	Os01g0934400	Oryza sativa subsp. japonica (Rice)	IPR016123;IPR002683;	PF01789;	extrinsic component of membrane [GO:0019898]; photosystem II oxygen evolving complex [GO:0009654]; calcium ion binding [GO:0005509]; photosynthesis [GO:0015979]	GO:0005509; GO:0019898; GO:0015979; GO:0009654	photosynthesis [GO:0015979]	calcium ion binding [GO:0005509]	extrinsic component of membrane [GO:0019898]; photosystem II oxygen evolving complex [GO:0009654]
CUFF.24072.1	gi|115442125|ref|NP_001045342.1|	51.15	9	1160	143	512	7e-99	315	115442125	Q5JLQ2	Q5JLQ2_ORYSJ	Hydroxyproline-rich glycoprotein-like (Os01g0938600 protein) (Uncharacterized protein) (cDNA clone:J033059B18, full insert sequence)	B1150F11.6 P0504E02.30 Os01g0938600 OsJ_04708	Oryza sativa subsp. japonica (Rice)	NA	NA	NA	NA	NA	NA	NA
CUFF.7386.1	gi|115442141|ref|NP_001045350.1|	89.2	1012	1872	1	287	2e-170	497	115442141	Q8S0G4	GPDH1_ORYSJ	Probable glycerol-3-phosphate dehydrogenase [NAD(+)] 1, cytosolic (EC 1.1.1.8)	Os01g0939600 LOC_Os01g71280 B1150F11.17 OsJ_04716	Oryza sativa subsp. japonica (Rice)	IPR008927;IPR013328;IPR006168;IPR006109;IPR011128;IPR016040;	PF07479;PF01210;	cytosol [GO:0005829]; glycerol-3-phosphate dehydrogenase complex [GO:0009331]; glycerol-3-phosphate dehydrogenase [NAD+] activity [GO:0004367]; NAD binding [GO:0051287]; carbohydrate metabolic process [GO:0005975]; glycerol-3-phosphate catabolic process [GO:0046168]	GO:0051287; GO:0005975; GO:0005829; GO:0046168; GO:0004367; GO:0009331	carbohydrate metabolic process [GO:0005975]; glycerol-3-phosphate catabolic process [GO:0046168]	glycerol-3-phosphate dehydrogenase [NAD+] activity [GO:0004367]; NAD binding [GO:0051287]	cytosol [GO:0005829]; glycerol-3-phosphate dehydrogenase complex [GO:0009331]
CUFF.24059.1	gi|115442141|ref|NP_001045350.1|	91.26	1	1236	54	465	0	766	115442141	Q8S0G4	GPDH1_ORYSJ	Probable glycerol-3-phosphate dehydrogenase [NAD(+)] 1, cytosolic (EC 1.1.1.8)	Os01g0939600 LOC_Os01g71280 B1150F11.17 OsJ_04716	Oryza sativa subsp. japonica (Rice)	IPR008927;IPR013328;IPR006168;IPR006109;IPR011128;IPR016040;	PF07479;PF01210;	cytosol [GO:0005829]; glycerol-3-phosphate dehydrogenase complex [GO:0009331]; glycerol-3-phosphate dehydrogenase [NAD+] activity [GO:0004367]; NAD binding [GO:0051287]; carbohydrate metabolic process [GO:0005975]; glycerol-3-phosphate catabolic process [GO:0046168]	GO:0051287; GO:0005975; GO:0005829; GO:0046168; GO:0004367; GO:0009331	carbohydrate metabolic process [GO:0005975]; glycerol-3-phosphate catabolic process [GO:0046168]	glycerol-3-phosphate dehydrogenase [NAD+] activity [GO:0004367]; NAD binding [GO:0051287]	cytosol [GO:0005829]; glycerol-3-phosphate dehydrogenase complex [GO:0009331]
CUFF.24059.3	gi|115442141|ref|NP_001045350.1|	93.54	1	975	54	378	0	623	115442141	Q8S0G4	GPDH1_ORYSJ	Probable glycerol-3-phosphate dehydrogenase [NAD(+)] 1, cytosolic (EC 1.1.1.8)	Os01g0939600 LOC_Os01g71280 B1150F11.17 OsJ_04716	Oryza sativa subsp. japonica (Rice)	IPR008927;IPR013328;IPR006168;IPR006109;IPR011128;IPR016040;	PF07479;PF01210;	cytosol [GO:0005829]; glycerol-3-phosphate dehydrogenase complex [GO:0009331]; glycerol-3-phosphate dehydrogenase [NAD+] activity [GO:0004367]; NAD binding [GO:0051287]; carbohydrate metabolic process [GO:0005975]; glycerol-3-phosphate catabolic process [GO:0046168]	GO:0051287; GO:0005975; GO:0005829; GO:0046168; GO:0004367; GO:0009331	carbohydrate metabolic process [GO:0005975]; glycerol-3-phosphate catabolic process [GO:0046168]	glycerol-3-phosphate dehydrogenase [NAD+] activity [GO:0004367]; NAD binding [GO:0051287]	cytosol [GO:0005829]; glycerol-3-phosphate dehydrogenase complex [GO:0009331]
CUFF.5072.3	gi|115442149|ref|NP_001045354.1|	75	13	441	207	350	4e-61	197	115442149	Q0JG60	Q0JG60_ORYSJ	Hexokinase (EC 2.7.1.1) (Fragment)	Os01g0940100	Oryza sativa subsp. japonica (Rice)	IPR001312;IPR022673;IPR019807;IPR022672;	PF00349;PF03727;	ATP binding [GO:0005524]; hexokinase activity [GO:0004396]; glycolytic process [GO:0006096]	GO:0005524; GO:0006096; GO:0004396	glycolytic process [GO:0006096]	ATP binding [GO:0005524]; hexokinase activity [GO:0004396]	NA
CUFF.6599.3	gi|115442227|ref|NP_001045393.1|	76.88	831	1367	100	285	3e-90	281	115442227	Q0JG21	Q0JG21_ORYSJ	Pyrroline-5-carboxylate reductase (EC 1.5.1.2) (Fragment)	Os01g0948400	Oryza sativa subsp. japonica (Rice)	IPR008927;IPR016040;IPR029036;IPR028939;IPR000304;	PF03807;PF14748;	cell wall [GO:0005618]; pyrroline-5-carboxylate reductase activity [GO:0004735]; L-proline biosynthetic process [GO:0055129]; threonine catabolic process [GO:0006567]	GO:0055129; GO:0005618; GO:0004735; GO:0006567	L-proline biosynthetic process [GO:0055129]; threonine catabolic process [GO:0006567]	pyrroline-5-carboxylate reductase activity [GO:0004735]	cell wall [GO:0005618]
CUFF.2782.1	gi|115442331|ref|NP_001045445.1|	69.37	905	3229	134	923	0	1028	115442331	Q0JFW9	Q0JFW9_ORYSJ	Os01g0957100 protein (Fragment)	Os01g0957100	Oryza sativa subsp. japonica (Rice)	IPR011009;IPR001611;IPR000719;IPR017441;	PF00560;PF13855;PF00069;	ATP binding [GO:0005524]; protein kinase activity [GO:0004672]; response to molecule of bacterial origin [GO:0002237]; signal transduction [GO:0007165]; stamen development [GO:0048443]; stomatal complex morphogenesis [GO:0010103]	GO:0005524; GO:0004672; GO:0002237; GO:0007165; GO:0048443; GO:0010103	response to molecule of bacterial origin [GO:0002237]; signal transduction [GO:0007165]; stamen development [GO:0048443]; stomatal complex morphogenesis [GO:0010103]	ATP binding [GO:0005524]; protein kinase activity [GO:0004672]	NA
CUFF.37824.2	gi|115442439|ref|NP_001045499.1|	71.94	1	930	18	310	4e-148	433	115442439	Q0JFR5	Q0JFR5_ORYSJ	Os01g0966100 protein (Fragment)	Os01g0966100	Oryza sativa subsp. japonica (Rice)	IPR003439;IPR017871;IPR027417;	PF00005;	ATP binding [GO:0005524]; ATPase activity [GO:0016887]	GO:0005524; GO:0016887	NA	ATPase activity [GO:0016887]; ATP binding [GO:0005524]	NA
CUFF.37156.1	gi|115442445|ref|NP_001045502.1|	49.85	1302	2285	137	463	7e-61	219	115442445	Q5JJV2	Q5JJV2_ORYSJ	Leucine-rich repeat family protein-like (Os01g0966400 protein) (Uncharacterized protein)	P0458E05.30 Os01g0966400 OsJ_04886	Oryza sativa subsp. japonica (Rice)	IPR001611;	PF13855;	embryo sac egg cell differentiation [GO:0009560]	GO:0009560	embryo sac egg cell differentiation [GO:0009560]	NA	NA
CUFF.37156.2	gi|115442445|ref|NP_001045502.1|	49.85	1273	2256	137	463	6e-61	219	115442445	Q5JJV2	Q5JJV2_ORYSJ	Leucine-rich repeat family protein-like (Os01g0966400 protein) (Uncharacterized protein)	P0458E05.30 Os01g0966400 OsJ_04886	Oryza sativa subsp. japonica (Rice)	IPR001611;	PF13855;	embryo sac egg cell differentiation [GO:0009560]	GO:0009560	embryo sac egg cell differentiation [GO:0009560]	NA	NA
CUFF.1281.1	gi|115442491|ref|NP_001045525.1|	84.18	347	877	51	227	3e-116	338	115442491	Q0JFN9	Q0JFN9_ORYSJ	Os01g0970400 protein (Putative eIF4E) (Uncharacterized protein) (cDNA clone:J023009L14, full insert sequence) (cDNA clone:J023086O18, full insert sequence)	eIF4E Os01g0970400 OsJ_04917	Oryza sativa subsp. japonica (Rice)	IPR023398;IPR001040;IPR019770;	PF01652;	cytoplasm [GO:0005737]; translation initiation factor activity [GO:0003743]	GO:0005737; GO:0003743	NA	translation initiation factor activity [GO:0003743]	cytoplasm [GO:0005737]
CUFF.4787.1	gi|115442491|ref|NP_001045525.1|	80.93	139	720	34	227	3e-112	328	115442491	Q0JFN9	Q0JFN9_ORYSJ	Os01g0970400 protein (Putative eIF4E) (Uncharacterized protein) (cDNA clone:J023009L14, full insert sequence) (cDNA clone:J023086O18, full insert sequence)	eIF4E Os01g0970400 OsJ_04917	Oryza sativa subsp. japonica (Rice)	IPR023398;IPR001040;IPR019770;	PF01652;	cytoplasm [GO:0005737]; translation initiation factor activity [GO:0003743]	GO:0005737; GO:0003743	NA	translation initiation factor activity [GO:0003743]	cytoplasm [GO:0005737]
CUFF.8353.1	gi|115443607|ref|NP_001045583.1|	80.17	2	1399	229	697	0	786	115443607	Q6YU98	Q6YU98_ORYSJ	Os02g0100700 protein (Putative uncharacterized protein B1370C05.8) (cDNA clone:J013170D03, full insert sequence)	B1370C05.8 Os02g0100700 OsJ_04982	Oryza sativa subsp. japonica (Rice)	IPR011047;	NA	endoplasmic reticulum [GO:0005783]; Golgi apparatus [GO:0005794]; vacuolar membrane [GO:0005774]; protein glycosylation [GO:0006486]	GO:0005794; GO:0005783; GO:0006486; GO:0005774	protein glycosylation [GO:0006486]	NA	endoplasmic reticulum [GO:0005783]; Golgi apparatus [GO:0005794]; vacuolar membrane [GO:0005774]
CUFF.9882.1	gi|115443613|ref|NP_001045586.1|	74.68	512	985	64	221	8e-84	243	115443613	Q6YU95	Q6YU95_ORYSJ	Os02g0101100 protein (Translation initiation factor 3 (IF-3)-like protein) (cDNA clone:J013129P11, full insert sequence)	B1370C05.12 OJ1435_F07.2 Os02g0101100 OsJ_04988	Oryza sativa subsp. japonica (Rice)	IPR001288;IPR019815;IPR019814;	PF00707;PF05198;	translation initiation factor activity [GO:0003743]	GO:0003743	NA	translation initiation factor activity [GO:0003743]	NA
CUFF.12286.1	gi|115443619|ref|NP_001045589.1|	89.87	462	1616	1	385	0	668	115443619	Q6YU90	Q6YU90_ORYSJ	Os02g0101500 protein (Putative hydroxypyruvate reductase) (cDNA clone:J013108J23, full insert sequence)	B1370C05.18-1 OJ1435_F07.8-1 Os02g0101500 OsJ_04992	Oryza sativa subsp. japonica (Rice)	IPR006139;IPR029752;IPR006140;IPR016040;	PF00389;PF02826;	NAD binding [GO:0051287]; oxidoreductase activity, acting on the CH-OH group of donors, NAD or NADP as acceptor [GO:0016616]	GO:0051287; GO:0016616	NA	NAD binding [GO:0051287]; oxidoreductase activity, acting on the CH-OH group of donors, NAD or NADP as acceptor [GO:0016616]	NA
CUFF.45544.1	gi|115443737|ref|NP_001045648.1|	61.78	1601	171	1	483	0	564	115443737	Q6Z8Z7	Q6Z8Z7_ORYSJ	Hydroperoxide lyase (Os02g0110200 protein)	P0501G04.9 SLM1 Os02g0110200 OsJ_05060	Oryza sativa subsp. japonica (Rice)	IPR001128;IPR002403;	PF00067;	chloroplast envelope [GO:0009941]; heme binding [GO:0020037]; iron ion binding [GO:0005506]; lyase activity [GO:0016829]; monooxygenase activity [GO:0004497]; oxidoreductase activity, acting on paired donors, with incorporation or reduction of molecular oxygen [GO:0016705]; fatty acid metabolic process [GO:0006631]; indoleacetic acid biosynthetic process [GO:0009684]; tryptophan catabolic process…	GO:0009941; GO:0006631; GO:0020037; GO:0009684; GO:0005506; GO:0016829; GO:0004497; GO:0016705; GO:0006569	fatty acid metabolic process [GO:0006631]; indoleacetic acid biosynthetic process [GO:0009684]; tryptophan catabolic process [GO:0006569]	heme binding [GO:0020037]; iron ion binding [GO:0005506]; lyase activity [GO:0016829]; monooxygenase activity [GO:0004497]; oxidoreductase activity, acting on paired donors, with incorporation or reduction of molecular oxygen [GO:0016705]	chloroplast envelope [GO:0009941]
CUFF.42126.1	gi|115443739|ref|NP_001045649.1|	63.82	312	2339	65	744	0	860	115443739	Q6Z8Z5	Q6Z8Z5_ORYSJ	Os02g0110400 protein (Putative pentatricopeptide (PPR) repeat-containing protein) (cDNA clone:J033023K10, full insert sequence)	P0501G04.11 Os02g0110400 OsJ_05062	Oryza sativa subsp. japonica (Rice)	IPR002885;IPR011990;	PF01535;PF13041;PF13812;	chloroplast thylakoid membrane [GO:0009535]	GO:0009535	NA	NA	chloroplast thylakoid membrane [GO:0009535]
CUFF.18584.1	gi|115443751|ref|NP_001045655.1|	91.01	233	499	1	89	7e-58	181	115443751	Q6Z8Y5	Q6Z8Y5_ORYSJ	Ribosomal protein L37	P0501G04.27 Os02g0111700 OsJ_05070	Oryza sativa subsp. japonica (Rice)	IPR011331;IPR001569;IPR018267;IPR011332;	PF01907;	ribosome [GO:0005840]; metal ion binding [GO:0046872]; rRNA binding [GO:0019843]; structural constituent of ribosome [GO:0003735]; translation [GO:0006412]	GO:0046872; GO:0019843; GO:0005840; GO:0003735; GO:0006412	translation [GO:0006412]	metal ion binding [GO:0046872]; rRNA binding [GO:0019843]; structural constituent of ribosome [GO:0003735]	ribosome [GO:0005840]
CUFF.28893.1	gi|115443787|ref|NP_001045673.1|	84.76	118	1593	1	492	0	911	115443787	Q0E4K1	CATA1_ORYSJ	Catalase isozyme A (CAT-A) (EC 1.11.1.6)	CATA Os02g0115700 LOC_Os02g02400 OJ1442_E05.8-1 OsJ_004973 P0036E06.27-1	Oryza sativa subsp. japonica (Rice)	IPR018028;IPR020835;IPR024708;IPR024711;IPR011614;IPR002226;IPR010582;	PF00199;PF06628;	glyoxysome [GO:0009514]; catalase activity [GO:0004096]; heme binding [GO:0020037]; metal ion binding [GO:0046872]; hydrogen peroxide catabolic process [GO:0042744]; response to oxidative stress [GO:0006979]	GO:0004096; GO:0009514; GO:0020037; GO:0042744; GO:0046872; GO:0006979	hydrogen peroxide catabolic process [GO:0042744]; response to oxidative stress [GO:0006979]	catalase activity [GO:0004096]; heme binding [GO:0020037]; metal ion binding [GO:0046872]	glyoxysome [GO:0009514]
CUFF.6979.1	gi|115443805|ref|NP_001045682.1|	49.59	468	1133	10	253	3e-44	164	115443805	Q6ZGM2	Q6ZGM2_ORYSJ	Os02g0116800 protein (Putative uncharacterized protein OJ1442_E05.21) (cDNA clone:J033098O09, full insert sequence)	OJ1442_E05.21 Os02g0116800 OsJ_05123	Oryza sativa subsp. japonica (Rice)	IPR005516;	PF03763;	NA	NA	NA	NA	NA
CUFF.5698.2	gi|115443823|ref|NP_001045691.1|	72.6	781	1437	181	399	7e-147	364	115443823	Q6ZGL3	Q6ZGL3_ORYSJ	Leaf senescence related protein-like (Os02g0117900 protein) (cDNA clone:J023007M17, full insert sequence)	OJ1442_E05.33 OJ1217_F02.2 Os02g0117900	Oryza sativa subsp. japonica (Rice)	IPR026057;IPR025846;IPR029962;IPR029966;	PF13839;PF14416;	NA	NA	NA	NA	NA
CUFF.40518.2	gi|115443841|ref|NP_001045700.1|	71.18	130	984	19	306	9e-140	416	115443841	Q6YUT3	Q6YUT3_ORYSJ	Os02g0119300 protein (Putative uncharacterized protein OJ1217_F02.18) (Putative uncharacterized protein OSJNBb0088N06.2) (cDNA clone:J013020E09, full insert sequence)	OSJNBb0088N06.2 OJ1217_F02.18 Os02g0119300	Oryza sativa subsp. japonica (Rice)	IPR000834;	PF00246;	membrane [GO:0016020]; metallocarboxypeptidase activity [GO:0004181]; zinc ion binding [GO:0008270]	GO:0016020; GO:0004181; GO:0008270	NA	metallocarboxypeptidase activity [GO:0004181]; zinc ion binding [GO:0008270]	membrane [GO:0016020]
CUFF.40469.1	gi|115443849|ref|NP_001045704.1|	79.83	62	1132	50	389	0	599	115443849	Q0E4H0	Q0E4H0_ORYSJ	Os02g0119800 protein (cDNA clone:J013091G02, full insert sequence) (cDNA clone:J013131K20, full insert sequence)	Os02g0119800 OsJ_05150	Oryza sativa subsp. japonica (Rice)	IPR000462;IPR014472;	PF01066;	membrane [GO:0016020]; phosphotransferase activity, for other substituted phosphate groups [GO:0016780]; phospholipid biosynthetic process [GO:0008654]	GO:0016020; GO:0008654; GO:0016780	phospholipid biosynthetic process [GO:0008654]	phosphotransferase activity, for other substituted phosphate groups [GO:0016780]	membrane [GO:0016020]
CUFF.41853.1	gi|115443849|ref|NP_001045704.1|	66.41	3	332	259	389	2e-50	174	115443849	Q0E4H0	Q0E4H0_ORYSJ	Os02g0119800 protein (cDNA clone:J013091G02, full insert sequence) (cDNA clone:J013131K20, full insert sequence)	Os02g0119800 OsJ_05150	Oryza sativa subsp. japonica (Rice)	IPR000462;IPR014472;	PF01066;	membrane [GO:0016020]; phosphotransferase activity, for other substituted phosphate groups [GO:0016780]; phospholipid biosynthetic process [GO:0008654]	GO:0016020; GO:0008654; GO:0016780	phospholipid biosynthetic process [GO:0008654]	phosphotransferase activity, for other substituted phosphate groups [GO:0016780]	membrane [GO:0016020]
CUFF.41853.2	gi|115443849|ref|NP_001045704.1|	81.99	2	817	118	389	6e-169	484	115443849	Q0E4H0	Q0E4H0_ORYSJ	Os02g0119800 protein (cDNA clone:J013091G02, full insert sequence) (cDNA clone:J013131K20, full insert sequence)	Os02g0119800 OsJ_05150	Oryza sativa subsp. japonica (Rice)	IPR000462;IPR014472;	PF01066;	membrane [GO:0016020]; phosphotransferase activity, for other substituted phosphate groups [GO:0016780]; phospholipid biosynthetic process [GO:0008654]	GO:0016020; GO:0008654; GO:0016780	phospholipid biosynthetic process [GO:0008654]	phosphotransferase activity, for other substituted phosphate groups [GO:0016780]	membrane [GO:0016020]
CUFF.41853.3	gi|115443849|ref|NP_001045704.1|	86.03	1	816	50	321	5e-177	508	115443849	Q0E4H0	Q0E4H0_ORYSJ	Os02g0119800 protein (cDNA clone:J013091G02, full insert sequence) (cDNA clone:J013131K20, full insert sequence)	Os02g0119800 OsJ_05150	Oryza sativa subsp. japonica (Rice)	IPR000462;IPR014472;	PF01066;	membrane [GO:0016020]; phosphotransferase activity, for other substituted phosphate groups [GO:0016780]; phospholipid biosynthetic process [GO:0008654]	GO:0016020; GO:0008654; GO:0016780	phospholipid biosynthetic process [GO:0008654]	phosphotransferase activity, for other substituted phosphate groups [GO:0016780]	membrane [GO:0016020]
CUFF.10725.1	gi|115443867|ref|NP_001045713.1|	74.73	746	1831	1	371	0	529	115443867	Q0E4G1	Q0E4G1_ORYSJ	Os02g0120900 protein	Os02g0120900	Oryza sativa subsp. japonica (Rice)	IPR016040;IPR000672;IPR020630;IPR020867;IPR020631;	PF00763;PF02882;	methylenetetrahydrofolate dehydrogenase (NADP+) activity [GO:0004488]; folic acid-containing compound biosynthetic process [GO:0009396]	GO:0009396; GO:0004488	folic acid-containing compound biosynthetic process [GO:0009396]	methylenetetrahydrofolate dehydrogenase (NADP+) activity [GO:0004488]	NA
CUFF.10951.1	gi|115443867|ref|NP_001045713.1|	75.34	170	1249	3	371	0	530	115443867	Q0E4G1	Q0E4G1_ORYSJ	Os02g0120900 protein	Os02g0120900	Oryza sativa subsp. japonica (Rice)	IPR016040;IPR000672;IPR020630;IPR020867;IPR020631;	PF00763;PF02882;	methylenetetrahydrofolate dehydrogenase (NADP+) activity [GO:0004488]; folic acid-containing compound biosynthetic process [GO:0009396]	GO:0009396; GO:0004488	folic acid-containing compound biosynthetic process [GO:0009396]	methylenetetrahydrofolate dehydrogenase (NADP+) activity [GO:0004488]	NA
CUFF.2272.1	gi|115443885|ref|NP_001045722.1|	56.23	2232	535	50	618	0	536	115443885	Q6ZH91	Q6ZH91_ORYSJ	Os02g0121900 protein (Putative pentatricopeptide (PPR) repeat-containing protein)	OJ1020_C02.24 Os02g0121900 OsJ_05173	Oryza sativa subsp. japonica (Rice)	IPR002885;IPR011990;	PF01535;PF12854;PF13041;PF13812;	NA	NA	NA	NA	NA
CUFF.45209.1	gi|115443913|ref|NP_001045736.1|	81.03	180	701	1	174	5e-88	273	115443913	Q6Z717	Q6Z717_ORYSJ	Os02g0123600 protein (Phosphatidylinositol synthase) (cDNA clone:001-040-H04, full insert sequence) (cDNA clone:J023127H01, full insert sequence)	P0575F10.15 Os02g0123600	Oryza sativa subsp. japonica (Rice)	IPR000462;IPR014387;	PF01066;	membrane [GO:0016020]; phosphotransferase activity, for other substituted phosphate groups [GO:0016780]; phospholipid biosynthetic process [GO:0008654]	GO:0016020; GO:0008654; GO:0016780	phospholipid biosynthetic process [GO:0008654]	phosphotransferase activity, for other substituted phosphate groups [GO:0016780]	membrane [GO:0016020]
CUFF.45209.2	gi|115443913|ref|NP_001045736.1|	80.21	674	961	79	174	2e-78	162	115443913	Q6Z717	Q6Z717_ORYSJ	Os02g0123600 protein (Phosphatidylinositol synthase) (cDNA clone:001-040-H04, full insert sequence) (cDNA clone:J023127H01, full insert sequence)	P0575F10.15 Os02g0123600	Oryza sativa subsp. japonica (Rice)	IPR000462;IPR014387;	PF01066;	membrane [GO:0016020]; phosphotransferase activity, for other substituted phosphate groups [GO:0016780]; phospholipid biosynthetic process [GO:0008654]	GO:0016020; GO:0008654; GO:0016780	phospholipid biosynthetic process [GO:0008654]	phosphotransferase activity, for other substituted phosphate groups [GO:0016780]	membrane [GO:0016020]
CUFF.45209.3	gi|115443913|ref|NP_001045736.1|	83.33	4	381	50	174	8e-68	217	115443913	Q6Z717	Q6Z717_ORYSJ	Os02g0123600 protein (Phosphatidylinositol synthase) (cDNA clone:001-040-H04, full insert sequence) (cDNA clone:J023127H01, full insert sequence)	P0575F10.15 Os02g0123600	Oryza sativa subsp. japonica (Rice)	IPR000462;IPR014387;	PF01066;	membrane [GO:0016020]; phosphotransferase activity, for other substituted phosphate groups [GO:0016780]; phospholipid biosynthetic process [GO:0008654]	GO:0016020; GO:0008654; GO:0016780	phospholipid biosynthetic process [GO:0008654]	phosphotransferase activity, for other substituted phosphate groups [GO:0016780]	membrane [GO:0016020]
CUFF.18035.1	gi|115443947|ref|NP_001045753.1|	43.21	6	473	1	157	6e-38	133	115443947	Q6Z2M6	Q6Z2M6_ORYSJ	Os02g0126600 protein (Putative uncharacterized protein P0482F12.17) (cDNA clone:001-112-E04, full insert sequence)	P0482F12.17 Os02g0126600 OsJ_05213	Oryza sativa subsp. japonica (Rice)	NA	NA	NA	NA	NA	NA	NA
CUFF.3144.1	gi|115443987|ref|NP_001045773.1|	89.35	491	997	140	308	8e-113	335	115443987	Q6Z6Z3	Q6Z6Z3_ORYSJ	E3 ubiquitin-protein ligase (EC 6.3.2.-)	P0576F08.10 Os02g0128800 OsJ_05230	Oryza sativa subsp. japonica (Rice)	IPR018121;IPR013323;IPR004162;IPR008974;IPR001841;IPR013083;IPR013010;	PF03145;	nucleus [GO:0005634]; ligase activity [GO:0016874]; ubiquitin-protein transferase activity [GO:0004842]; zinc ion binding [GO:0008270]; multicellular organismal development [GO:0007275]; ubiquitin-dependent protein catabolic process [GO:0006511]	GO:0016874; GO:0007275; GO:0005634; GO:0006511; GO:0004842; GO:0008270	multicellular organismal development [GO:0007275]; ubiquitin-dependent protein catabolic process [GO:0006511]	ligase activity [GO:0016874]; ubiquitin-protein transferase activity [GO:0004842]; zinc ion binding [GO:0008270]	nucleus [GO:0005634]
CUFF.24127.1	gi|115443989|ref|NP_001045774.1|	48.15	183	22	100	153	9e-11	62.8	115443989	Q0E4A0	Q0E4A0_ORYSJ	Os02g0129000 protein	Os02g0129000	Oryza sativa subsp. japonica (Rice)	IPR004252;	PF03004;	NA	NA	NA	NA	NA
CUFF.43741.1	gi|115443989|ref|NP_001045774.1|	49.02	119	271	92	142	3e-09	58.2	115443989	Q0E4A0	Q0E4A0_ORYSJ	Os02g0129000 protein	Os02g0129000	Oryza sativa subsp. japonica (Rice)	IPR004252;	PF03004;	NA	NA	NA	NA	NA
CUFF.2519.1	gi|115444055|ref|NP_001045807.1|	51.11	237	103	110	154	1e-08	50.8	115444055	Q0E467	Q0E467_ORYSJ	Os02g0133700 protein	Os02g0133700	Oryza sativa subsp. japonica (Rice)	IPR027417;IPR003395;IPR029685;	PF02463;	cohesin core heterodimer [GO:0008280]; chromatin binding [GO:0003682]; DNA repair [GO:0006281]; mitotic sister chromatid cohesion [GO:0007064]	GO:0006281; GO:0003682; GO:0008280; GO:0007064	DNA repair [GO:0006281]; mitotic sister chromatid cohesion [GO:0007064]	chromatin binding [GO:0003682]	cohesin core heterodimer [GO:0008280]
CUFF.24314.1	gi|115444057|ref|NP_001045808.1|	74.68	1153	716	117	270	1e-64	224	115444057	Q0E466	Q0E466_ORYSJ	Proteasome subunit alpha type (EC 3.4.25.1)	Os02g0133800 OsJ_05275	Oryza sativa subsp. japonica (Rice)	IPR029055;IPR000426;IPR023332;IPR001353;	PF00227;PF10584;	cytoplasm [GO:0005737]; nucleus [GO:0005634]; proteasome core complex, alpha-subunit complex [GO:0019773]; threonine-type endopeptidase activity [GO:0004298]; ubiquitin-dependent protein catabolic process [GO:0006511]	GO:0005737; GO:0005634; GO:0019773; GO:0004298; GO:0006511	ubiquitin-dependent protein catabolic process [GO:0006511]	threonine-type endopeptidase activity [GO:0004298]	cytoplasm [GO:0005737]; nucleus [GO:0005634]; proteasome core complex, alpha-subunit complex [GO:0019773]
CUFF.12501.2	gi|115444095|ref|NP_001045827.1|	61.57	192	1022	2	281	5e-95	298	115444095	Q0E447	Q0E447_ORYSJ	Os02g0137100 protein (cDNA clone:J033025E21, full insert sequence)	Os02g0137100	Oryza sativa subsp. japonica (Rice)	IPR006476;	PF09713;	NA	NA	NA	NA	NA
CUFF.12501.3	gi|115444095|ref|NP_001045827.1|	61.57	253	1083	2	281	3e-96	298	115444095	Q0E447	Q0E447_ORYSJ	Os02g0137100 protein (cDNA clone:J033025E21, full insert sequence)	Os02g0137100	Oryza sativa subsp. japonica (Rice)	IPR006476;	PF09713;	NA	NA	NA	NA	NA
CUFF.20117.2	gi|115444095|ref|NP_001045827.1|	58.77	307	1260	7	329	9e-104	318	115444095	Q0E447	Q0E447_ORYSJ	Os02g0137100 protein (cDNA clone:J033025E21, full insert sequence)	Os02g0137100	Oryza sativa subsp. japonica (Rice)	IPR006476;	PF09713;	NA	NA	NA	NA	NA
CUFF.18431.1	gi|115444103|ref|NP_001045831.1|	66.49	240	1334	64	435	2e-167	483	115444103	Q6YXY1	Q6YXY1_ORYSJ	Os02g0137600 protein (Putative methyltransferase)	OSJNBa0026E05.9 OSJNBa0081C13.33 Os02g0137600	Oryza sativa subsp. japonica (Rice)	IPR002903;IPR023397;IPR029063;	PF01795;	methyltransferase activity [GO:0008168]	GO:0008168	NA	methyltransferase activity [GO:0008168]	NA
CUFF.10264.1	gi|115444113|ref|NP_001045836.1|	31.75	1	741	302	536	1e-33	135	115444113	Q6YXX3	Q6YXX3_ORYSJ	Os02g0138200 protein (RNA recognition motif (RRM)-containing protein-like) (cDNA clone:J013000D21, full insert sequence)	OSJNBa0026E05.19-1 Os02g0138200 OsJ_05309	Oryza sativa subsp. japonica (Rice)	IPR012677;IPR000504;	NA	nucleus [GO:0005634]; nucleotide binding [GO:0000166]; RNA binding [GO:0003723]; DNA demethylation [GO:0080111]; gene silencing [GO:0016458]; protein maturation [GO:0051604]	GO:0080111; GO:0003723; GO:0016458; GO:0000166; GO:0005634; GO:0051604	DNA demethylation [GO:0080111]; gene silencing [GO:0016458]; protein maturation [GO:0051604]	nucleotide binding [GO:0000166]; RNA binding [GO:0003723]	nucleus [GO:0005634]
CUFF.18457.1	gi|115444129|ref|NP_001045844.1|	78.17	1326	214	119	487	0	606	115444129	Q6YXZ6	Q6YXZ6_ORYSJ	Os02g0139300 protein (Putative beta-1,3-glucanase) (cDNA clone:J013116O04, full insert sequence) (cDNA clone:J033034E16, full insert sequence)	OSJNBa0026E05.37 OJ1679_B08.3 Os02g0139300 OsJ_05317	Oryza sativa subsp. japonica (Rice)	IPR000490;IPR013781;IPR017853;IPR012946;	PF00332;PF07983;	hydrolase activity, hydrolyzing O-glycosyl compounds [GO:0004553]; carbohydrate metabolic process [GO:0005975]	GO:0005975; GO:0004553	carbohydrate metabolic process [GO:0005975]	hydrolase activity, hydrolyzing O-glycosyl compounds [GO:0004553]	NA
CUFF.18395.2	gi|115444213|ref|NP_001045886.1|	65	320	916	134	332	1e-83	260	115444213	Q0E3Y8	Q0E3Y8_ORYSJ	Os02g0147700 protein (cDNA clone:001-026-B04, full insert sequence)	Os02g0147700 OsJ_05371	Oryza sativa subsp. japonica (Rice)	NA	NA	NA	NA	NA	NA	NA
CUFF.18395.3	gi|115444213|ref|NP_001045886.1|	60.47	320	961	134	332	4e-81	254	115444213	Q0E3Y8	Q0E3Y8_ORYSJ	Os02g0147700 protein (cDNA clone:001-026-B04, full insert sequence)	Os02g0147700 OsJ_05371	Oryza sativa subsp. japonica (Rice)	NA	NA	NA	NA	NA	NA	NA
CUFF.21959.1	gi|115444213|ref|NP_001045886.1|	66.13	2	367	214	337	2e-45	162	115444213	Q0E3Y8	Q0E3Y8_ORYSJ	Os02g0147700 protein (cDNA clone:001-026-B04, full insert sequence)	Os02g0147700 OsJ_05371	Oryza sativa subsp. japonica (Rice)	NA	NA	NA	NA	NA	NA	NA
CUFF.21959.2	gi|115444213|ref|NP_001045886.1|	58.33	196	909	90	337	2e-86	272	115444213	Q0E3Y8	Q0E3Y8_ORYSJ	Os02g0147700 protein (cDNA clone:001-026-B04, full insert sequence)	Os02g0147700 OsJ_05371	Oryza sativa subsp. japonica (Rice)	NA	NA	NA	NA	NA	NA	NA
CUFF.39810.1	gi|115444247|ref|NP_001045903.1|	40	356	1975	10	576	2e-95	315	115444247	Q67UX1	Q67UX1_ORYSJ	Os02g0150700 protein (Putative RING-H2 finger protein RHG1a) (cDNA clone:J013003N07, full insert sequence)	OSJNBa0050G13.15 Os02g0150700	Oryza sativa subsp. japonica (Rice)	IPR001841;IPR013083;	PF13639;	zinc ion binding [GO:0008270]	GO:0008270	NA	zinc ion binding [GO:0008270]	NA
CUFF.39810.2	gi|115444247|ref|NP_001045903.1|	40	451	2070	10	576	5e-95	315	115444247	Q67UX1	Q67UX1_ORYSJ	Os02g0150700 protein (Putative RING-H2 finger protein RHG1a) (cDNA clone:J013003N07, full insert sequence)	OSJNBa0050G13.15 Os02g0150700	Oryza sativa subsp. japonica (Rice)	IPR001841;IPR013083;	PF13639;	zinc ion binding [GO:0008270]	GO:0008270	NA	zinc ion binding [GO:0008270]	NA
CUFF.1808.1	gi|115444277|ref|NP_001045918.1|	59.8	594	2426	141	749	0	713	115444277	Q67IU4	Q67IU4_ORYSJ	Os02g0152500 protein (Putative coiled-coil protein) (cDNA clone:J033034J20, full insert sequence)	P0463E12.2-1 OSJNBa0050G13.34-1 Os02g0152500 OsJ_05408	Oryza sativa subsp. japonica (Rice)	IPR003961;	NA	NA	NA	NA	NA	NA
CUFF.16023.1	gi|115444277|ref|NP_001045918.1|	59.36	555	2798	1	749	0	879	115444277	Q67IU4	Q67IU4_ORYSJ	Os02g0152500 protein (Putative coiled-coil protein) (cDNA clone:J033034J20, full insert sequence)	P0463E12.2-1 OSJNBa0050G13.34-1 Os02g0152500 OsJ_05408	Oryza sativa subsp. japonica (Rice)	IPR003961;	NA	NA	NA	NA	NA	NA
CUFF.20096.1	gi|115444283|ref|NP_001045921.1|	68.93	33	341	1	103	2e-47	162	115444283	Q0E3V3	Q0E3V3_ORYSJ	DNA-directed RNA polymerase (EC 2.7.7.6) (Fragment)	Os02g0152800	Oryza sativa subsp. japonica (Rice)	IPR000722;IPR006592;IPR007080;	PF04997;PF00623;	DNA binding [GO:0003677]; DNA-directed RNA polymerase activity [GO:0003899]; transcription, DNA-templated [GO:0006351]	GO:0003677; GO:0003899; GO:0006351	transcription, DNA-templated [GO:0006351]	DNA binding [GO:0003677]; DNA-directed RNA polymerase activity [GO:0003899]	NA
CUFF.15012.1	gi|115444287|ref|NP_001045923.1|	72.82	3012	3596	247	441	1e-86	295	115444287	Q67IU1	Q67IU1_ORYSJ	Os02g0153000 protein (Ternary complex factor MIP1-like)	P0463E12.12 Os02g0153000	Oryza sativa subsp. japonica (Rice)	IPR006869;	PF04784;	NA	NA	NA	NA	NA
CUFF.40598.1	gi|115444351|ref|NP_001045955.1|	78.78	133	957	16	293	2e-124	374	115444351	Q6ET44	Q6ET44_ORYSJ	Os02g0158300 protein (Putative polysialic acid capsule expression protein)	P0419H03.36 B1103G11.16 Os02g0158300	Oryza sativa subsp. japonica (Rice)	IPR000644;IPR004800;IPR001347;	PF00571;PF01380;	carbohydrate binding [GO:0030246]; isomerase activity [GO:0016853]; carbohydrate metabolic process [GO:0005975]; methylglyoxal catabolic process to D-lactate [GO:0019243]	GO:0030246; GO:0005975; GO:0016853; GO:0019243	carbohydrate metabolic process [GO:0005975]; methylglyoxal catabolic process to D-lactate [GO:0019243]	carbohydrate binding [GO:0030246]; isomerase activity [GO:0016853]	NA
CUFF.15812.2	gi|115444353|ref|NP_001045956.1|	55.56	54	530	2	159	2e-55	184	115444353	Q6ET43	Q6ET43_ORYSJ	Os02g0158400 protein (Putative Chain C, Structure Of The Plant Transcriptional Regulator Pbf-2) (cDNA clone:001-039-A03, full insert sequence) (cDNA clone:006-311-F08, full insert sequence) (cDNA clone:J013025B22, full insert sequence)	P0419H03.37 B1103G11.17 Os02g0158400 OsJ_05450	Oryza sativa subsp. japonica (Rice)	IPR013742;IPR009044;	PF08536;	DNA binding [GO:0003677]; defense response [GO:0006952]; methionine biosynthetic process [GO:0009086]; regulation of transcription, DNA-templated [GO:0006355]; RNA splicing, via endonucleolytic cleavage and ligation [GO:0000394]	GO:0003677; GO:0000394; GO:0006952; GO:0009086; GO:0006355	defense response [GO:0006952]; methionine biosynthetic process [GO:0009086]; regulation of transcription, DNA-templated [GO:0006355]; RNA splicing, via endonucleolytic cleavage and ligation [GO:0000394]	DNA binding [GO:0003677]	NA
CUFF.26531.1	gi|115444361|ref|NP_001045960.1|	47.97	621	259	293	415	1e-19	91.3	115444361	Q6ETI3	Q6ETI3_ORYSJ	Os02g0158900 protein (Putative SNF4b)	B1103G11.22 Os02g0158900	Oryza sativa subsp. japonica (Rice)	IPR000644;	PF00571;	NA	NA	NA	NA	NA
CUFF.13661.1	gi|115444377|ref|NP_001045968.1|	46.75	146	1549	22	495	1e-117	363	115444377	Q6H7U8	Q6H7U8_ORYSJ	Os02g0160200 protein (Putative uncharacterized protein B1103G11.37) (Putative uncharacterized protein OJ9003_G05.2) (cDNA clone:002-137-H06, full insert sequence)	OJ9003_G05.2 B1103G11.37 Os02g0160200	Oryza sativa subsp. japonica (Rice)	IPR001810;IPR006566;	PF00646;	NA	NA	NA	NA	NA
CUFF.13661.2	gi|115444377|ref|NP_001045968.1|	46.75	146	1549	22	495	2e-117	363	115444377	Q6H7U8	Q6H7U8_ORYSJ	Os02g0160200 protein (Putative uncharacterized protein B1103G11.37) (Putative uncharacterized protein OJ9003_G05.2) (cDNA clone:002-137-H06, full insert sequence)	OJ9003_G05.2 B1103G11.37 Os02g0160200	Oryza sativa subsp. japonica (Rice)	IPR001810;IPR006566;	PF00646;	NA	NA	NA	NA	NA
CUFF.12237.1	gi|115444451|ref|NP_001046005.1|	67.43	16	1569	3	524	0	724	115444451	Q0E3L9	Q0E3L9_ORYSJ	Os02g0167200 protein (Fragment)	Os02g0167200	Oryza sativa subsp. japonica (Rice)	IPR002885;IPR011990;	PF01535;PF13041;PF13812;	NA	NA	NA	NA	NA
CUFF.12238.1	gi|115444451|ref|NP_001046005.1|	67.43	2655	1102	3	524	0	724	115444451	Q0E3L9	Q0E3L9_ORYSJ	Os02g0167200 protein (Fragment)	Os02g0167200	Oryza sativa subsp. japonica (Rice)	IPR002885;IPR011990;	PF01535;PF13041;PF13812;	NA	NA	NA	NA	NA
CUFF.34716.1	gi|115444457|ref|NP_001046008.1|	89.86	1	414	372	509	2e-75	249	115444457	Q6H4V4	Q6H4V4_ORYSJ	Os02g0167700 protein (Putative TIP120 protein) (cDNA clone:J023003N20, full insert sequence)	OSJNBa0085K21.46 Os02g0167700 OsJ_05528	Oryza sativa subsp. japonica (Rice)	IPR011989;IPR016024;IPR013932;	PF08623;	NA	NA	NA	NA	NA
CUFF.8062.1	gi|115444461|ref|NP_001046010.1|	84.75	2	178	178	236	5e-17	80.5	115444461	Q0E3L4	Q0E3L4_ORYSJ	Os02g0168100 protein (Fragment)	Os02g0168100	Oryza sativa subsp. japonica (Rice)	IPR005956;IPR029068;IPR004360;	PF00903;	4-hydroxyphenylpyruvate dioxygenase activity [GO:0003868]; aromatic amino acid family metabolic process [GO:0009072]	GO:0003868; GO:0009072	aromatic amino acid family metabolic process [GO:0009072]	4-hydroxyphenylpyruvate dioxygenase activity [GO:0003868]	NA
CUFF.27054.1	gi|115444471|ref|NP_001046015.1|	77.44	268	759	1	163	2e-80	249	115444471	Q6H6D4	Q6H6D4_ORYSJ	Os02g0168600 protein (Putative uncharacterized protein P0669G09.12)	P0669G09.12 Os02g0168600 OsJ_05537	Oryza sativa subsp. japonica (Rice)	IPR003323;	PF02338;	NA	NA	NA	NA	NA
CUFF.27054.2	gi|115444471|ref|NP_001046015.1|	77.44	260	751	1	163	2e-80	249	115444471	Q6H6D4	Q6H6D4_ORYSJ	Os02g0168600 protein (Putative uncharacterized protein P0669G09.12)	P0669G09.12 Os02g0168600 OsJ_05537	Oryza sativa subsp. japonica (Rice)	IPR003323;	PF02338;	NA	NA	NA	NA	NA
CUFF.9403.1	gi|115444525|ref|NP_001046042.1|	79.73	186	629	198	345	5e-88	243	115444525	Q6H512	Q6H512_ORYSJ	Os02g0173700 protein (SAM-dependent methyltransferase-like)	OSJNBa0073A21.16 Os02g0173700	Oryza sativa subsp. japonica (Rice)	IPR019614;IPR029063;	PF10672;	plasma membrane [GO:0005886]; methyltransferase activity [GO:0008168]	GO:0008168; GO:0005886	NA	methyltransferase activity [GO:0008168]	plasma membrane [GO:0005886]
CUFF.9414.1	gi|115444527|ref|NP_001046043.1|	77.58	445	1434	21	349	0	543	115444527	Q6H511	Q6H511_ORYSJ	LEM3 (Ligand-effect modulator 3)-like (Os02g0173800 protein)	OSJNBa0073A21.17 Os02g0173800	Oryza sativa subsp. japonica (Rice)	IPR005045;	PF03381;	membrane [GO:0016020]	GO:0016020	NA	NA	membrane [GO:0016020]
CUFF.4734.2	gi|115444563|ref|NP_001046061.1|	52.04	708	2198	227	787	9e-172	520	115444563	Q6EUQ1	Q6EUQ1_ORYSJ	Os02g0176100 protein (Putative leucine-rich repeat transmembrane protein kinase) (cDNA clone:001-114-G09, full insert sequence)	OJ1077_E05.22-1 Os02g0176100	Oryza sativa subsp. japonica (Rice)	IPR011009;IPR001611;IPR000719;IPR001245;	PF00560;PF07714;	integral component of membrane [GO:0016021]; ATP binding [GO:0005524]; protein kinase activity [GO:0004672]	GO:0005524; GO:0016021; GO:0004672	NA	ATP binding [GO:0005524]; protein kinase activity [GO:0004672]	integral component of membrane [GO:0016021]
CUFF.9383.1	gi|115444563|ref|NP_001046061.1|	52	1240	2298	229	622	2e-94	316	115444563	Q6EUQ1	Q6EUQ1_ORYSJ	Os02g0176100 protein (Putative leucine-rich repeat transmembrane protein kinase) (cDNA clone:001-114-G09, full insert sequence)	OJ1077_E05.22-1 Os02g0176100	Oryza sativa subsp. japonica (Rice)	IPR011009;IPR001611;IPR000719;IPR001245;	PF00560;PF07714;	integral component of membrane [GO:0016021]; ATP binding [GO:0005524]; protein kinase activity [GO:0004672]	GO:0005524; GO:0016021; GO:0004672	NA	ATP binding [GO:0005524]; protein kinase activity [GO:0004672]	integral component of membrane [GO:0016021]
CUFF.31288.2	gi|115444585|ref|NP_001046072.1|	82.13	37	984	34	352	0	513	115444585	Q0E3F2	Q0E3F2_ORYSJ	Os02g0177900 protein (Fragment)	Os02g0177900	Oryza sativa subsp. japonica (Rice)	IPR018485;	PF02782;	chloroplast [GO:0009507]; phosphotransferase activity, alcohol group as acceptor [GO:0016773]; carbohydrate metabolic process [GO:0005975]	GO:0005975; GO:0009507; GO:0016773	carbohydrate metabolic process [GO:0005975]	phosphotransferase activity, alcohol group as acceptor [GO:0016773]	chloroplast [GO:0009507]
CUFF.26140.1	gi|115444595|ref|NP_001046077.1|	70.62	140	2062	1	648	0	895	115444595	Q6ETM2	Q6ETM2_ORYSJ	Os02g0178500 protein (Putative dem protein) (cDNA clone:J033088C24, full insert sequence)	P0544B02.5 Os02g0178500 OsJ_05609	Oryza sativa subsp. japonica (Rice)	IPR013863;IPR015943;	PF08553;	NA	NA	NA	NA	NA
CUFF.41167.1	gi|115444595|ref|NP_001046077.1|	69.23	191	2098	1	645	0	840	115444595	Q6ETM2	Q6ETM2_ORYSJ	Os02g0178500 protein (Putative dem protein) (cDNA clone:J033088C24, full insert sequence)	P0544B02.5 Os02g0178500 OsJ_05609	Oryza sativa subsp. japonica (Rice)	IPR013863;IPR015943;	PF08553;	NA	NA	NA	NA	NA
CUFF.3908.1	gi|115444623|ref|NP_001046091.1|	65.98	145	876	6	249	6e-101	300	115444623	Q6H819	Q6H819_ORYSJ	Os02g0180500 protein (Putative chorismate mutase, cytosolic) (cDNA clone:J033031C20, full insert sequence)	OJ1297_C09.6 Os02g0180500 OsJ_05625	Oryza sativa subsp. japonica (Rice)	IPR008238;IPR020822;	NA	chorismate mutase activity [GO:0004106]; aromatic amino acid family biosynthetic process [GO:0009073]; chorismate metabolic process [GO:0046417]	GO:0009073; GO:0046417; GO:0004106	aromatic amino acid family biosynthetic process [GO:0009073]; chorismate metabolic process [GO:0046417]	chorismate mutase activity [GO:0004106]	NA
CUFF.30227.1	gi|115444629|ref|NP_001046094.1|	45.91	241	1125	10	345	2e-71	236	115444629	Q6QHD1	Q6QHD1_ORYSJ	Os02g0181300 protein (Transcription factor OsWRKY71) (WRKY transcription factor)	wrky38 OJ1297_C09.15 OsWRKY71 Os02g0181300	Oryza sativa subsp. japonica (Rice)	IPR003657;	PF03106;	sequence-specific DNA binding [GO:0043565]; sequence-specific DNA binding transcription factor activity [GO:0003700]	GO:0043565; GO:0003700	NA	sequence-specific DNA binding [GO:0043565]; sequence-specific DNA binding transcription factor activity [GO:0003700]	NA
CUFF.32009.1	gi|115444639|ref|NP_001046099.1|	93.55	15	200	22	83	1e-36	124	115444639	Q0E3C5	Q0E3C5_ORYSJ	Os02g0182600 protein (Fragment)	Os02g0182600	Oryza sativa subsp. japonica (Rice)	IPR011009;IPR000719;IPR008271;	PF00069;	ATP binding [GO:0005524]; protein kinase activity [GO:0004672]	GO:0005524; GO:0004672	NA	ATP binding [GO:0005524]; protein kinase activity [GO:0004672]	NA
CUFF.24391.1	gi|115444651|ref|NP_001046105.1|	81.78	337	1143	45	313	0	462	115444651	Q6H885	Q6H885_ORYSJ	S-acyltransferase (EC 2.3.1.225) (Palmitoyltransferase)	OJ1572_F02.9 Os02g0184000	Oryza sativa subsp. japonica (Rice)	IPR002110;IPR020683;IPR001594;	PF12796;PF01529;	integral component of membrane [GO:0016021]; protein-cysteine S-palmitoyltransferase activity [GO:0019706]; zinc ion binding [GO:0008270]	GO:0016021; GO:0019706; GO:0008270	NA	protein-cysteine S-palmitoyltransferase activity [GO:0019706]; zinc ion binding [GO:0008270]	integral component of membrane [GO:0016021]
CUFF.16147.1	gi|115444741|ref|NP_001046150.1|	61.52	420	1406	17	345	9e-59	209	115444741	Q6YUU3	Q6YUU3_ORYSJ	Os02g0190500 protein (Putative leucine-rich repeat transmembrane protein kinase)	OSJNBb0031B09.21 Os02g0190500 OsJ_05699	Oryza sativa subsp. japonica (Rice)	IPR011009;IPR001611;IPR013210;IPR000719;	PF00560;PF13855;PF08263;PF00069;	integral component of membrane [GO:0016021]; ATP binding [GO:0005524]; protein kinase activity [GO:0004672]	GO:0005524; GO:0016021; GO:0004672	NA	ATP binding [GO:0005524]; protein kinase activity [GO:0004672]	integral component of membrane [GO:0016021]
CUFF.42854.2	gi|115444741|ref|NP_001046150.1|	52	2	526	170	341	2e-29	119	115444741	Q6YUU3	Q6YUU3_ORYSJ	Os02g0190500 protein (Putative leucine-rich repeat transmembrane protein kinase)	OSJNBb0031B09.21 Os02g0190500 OsJ_05699	Oryza sativa subsp. japonica (Rice)	IPR011009;IPR001611;IPR013210;IPR000719;	PF00560;PF13855;PF08263;PF00069;	integral component of membrane [GO:0016021]; ATP binding [GO:0005524]; protein kinase activity [GO:0004672]	GO:0005524; GO:0016021; GO:0004672	NA	ATP binding [GO:0005524]; protein kinase activity [GO:0004672]	integral component of membrane [GO:0016021]
CUFF.42855.1	gi|115444741|ref|NP_001046150.1|	91.43	62	376	614	718	1e-53	190	115444741	Q6YUU3	Q6YUU3_ORYSJ	Os02g0190500 protein (Putative leucine-rich repeat transmembrane protein kinase)	OSJNBb0031B09.21 Os02g0190500 OsJ_05699	Oryza sativa subsp. japonica (Rice)	IPR011009;IPR001611;IPR013210;IPR000719;	PF00560;PF13855;PF08263;PF00069;	integral component of membrane [GO:0016021]; ATP binding [GO:0005524]; protein kinase activity [GO:0004672]	GO:0005524; GO:0016021; GO:0004672	NA	ATP binding [GO:0005524]; protein kinase activity [GO:0004672]	integral component of membrane [GO:0016021]
CUFF.27311.1	gi|115444765|ref|NP_001046162.1|	63.19	1818	157	155	717	0	738	115444765	Q0E362	Q0E362_ORYSJ	Os02g0192200 protein (cDNA clone:J033000H11, full insert sequence) (cDNA clone:J033063L15, full insert sequence)	Os02g0192200 OsJ_05714	Oryza sativa subsp. japonica (Rice)	IPR018289;IPR000270;IPR004332;IPR001878;IPR006564;IPR007527;	PF03108;PF10551;PF00564;PF04434;	nucleic acid binding [GO:0003676]; zinc ion binding [GO:0008270]	GO:0003676; GO:0008270	NA	nucleic acid binding [GO:0003676]; zinc ion binding [GO:0008270]	NA
CUFF.27312.1	gi|115444765|ref|NP_001046162.1|	58.61	63	2129	1	717	0	831	115444765	Q0E362	Q0E362_ORYSJ	Os02g0192200 protein (cDNA clone:J033000H11, full insert sequence) (cDNA clone:J033063L15, full insert sequence)	Os02g0192200 OsJ_05714	Oryza sativa subsp. japonica (Rice)	IPR018289;IPR000270;IPR004332;IPR001878;IPR006564;IPR007527;	PF03108;PF10551;PF00564;PF04434;	nucleic acid binding [GO:0003676]; zinc ion binding [GO:0008270]	GO:0003676; GO:0008270	NA	nucleic acid binding [GO:0003676]; zinc ion binding [GO:0008270]	NA
CUFF.38968.1	gi|115444771|ref|NP_001046165.1|	41.28	81	593	62	212	2e-25	106	115444771	Q7F8S5	PR2E2_ORYSJ	Peroxiredoxin-2E-2, chloroplastic (EC 1.11.1.15) (Peroxiredoxin IIE-2) (Thioredoxin reductase 2E-2)	PRXIIE-2 Os02g0192700 LOC_Os02g09940 P0437H03.112 P0453H10.33	Oryza sativa subsp. japonica (Rice)	IPR013740;IPR012336;	PF08534;	chloroplast stroma [GO:0009570]; peroxidase activity [GO:0004601]; peroxiredoxin activity [GO:0051920]	GO:0009570; GO:0004601; GO:0051920	NA	peroxidase activity [GO:0004601]; peroxiredoxin activity [GO:0051920]	chloroplast stroma [GO:0009570]
CUFF.7312.3	gi|115444783|ref|NP_001046171.1|	55.1	3	149	203	251	9e-10	56.2	115444783	Q7F8R8	Q7F8R8_ORYSJ	Os02g0193600 protein (Putative mitotic spindle checkpoint component mad3) (cDNA clone:001-017-E12, full insert sequence)	P0437H03.124 Os02g0193600	Oryza sativa subsp. japonica (Rice)	IPR015661;IPR013212;	PF08311;	NA	NA	NA	NA	NA
CUFF.5958.1	gi|115444817|ref|NP_001046188.1|	71.63	21	869	1	282	5e-140	402	115444817	Q6H7N3	Q6H7N3_ORYSJ	Os02g0195800 protein (Putative DnaJ homolog, subfamily C, member 9)	OJ1524_D08.2 OJ1225_F07.17 Os02g0195800 OsJ_05748	Oryza sativa subsp. japonica (Rice)	IPR001623;	PF00226;	NA	NA	NA	NA	NA
CUFF.5965.1	gi|115444821|ref|NP_001046190.1|	89.68	349	1104	25	276	3e-147	429	115444821	Q6H7N1	Q6H7N1_ORYSJ	Os02g0196000 protein (Putative Zinc transporter zupT)	OJ1524_D08.4 OJ1225_F07.19 Os02g0196000 OsJ_05749	Oryza sativa subsp. japonica (Rice)	IPR003689;	PF02535;	membrane [GO:0016020]; metal ion transmembrane transporter activity [GO:0046873]	GO:0016020; GO:0046873	NA	metal ion transmembrane transporter activity [GO:0046873]	membrane [GO:0016020]
CUFF.21377.1	gi|115444827|ref|NP_001046193.1|	68.06	233	1234	1	335	6e-157	471	115444827	Q6H7M3	Q6H7M3_ORYSJ	Os02g0196600 protein (Putative copper-transporting P-type ATPase)	OJ1524_D08.15 OJ1225_F07.30 Os02g0196600 OsJ_05752	Oryza sativa subsp. japonica (Rice)	IPR023299;IPR018303;IPR008250;IPR023214;IPR017969;IPR006121;IPR006122;IPR027256;IPR001757;	PF00122;PF00403;PF00702;	integral component of membrane [GO:0016021]; ATP binding [GO:0005524]; cation-transporting ATPase activity [GO:0019829]; copper ion binding [GO:0005507]; metal ion transport [GO:0030001]	GO:0005524; GO:0019829; GO:0005507; GO:0016021; GO:0030001	metal ion transport [GO:0030001]	ATP binding [GO:0005524]; cation-transporting ATPase activity [GO:0019829]; copper ion binding [GO:0005507]	integral component of membrane [GO:0016021]
CUFF.38378.1	gi|115444833|ref|NP_001046196.1|	78.12	62	445	112	239	9e-63	204	115444833	Q0E328	Q0E328_ORYSJ	Os02g0196900 protein (Fragment)	Os02g0196900	Oryza sativa subsp. japonica (Rice)	IPR014031;IPR014030;IPR016039;IPR016038;	PF00109;PF02801;	catalytic activity [GO:0003824]; cuticle development [GO:0042335]; response to cold [GO:0009409]; very long-chain fatty acid metabolic process [GO:0000038]	GO:0003824; GO:0042335; GO:0009409; GO:0000038	cuticle development [GO:0042335]; response to cold [GO:0009409]; very long-chain fatty acid metabolic process [GO:0000038]	catalytic activity [GO:0003824]	NA
CUFF.25673.1	gi|115444855|ref|NP_001046207.1|	75.93	213	536	486	593	1e-59	172	115444855	Q6H737	Q6H737_ORYSJ	Os02g0198400 protein (Putative uncharacterized protein P0026H03.17)	P0026H03.17 Os02g0198400	Oryza sativa subsp. japonica (Rice)	NA	NA	NA	NA	NA	NA	NA
CUFF.14996.1	gi|115444893|ref|NP_001046226.1|	68.37	3	602	6	205	7e-78	239	115444893	Q6Z786	Q6Z786_ORYSJ	Os02g0202000 protein (Putative ethylene response factor) (Wax transcription factor 1)	P0419A09.30 WTF1 Os02g0202000 OsJ_05797	Oryza sativa subsp. japonica (Rice)	IPR017392;IPR001471;IPR016177;	PF00847;	nucleus [GO:0005634]; DNA binding [GO:0003677]; sequence-specific DNA binding transcription factor activity [GO:0003700]; transcription, DNA-templated [GO:0006351]	GO:0003677; GO:0005634; GO:0003700; GO:0006351	transcription, DNA-templated [GO:0006351]	DNA binding [GO:0003677]; sequence-specific DNA binding transcription factor activity [GO:0003700]	nucleus [GO:0005634]
CUFF.14995.1	gi|115444893|ref|NP_001046226.1|	64.58	37	567	29	205	3e-58	188	115444893	Q6Z786	Q6Z786_ORYSJ	Os02g0202000 protein (Putative ethylene response factor) (Wax transcription factor 1)	P0419A09.30 WTF1 Os02g0202000 OsJ_05797	Oryza sativa subsp. japonica (Rice)	IPR017392;IPR001471;IPR016177;	PF00847;	nucleus [GO:0005634]; DNA binding [GO:0003677]; sequence-specific DNA binding transcription factor activity [GO:0003700]; transcription, DNA-templated [GO:0006351]	GO:0003677; GO:0005634; GO:0003700; GO:0006351	transcription, DNA-templated [GO:0006351]	DNA binding [GO:0003677]; sequence-specific DNA binding transcription factor activity [GO:0003700]	nucleus [GO:0005634]
CUFF.2979.1	gi|115444899|ref|NP_001046229.1|	73.99	168	686	7	179	1e-85	263	115444899	Q0E2Z5	Q0E2Z5_ORYSJ	Os02g0202300 protein (Fragment)	Os02g0202300	Oryza sativa subsp. japonica (Rice)	IPR021827;	PF11894;	nuclear pore [GO:0005643]	GO:0005643	NA	NA	nuclear pore [GO:0005643]
CUFF.9961.1	gi|115444909|ref|NP_001046234.1|	43.27	1815	3659	74	683	5e-161	513	115444909	Q0E2Z0	Q0E2Z0_ORYSJ	Os02g0202800 protein	Os02g0202800 OsJ_05805	Oryza sativa subsp. japonica (Rice)	IPR004330;IPR018289;IPR006564;IPR007527;	PF03101;PF10551;PF04434;	zinc ion binding [GO:0008270]	GO:0008270	NA	zinc ion binding [GO:0008270]	NA
CUFF.9962.1	gi|115444909|ref|NP_001046234.1|	43.27	3499	1655	74	683	5e-159	513	115444909	Q0E2Z0	Q0E2Z0_ORYSJ	Os02g0202800 protein	Os02g0202800 OsJ_05805	Oryza sativa subsp. japonica (Rice)	IPR004330;IPR018289;IPR006564;IPR007527;	PF03101;PF10551;PF04434;	zinc ion binding [GO:0008270]	GO:0008270	NA	zinc ion binding [GO:0008270]	NA
CUFF.28618.1	gi|115444921|ref|NP_001046240.1|	71.69	249	713	1	166	2e-70	224	115444921	Q6Z6E6	Q6Z6E6_ORYSJ	Os02g0203700 protein (Zinc finger protein) (Zinc finger transcription factor ZFP30) (cDNA clone:006-203-G02, full insert sequence) (cDNA clone:006-309-A05, full insert sequence)	P0544H11.11 OJ1135_F06.29 Os02g0203700 OsJ_05812	Oryza sativa subsp. japonica (Rice)	IPR001876;	PF00641;	zinc ion binding [GO:0008270]	GO:0008270	NA	zinc ion binding [GO:0008270]	NA
CUFF.27068.1	gi|115444965|ref|NP_001046262.1|	63.54	255	1058	1	275	1e-117	365	115444965	Q6H8D8	Q6H8D8_ORYSJ	Os02g0208900 protein (ZIGA2 protein-like) (cDNA clone:J023084M01, full insert sequence)	OJ1006_A02.21-1 OJ1003_F05.38-1 Os02g0208900 OsJ_05850	Oryza sativa subsp. japonica (Rice)	IPR001164;	PF01412;	cytosol [GO:0005829]; GTP binding [GO:0005525]; GTPase activity [GO:0003924]; zinc ion binding [GO:0008270]; nucleocytoplasmic transport [GO:0006913]; response to virus [GO:0009615]	GO:0005525; GO:0003924; GO:0005829; GO:0006913; GO:0009615; GO:0008270	nucleocytoplasmic transport [GO:0006913]; response to virus [GO:0009615]	GTPase activity [GO:0003924]; GTP binding [GO:0005525]; zinc ion binding [GO:0008270]	cytosol [GO:0005829]
CUFF.13716.4	gi|115445065|ref|NP_001046312.1|	87.88	623	721	243	275	2e-07	57.8	115445065	Q6Z6K3	Q6Z6K3_ORYSJ	Os02g0219400 protein (Putative GPI-anchor transamidase) (cDNA clone:J023126A08, full insert sequence)	P0027A02.26 Os02g0219400 OsJ_05916	Oryza sativa subsp. japonica (Rice)	IPR028361;IPR001096;	PF01650;	GPI-anchor transamidase complex [GO:0042765]; cysteine-type endopeptidase activity [GO:0004197]; GPI-anchor transamidase activity [GO:0003923]; attachment of GPI anchor to protein [GO:0016255]; sphingoid biosynthetic process [GO:0046520]; sterol biosynthetic process [GO:0016126]	GO:0003923; GO:0042765; GO:0016255; GO:0004197; GO:0046520; GO:0016126	attachment of GPI anchor to protein [GO:0016255]; sphingoid biosynthetic process [GO:0046520]; sterol biosynthetic process [GO:0016126]	cysteine-type endopeptidase activity [GO:0004197]; GPI-anchor transamidase activity [GO:0003923]	GPI-anchor transamidase complex [GO:0042765]
CUFF.39018.1	gi|115445085|ref|NP_001046322.1|	79.26	582	1145	66	253	1e-100	316	115445085	Q6YVH3	Q6YVH3_ORYSJ	Os02g0221500 protein (Putative heterogeneous nuclearribonucleoprotein A2)	P0758B01.1-1 B1131G07.23-1 Os02g0221500	Oryza sativa subsp. japonica (Rice)	IPR012677;IPR000504;	PF00076;	ribonucleoprotein complex [GO:0030529]; viral nucleocapsid [GO:0019013]; nucleic acid binding [GO:0003676]; nucleotide binding [GO:0000166]	GO:0003676; GO:0000166; GO:0030529; GO:0019013	NA	nucleic acid binding [GO:0003676]; nucleotide binding [GO:0000166]	ribonucleoprotein complex [GO:0030529]; viral nucleocapsid [GO:0019013]
CUFF.39018.2	gi|115445085|ref|NP_001046322.1|	79.47	547	1116	64	253	5e-102	319	115445085	Q6YVH3	Q6YVH3_ORYSJ	Os02g0221500 protein (Putative heterogeneous nuclearribonucleoprotein A2)	P0758B01.1-1 B1131G07.23-1 Os02g0221500	Oryza sativa subsp. japonica (Rice)	IPR012677;IPR000504;	PF00076;	ribonucleoprotein complex [GO:0030529]; viral nucleocapsid [GO:0019013]; nucleic acid binding [GO:0003676]; nucleotide binding [GO:0000166]	GO:0003676; GO:0000166; GO:0030529; GO:0019013	NA	nucleic acid binding [GO:0003676]; nucleotide binding [GO:0000166]	ribonucleoprotein complex [GO:0030529]; viral nucleocapsid [GO:0019013]
CUFF.39018.3	gi|115445085|ref|NP_001046322.1|	79.14	862	1422	67	253	1e-98	313	115445085	Q6YVH3	Q6YVH3_ORYSJ	Os02g0221500 protein (Putative heterogeneous nuclearribonucleoprotein A2)	P0758B01.1-1 B1131G07.23-1 Os02g0221500	Oryza sativa subsp. japonica (Rice)	IPR012677;IPR000504;	PF00076;	ribonucleoprotein complex [GO:0030529]; viral nucleocapsid [GO:0019013]; nucleic acid binding [GO:0003676]; nucleotide binding [GO:0000166]	GO:0003676; GO:0000166; GO:0030529; GO:0019013	NA	nucleic acid binding [GO:0003676]; nucleotide binding [GO:0000166]	ribonucleoprotein complex [GO:0030529]; viral nucleocapsid [GO:0019013]
CUFF.39018.4	gi|115445085|ref|NP_001046322.1|	78.16	1826	2347	80	253	5e-86	288	115445085	Q6YVH3	Q6YVH3_ORYSJ	Os02g0221500 protein (Putative heterogeneous nuclearribonucleoprotein A2)	P0758B01.1-1 B1131G07.23-1 Os02g0221500	Oryza sativa subsp. japonica (Rice)	IPR012677;IPR000504;	PF00076;	ribonucleoprotein complex [GO:0030529]; viral nucleocapsid [GO:0019013]; nucleic acid binding [GO:0003676]; nucleotide binding [GO:0000166]	GO:0003676; GO:0000166; GO:0030529; GO:0019013	NA	nucleic acid binding [GO:0003676]; nucleotide binding [GO:0000166]	ribonucleoprotein complex [GO:0030529]; viral nucleocapsid [GO:0019013]
CUFF.27361.1	gi|115445111|ref|NP_001046335.1|	78.79	106	1548	19	499	0	789	115445111	Q6Z8B5	Q6Z8B5_ORYSJ	Os02g0224400 protein (Putative Xaa-Pro dipeptidase) (cDNA clone:002-105-E02, full insert sequence)	P0470A03.20 Os02g0224400 OsJ_05945	Oryza sativa subsp. japonica (Rice)	IPR007865;IPR029149;IPR028980;IPR000994;	PF05195;PF00557;	aminopeptidase activity [GO:0004177]; manganese ion binding [GO:0030145]	GO:0004177; GO:0030145	NA	aminopeptidase activity [GO:0004177]; manganese ion binding [GO:0030145]	NA
CUFF.27328.1	gi|115445125|ref|NP_001046342.1|	59.35	122	718	82	290	1e-74	240	115445125	Q6H6J8	Q6H6J8_ORYSJ	F-box-like (Os02g0225900 protein)	P0495C02.17 Os02g0225900	Oryza sativa subsp. japonica (Rice)	IPR027949;	PF14476;	NA	NA	NA	NA	NA
CUFF.27329.1	gi|115445125|ref|NP_001046342.1|	64.1	3	353	319	435	9e-35	132	115445125	Q6H6J8	Q6H6J8_ORYSJ	F-box-like (Os02g0225900 protein)	P0495C02.17 Os02g0225900	Oryza sativa subsp. japonica (Rice)	IPR027949;	PF14476;	NA	NA	NA	NA	NA
CUFF.38971.1	gi|115445127|ref|NP_001046343.1|	81.1	526	906	78	204	8e-64	209	115445127	Q6H6J7	Q6H6J7_ORYSJ	Os02g0226000 protein (Putative peroxisomal membrane protein 22 kDa) (cDNA clone:J033108J17, full insert sequence)	P0495C02.18 Os02g0226000 OsJ_05949	Oryza sativa subsp. japonica (Rice)	IPR007248;	PF04117;	integral component of membrane [GO:0016021]	GO:0016021	NA	NA	integral component of membrane [GO:0016021]
CUFF.14694.1	gi|115445141|ref|NP_001046350.1|	59.76	89	334	93	174	3e-24	103	115445141	Q6H5Z0	Q6H5Z0_ORYSJ	Os02g0227100 protein (Putative uncharacterized protein P0495C02.33) (Putative uncharacterized protein P0620H05.6)	P0620H05.6 P0495C02.33 Os02g0227100	Oryza sativa subsp. japonica (Rice)	NA	NA	NA	NA	NA	NA	NA
CUFF.21533.1	gi|115445141|ref|NP_001046350.1|	67.65	565	768	93	159	3e-21	95.5	115445141	Q6H5Z0	Q6H5Z0_ORYSJ	Os02g0227100 protein (Putative uncharacterized protein P0495C02.33) (Putative uncharacterized protein P0620H05.6)	P0620H05.6 P0495C02.33 Os02g0227100	Oryza sativa subsp. japonica (Rice)	NA	NA	NA	NA	NA	NA	NA
CUFF.18677.1	gi|115445207|ref|NP_001046383.1|	75.35	240	1091	1	284	4e-119	355	115445207	Q6EUK2	Q6EUK2_ORYSJ	Os02g0234800 protein (Putative U2 snRNP protein A') (cDNA clone:J023062O22, full insert sequence)	OJ1145_E05.10 Os02g0234800 OsJ_06008	Oryza sativa subsp. japonica (Rice)	IPR001611;IPR003603;	NA	Cajal body [GO:0015030]; chloroplast [GO:0009507]; cytosol [GO:0005829]; nucleolus [GO:0005730]; mRNA splicing, via spliceosome [GO:0000398]; RNA methylation [GO:0001510]	GO:0015030; GO:0001510; GO:0009507; GO:0005829; GO:0000398; GO:0005730	mRNA splicing, via spliceosome [GO:0000398]; RNA methylation [GO:0001510]	NA	Cajal body [GO:0015030]; chloroplast [GO:0009507]; cytosol [GO:0005829]; nucleolus [GO:0005730]
CUFF.44991.2	gi|115445219|ref|NP_001046389.1|	78.51	1648	2688	272	620	0	534	115445219	Q6EUS5	Q6EUS5_ORYSJ	Os02g0236100 protein (Putative SERK1 protein) (cDNA clone:J013129G20, full insert sequence)	OJ1077_A12.16 C68 Os02g0236100	Oryza sativa subsp. japonica (Rice)	IPR013320;IPR011009;IPR001611;IPR013210;IPR000719;IPR017441;IPR008271;	PF13855;PF08263;PF00069;	integral component of membrane [GO:0016021]; ATP binding [GO:0005524]; protein serine/threonine kinase activity [GO:0004674]; embryo sac egg cell differentiation [GO:0009560]	GO:0005524; GO:0009560; GO:0016021; GO:0004674	embryo sac egg cell differentiation [GO:0009560]	ATP binding [GO:0005524]; protein serine/threonine kinase activity [GO:0004674]	integral component of membrane [GO:0016021]
CUFF.37527.2	gi|115445271|ref|NP_001046415.1|	55.61	1022	3199	1	715	0	766	115445271	Q0E2F9	Q0E2F9_ORYSJ	Os02g0244300 protein	Os02g0244300	Oryza sativa subsp. japonica (Rice)	IPR001394;IPR018200;IPR028889;IPR002893;	PF00443;PF01753;	metal ion binding [GO:0046872]; ubiquitinyl hydrolase activity [GO:0036459]; ubiquitin-dependent protein catabolic process [GO:0006511]	GO:0046872; GO:0006511; GO:0036459	ubiquitin-dependent protein catabolic process [GO:0006511]	metal ion binding [GO:0046872]; ubiquitinyl hydrolase activity [GO:0036459]	NA
CUFF.37527.1	gi|115445271|ref|NP_001046415.1|	55.61	254	2431	1	715	0	766	115445271	Q0E2F9	Q0E2F9_ORYSJ	Os02g0244300 protein	Os02g0244300	Oryza sativa subsp. japonica (Rice)	IPR001394;IPR018200;IPR028889;IPR002893;	PF00443;PF01753;	metal ion binding [GO:0046872]; ubiquitinyl hydrolase activity [GO:0036459]; ubiquitin-dependent protein catabolic process [GO:0006511]	GO:0046872; GO:0006511; GO:0036459	ubiquitin-dependent protein catabolic process [GO:0006511]	metal ion binding [GO:0046872]; ubiquitinyl hydrolase activity [GO:0036459]	NA
CUFF.37527.3	gi|115445271|ref|NP_001046415.1|	55.61	378	2555	1	715	0	766	115445271	Q0E2F9	Q0E2F9_ORYSJ	Os02g0244300 protein	Os02g0244300	Oryza sativa subsp. japonica (Rice)	IPR001394;IPR018200;IPR028889;IPR002893;	PF00443;PF01753;	metal ion binding [GO:0046872]; ubiquitinyl hydrolase activity [GO:0036459]; ubiquitin-dependent protein catabolic process [GO:0006511]	GO:0046872; GO:0006511; GO:0036459	ubiquitin-dependent protein catabolic process [GO:0006511]	metal ion binding [GO:0046872]; ubiquitinyl hydrolase activity [GO:0036459]	NA
CUFF.45053.1	gi|115445271|ref|NP_001046415.1|	55.19	579	3446	1	932	0	891	115445271	Q0E2F9	Q0E2F9_ORYSJ	Os02g0244300 protein	Os02g0244300	Oryza sativa subsp. japonica (Rice)	IPR001394;IPR018200;IPR028889;IPR002893;	PF00443;PF01753;	metal ion binding [GO:0046872]; ubiquitinyl hydrolase activity [GO:0036459]; ubiquitin-dependent protein catabolic process [GO:0006511]	GO:0046872; GO:0006511; GO:0036459	ubiquitin-dependent protein catabolic process [GO:0006511]	metal ion binding [GO:0046872]; ubiquitinyl hydrolase activity [GO:0036459]	NA
CUFF.45053.2	gi|115445271|ref|NP_001046415.1|	55.19	625	3492	1	932	0	891	115445271	Q0E2F9	Q0E2F9_ORYSJ	Os02g0244300 protein	Os02g0244300	Oryza sativa subsp. japonica (Rice)	IPR001394;IPR018200;IPR028889;IPR002893;	PF00443;PF01753;	metal ion binding [GO:0046872]; ubiquitinyl hydrolase activity [GO:0036459]; ubiquitin-dependent protein catabolic process [GO:0006511]	GO:0046872; GO:0006511; GO:0036459	ubiquitin-dependent protein catabolic process [GO:0006511]	metal ion binding [GO:0046872]; ubiquitinyl hydrolase activity [GO:0036459]	NA
CUFF.45053.3	gi|115445271|ref|NP_001046415.1|	55.19	1223	4090	1	932	0	891	115445271	Q0E2F9	Q0E2F9_ORYSJ	Os02g0244300 protein	Os02g0244300	Oryza sativa subsp. japonica (Rice)	IPR001394;IPR018200;IPR028889;IPR002893;	PF00443;PF01753;	metal ion binding [GO:0046872]; ubiquitinyl hydrolase activity [GO:0036459]; ubiquitin-dependent protein catabolic process [GO:0006511]	GO:0046872; GO:0006511; GO:0036459	ubiquitin-dependent protein catabolic process [GO:0006511]	metal ion binding [GO:0046872]; ubiquitinyl hydrolase activity [GO:0036459]	NA
CUFF.37509.1	gi|115445297|ref|NP_001046428.1|	76.83	257	502	235	316	7e-38	139	115445297	Q0E2E6	Q0E2E6_ORYSJ	Os02g0247000 protein (Fragment)	Os02g0247000	Oryza sativa subsp. japonica (Rice)	IPR026953;IPR026899;	PF14288;	1,3-beta-D-glucan synthase activity [GO:0003843]	GO:0003843	NA	1,3-beta-D-glucan synthase activity [GO:0003843]	NA
CUFF.30678.1	gi|115445371|ref|NP_001046465.1|	78.87	318	1169	173	455	2e-134	407	115445371	Q0E2A9	Q0E2A9_ORYSJ	Os02g0255700 protein	Os02g0255700	Oryza sativa subsp. japonica (Rice)	IPR028275;	PF15044;	NA	NA	NA	NA	NA
CUFF.45152.1	gi|115445377|ref|NP_001046468.1|	77.07	2	616	238	442	6e-98	302	115445377	Q6EN36	Q6EN36_ORYSJ	Os02g0256100 protein (Putative polygalacturonase) (cDNA clone:001-030-D10, full insert sequence) (cDNA clone:006-208-D06, full insert sequence)	OSJNBa0052K15.27 P0613F08.9 Os02g0256100 OsJ_06128	Oryza sativa subsp. japonica (Rice)	IPR000743;IPR006626;IPR012334;IPR011050;	PF00295;	extracellular region [GO:0005576]; polygalacturonase activity [GO:0004650]; carbohydrate metabolic process [GO:0005975]; cell wall organization [GO:0071555]	GO:0005975; GO:0071555; GO:0005576; GO:0004650	carbohydrate metabolic process [GO:0005975]; cell wall organization [GO:0071555]	polygalacturonase activity [GO:0004650]	extracellular region [GO:0005576]
CUFF.37360.1	gi|115445389|ref|NP_001046474.1|	68.75	158	397	174	253	2e-31	121	115445389	Q0E2A0	Q0E2A0_ORYSJ	Os02g0258200 protein (Fragment)	Os02g0258200	Oryza sativa subsp. japonica (Rice)	IPR009071;	PF00505;	NA	NA	NA	NA	NA
CUFF.45175.1	gi|115445391|ref|NP_001046475.1|	48.6	438	2966	18	825	0	685	115445391	Q6K2T0	Q6K2T0_ORYSJ	Extra-large G-protein-like (Os02g0258300 protein)	OSJNBa0060K08.3 Os02g0258300 OsJ_06137	Oryza sativa subsp. japonica (Rice)	IPR021480;	PF11331;	NA	NA	NA	NA	NA
CUFF.25248.1	gi|115445403|ref|NP_001046481.1|	73.88	1501	302	5	406	0	633	115445403	Q0E293	Q0E293_ORYSJ	Os02g0260200 protein	Os02g0260200	Oryza sativa subsp. japonica (Rice)	IPR001810;IPR026941;IPR011043;IPR015915;	PF12937;	SCF ubiquitin ligase complex [GO:0019005]; mitotic G1 DNA damage checkpoint [GO:0031571]; SCF-dependent proteasomal ubiquitin-dependent protein catabolic process [GO:0031146]	GO:0019005; GO:0031146; GO:0031571	mitotic G1 DNA damage checkpoint [GO:0031571]; SCF-dependent proteasomal ubiquitin-dependent protein catabolic process [GO:0031146]	NA	SCF ubiquitin ligase complex [GO:0019005]
CUFF.15049.1	gi|115445439|ref|NP_001046499.1|	93.62	168	731	1	188	6e-128	372	115445439	Q6ETY0	Q6ETY0_ORYSJ	Vacuolar protein sorting-associated protein 29	P0006C08.21 Os02g0265400 OsJ_06169	Oryza sativa subsp. japonica (Rice)	IPR024654;IPR029052;IPR000979;	PF12850;	multivesicular body [GO:0005771]; retromer complex [GO:0030904]; endosomal transport [GO:0016197]; photorespiration [GO:0009853]; proteasome core complex assembly [GO:0080129]; protein targeting to vacuole [GO:0006623]; receptor recycling [GO:0001881]; response to misfolded protein [GO:0051788]; ubiquitin-dependent protein catabolic process [GO:0006511]; vesicle-mediated transport [GO:0016192]	GO:0016197; GO:0005771; GO:0009853; GO:0080129; GO:0006623; GO:0001881; GO:0051788; GO:0030904; GO:0006511; GO:0016192	endosomal transport [GO:0016197]; photorespiration [GO:0009853]; proteasome core complex assembly [GO:0080129]; protein targeting to vacuole [GO:0006623]; receptor recycling [GO:0001881]; response to misfolded protein [GO:0051788]; ubiquitin-dependent protein catabolic process [GO:0006511]; vesicle-mediated transport [GO:0016192]	NA	multivesicular body [GO:0005771]; retromer complex [GO:0030904]
CUFF.9634.1	gi|115445447|ref|NP_001046503.1|	66.67	345	806	1	161	1e-62	206	115445447	Q6ETX3	Q6ETX3_ORYSJ	U1 small nuclear ribonucleoprotein C (U1 snRNP C) (U1-C) (U1C)	P0006C08.31 Os02g0266100 OsJ_06175	Oryza sativa subsp. japonica (Rice)	IPR017340;IPR000690;IPR003604;IPR013085;	PF06220;	commitment complex [GO:0000243]; U1 snRNP [GO:0005685]; U2-type prespliceosome [GO:0071004]; viral nucleocapsid [GO:0019013]; mRNA binding [GO:0003729]; U1 snRNA binding [GO:0030619]; zinc ion binding [GO:0008270]; mRNA 5'-splice site recognition [GO:0000395]; spliceosomal snRNP assembly [GO:0000387]	GO:0030619; GO:0005685; GO:0071004; GO:0000243; GO:0000395; GO:0003729; GO:0000387; GO:0019013; GO:0008270	mRNA 5'-splice site recognition [GO:0000395]; spliceosomal snRNP assembly [GO:0000387]	mRNA binding [GO:0003729]; U1 snRNA binding [GO:0030619]; zinc ion binding [GO:0008270]	commitment complex [GO:0000243]; U1 snRNP [GO:0005685]; U2-type prespliceosome [GO:0071004]; viral nucleocapsid [GO:0019013]
CUFF.9634.2	gi|115445447|ref|NP_001046503.1|	62.76	3	413	18	161	3e-48	164	115445447	Q6ETX3	Q6ETX3_ORYSJ	U1 small nuclear ribonucleoprotein C (U1 snRNP C) (U1-C) (U1C)	P0006C08.31 Os02g0266100 OsJ_06175	Oryza sativa subsp. japonica (Rice)	IPR017340;IPR000690;IPR003604;IPR013085;	PF06220;	commitment complex [GO:0000243]; U1 snRNP [GO:0005685]; U2-type prespliceosome [GO:0071004]; viral nucleocapsid [GO:0019013]; mRNA binding [GO:0003729]; U1 snRNA binding [GO:0030619]; zinc ion binding [GO:0008270]; mRNA 5'-splice site recognition [GO:0000395]; spliceosomal snRNP assembly [GO:0000387]	GO:0030619; GO:0005685; GO:0071004; GO:0000243; GO:0000395; GO:0003729; GO:0000387; GO:0019013; GO:0008270	mRNA 5'-splice site recognition [GO:0000395]; spliceosomal snRNP assembly [GO:0000387]	mRNA binding [GO:0003729]; U1 snRNA binding [GO:0030619]; zinc ion binding [GO:0008270]	commitment complex [GO:0000243]; U1 snRNP [GO:0005685]; U2-type prespliceosome [GO:0071004]; viral nucleocapsid [GO:0019013]
CUFF.32569.1	gi|115445475|ref|NP_001046517.1|	60.34	522	4	496	640	1e-57	199	115445475	Q6ERT3	Q6ERT3_ORYSJ	Os02g0269600 protein (Putative subtilisin-like serine proteinase)	P0693E08.30 Os02g0269600 OsJ_06196	Oryza sativa subsp. japonica (Rice)	IPR000209;IPR023828;IPR015500;IPR010259;	PF05922;PF00082;	cell wall [GO:0005618]; serine-type endopeptidase activity [GO:0004252]	GO:0005618; GO:0004252	NA	serine-type endopeptidase activity [GO:0004252]	cell wall [GO:0005618]
CUFF.37549.1	gi|115445477|ref|NP_001046518.1|	63.18	1	705	138	376	3e-86	272	115445477	Q0E256	Q0E256_ORYSJ	Os02g0270200 protein	Os02g0270200	Oryza sativa subsp. japonica (Rice)	IPR000209;IPR015500;IPR010259;	PF05922;PF00082;	cell wall [GO:0005618]; serine-type endopeptidase activity [GO:0004252]	GO:0005618; GO:0004252	NA	serine-type endopeptidase activity [GO:0004252]	cell wall [GO:0005618]
CUFF.45283.1	gi|115445513|ref|NP_001046536.1|	80.77	110	340	1	78	1e-32	125	115445513	Q8W1L6	MFP_ORYSJ	Peroxisomal fatty acid beta-oxidation multifunctional protein (MFP) [Includes: Enoyl-CoA hydratase/3-2-trans-enoyl-CoA isomerase/3-hydroxybutyryl-CoA epimerase (EC 4.2.1.17) (EC 5.1.2.3) (EC 5.3.3.8); 3-hydroxyacyl-CoA dehydrogenase (EC 1.1.1.35)]	MFP Os02g0274100 LOC_Os02g17390 P0413A11.18	Oryza sativa subsp. japonica (Rice)	IPR006180;IPR006176;IPR006108;IPR008927;IPR013328;IPR029045;IPR001753;IPR018376;IPR016040;	PF00725;PF02737;PF00378;	cell wall [GO:0005618]; chloroplast [GO:0009507]; microtubule [GO:0005874]; peroxisome [GO:0005777]; plasmodesma [GO:0009506]; 3-hydroxyacyl-CoA dehydratase activity [GO:0018812]; 3-hydroxyacyl-CoA dehydrogenase activity [GO:0003857]; 3-hydroxybutyryl-CoA epimerase activity [GO:0008692]; coenzyme binding [GO:0050662]; dodecenoyl-CoA delta-isomerase activity [GO:0004165]; enoyl-CoA hydratase activ…	GO:0018812; GO:0003857; GO:0008692; GO:0005618; GO:0009507; GO:0050662; GO:0004165; GO:0004300; GO:0006635; GO:0009908; GO:0009695; GO:0003729; GO:0005874; GO:0008017; GO:0005777; GO:0009506	fatty acid beta-oxidation [GO:0006635]; flower development [GO:0009908]; jasmonic acid biosynthetic process [GO:0009695]	3-hydroxyacyl-CoA dehydratase activity [GO:0018812]; 3-hydroxyacyl-CoA dehydrogenase activity [GO:0003857]; 3-hydroxybutyryl-CoA epimerase activity [GO:0008692]; coenzyme binding [GO:0050662]; dodecenoyl-CoA delta-isomerase activity [GO:0004165]; enoyl-CoA hydratase activity [GO:0004300]; microtubule binding [GO:0008017]; mRNA binding [GO:0003729]	cell wall [GO:0005618]; chloroplast [GO:0009507]; microtubule [GO:0005874]; peroxisome [GO:0005777]; plasmodesma [GO:0009506]
CUFF.38188.1	gi|115445535|ref|NP_001046547.1|	71.54	232	600	376	497	5e-63	180	115445535	Q6ERP0	Q6ERP0_ORYSJ	NADPH:adrenodoxin oxidoreductase, mitochondrial (EC 1.18.1.6)	OSJNBa0055M07.15 Os02g0277600 OsJ_06239	Oryza sativa subsp. japonica (Rice)	IPR021163;IPR016040;IPR023753;	PF07992;	mitochondrial matrix [GO:0005759]; plasma membrane [GO:0005886]; oxidoreductase activity [GO:0016491]; hydrogen peroxide catabolic process [GO:0042744]	GO:0042744; GO:0005759; GO:0016491; GO:0005886	hydrogen peroxide catabolic process [GO:0042744]	oxidoreductase activity [GO:0016491]	mitochondrial matrix [GO:0005759]; plasma membrane [GO:0005886]
CUFF.38189.1	gi|115445535|ref|NP_001046547.1|	57.22	1665	2225	184	331	2e-51	192	115445535	Q6ERP0	Q6ERP0_ORYSJ	NADPH:adrenodoxin oxidoreductase, mitochondrial (EC 1.18.1.6)	OSJNBa0055M07.15 Os02g0277600 OsJ_06239	Oryza sativa subsp. japonica (Rice)	IPR021163;IPR016040;IPR023753;	PF07992;	mitochondrial matrix [GO:0005759]; plasma membrane [GO:0005886]; oxidoreductase activity [GO:0016491]; hydrogen peroxide catabolic process [GO:0042744]	GO:0042744; GO:0005759; GO:0016491; GO:0005886	hydrogen peroxide catabolic process [GO:0042744]	oxidoreductase activity [GO:0016491]	mitochondrial matrix [GO:0005759]; plasma membrane [GO:0005886]
CUFF.38176.1	gi|115445559|ref|NP_001046559.1|	81.3	1003	2151	19	403	0	649	115445559	Q6K3D4	Q6K3D4_ORYSJ	Os02g0281000 protein (Putative PKG-Ib)	OSJNBa0063E14.1-1 P0669G10.18-1 Os02g0281000 OsJ_06259	Oryza sativa subsp. japonica (Rice)	IPR002373;IPR018490;IPR000595;IPR011009;IPR001932;IPR000222;IPR000719;IPR014710;	PF00027;PF00069;PF00481;	cAMP-dependent protein kinase complex [GO:0005952]; plasma membrane [GO:0005886]; ATP binding [GO:0005524]; cAMP-dependent protein kinase regulator activity [GO:0008603]; metal ion binding [GO:0046872]; protein kinase activity [GO:0004672]; protein serine/threonine phosphatase activity [GO:0004722]; protein dephosphorylation [GO:0006470]	GO:0005524; GO:0005952; GO:0008603; GO:0046872; GO:0005886; GO:0006470; GO:0004672; GO:0004722	protein dephosphorylation [GO:0006470]	ATP binding [GO:0005524]; cAMP-dependent protein kinase regulator activity [GO:0008603]; metal ion binding [GO:0046872]; protein kinase activity [GO:0004672]; protein serine/threonine phosphatase activity [GO:0004722]	cAMP-dependent protein kinase complex [GO:0005952]; plasma membrane [GO:0005886]
CUFF.39849.2	gi|115445577|ref|NP_001046568.1|	61.03	41	673	148	360	4e-74	243	115445577	Q6K4T4	Q6K4T4_ORYSJ	Os02g0283800 protein (Putative SERK2 protein)	OSJNBa0018M09.11 Os02g0283800 OsJ_06271	Oryza sativa subsp. japonica (Rice)	IPR013320;IPR011009;IPR001611;IPR025875;IPR013210;IPR000719;IPR017441;IPR008271;	PF00560;PF12799;PF08263;PF00069;	integral component of membrane [GO:0016021]; ATP binding [GO:0005524]; protein serine/threonine kinase activity [GO:0004674]	GO:0005524; GO:0016021; GO:0004674	NA	ATP binding [GO:0005524]; protein serine/threonine kinase activity [GO:0004674]	integral component of membrane [GO:0016021]
CUFF.33266.1	gi|115445621|ref|NP_001046590.1|	76.74	248	505	127	212	3e-36	125	115445621	Q6K882	Q6K882_ORYSJ	Os02g0290400 protein (Putative nucleolar essential protein) (cDNA clone:J033070F10, full insert sequence)	OJ1086_G08.4 OJ1756_H07.60 Os02g0290400 OsJ_06314	Oryza sativa subsp. japonica (Rice)	IPR029028;IPR005304;	PF03587;	methyltransferase activity [GO:0008168]; cullin deneddylation [GO:0010388]; histone lysine methylation [GO:0034968]; photomorphogenesis [GO:0009640]; protein targeting to mitochondrion [GO:0006626]; regulation of flower development [GO:0009909]	GO:0010388; GO:0034968; GO:0008168; GO:0009640; GO:0006626; GO:0009909	cullin deneddylation [GO:0010388]; histone lysine methylation [GO:0034968]; photomorphogenesis [GO:0009640]; protein targeting to mitochondrion [GO:0006626]; regulation of flower development [GO:0009909]	methyltransferase activity [GO:0008168]	NA
CUFF.33266.2	gi|115445621|ref|NP_001046590.1|	76.74	710	967	127	212	5e-36	125	115445621	Q6K882	Q6K882_ORYSJ	Os02g0290400 protein (Putative nucleolar essential protein) (cDNA clone:J033070F10, full insert sequence)	OJ1086_G08.4 OJ1756_H07.60 Os02g0290400 OsJ_06314	Oryza sativa subsp. japonica (Rice)	IPR029028;IPR005304;	PF03587;	methyltransferase activity [GO:0008168]; cullin deneddylation [GO:0010388]; histone lysine methylation [GO:0034968]; photomorphogenesis [GO:0009640]; protein targeting to mitochondrion [GO:0006626]; regulation of flower development [GO:0009909]	GO:0010388; GO:0034968; GO:0008168; GO:0009640; GO:0006626; GO:0009909	cullin deneddylation [GO:0010388]; histone lysine methylation [GO:0034968]; photomorphogenesis [GO:0009640]; protein targeting to mitochondrion [GO:0006626]; regulation of flower development [GO:0009909]	methyltransferase activity [GO:0008168]	NA
CUFF.33266.3	gi|115445621|ref|NP_001046590.1|	76.74	605	862	127	212	4e-36	125	115445621	Q6K882	Q6K882_ORYSJ	Os02g0290400 protein (Putative nucleolar essential protein) (cDNA clone:J033070F10, full insert sequence)	OJ1086_G08.4 OJ1756_H07.60 Os02g0290400 OsJ_06314	Oryza sativa subsp. japonica (Rice)	IPR029028;IPR005304;	PF03587;	methyltransferase activity [GO:0008168]; cullin deneddylation [GO:0010388]; histone lysine methylation [GO:0034968]; photomorphogenesis [GO:0009640]; protein targeting to mitochondrion [GO:0006626]; regulation of flower development [GO:0009909]	GO:0010388; GO:0034968; GO:0008168; GO:0009640; GO:0006626; GO:0009909	cullin deneddylation [GO:0010388]; histone lysine methylation [GO:0034968]; photomorphogenesis [GO:0009640]; protein targeting to mitochondrion [GO:0006626]; regulation of flower development [GO:0009909]	methyltransferase activity [GO:0008168]	NA
CUFF.37036.1	gi|115445757|ref|NP_001046658.1|	74.35	345	917	1	191	7e-93	298	115445757	Q6Z6R6	Q6Z6R6_ORYSJ	C2 domain-containing protein-like (Os02g0313700 protein)	P0705A04.17-1 Os02g0313700	Oryza sativa subsp. japonica (Rice)	IPR000008;	PF00168;	NA	NA	NA	NA	NA
CUFF.45495.1	gi|115445769|ref|NP_001046664.1|	51.05	1009	341	31	254	7e-56	192	115445769	Q6Z861	Q6Z861_ORYSJ	Os02g0315600 protein (Putative uncharacterized protein P0572D06.2) (cDNA clone:002-118-A09, full insert sequence) (cDNA clone:002-120-C10, full insert sequence) (cDNA clone:J033103O07, full insert sequence)	P0572D06.2 Os02g0315600 OsJ_06445	Oryza sativa subsp. japonica (Rice)	IPR011598;	NA	nucleus [GO:0005634]	GO:0005634	NA	NA	nucleus [GO:0005634]
CUFF.36312.2	gi|115445815|ref|NP_001046687.1|	79.83	858	1214	142	260	4e-57	203	115445815	Q6ER71	Q6ER71_ORYSJ	Os02g0321500 protein (SEC14 cytosolic factor-like) (cDNA clone:002-112-A04, full insert sequence)	OSJNBa0073A18.23 Os02g0321500	Oryza sativa subsp. japonica (Rice)	IPR001251;IPR011074;	PF00650;	chloroplast [GO:0009507]	GO:0009507	NA	NA	chloroplast [GO:0009507]
CUFF.731.1	gi|115445821|ref|NP_001046690.1|	83.33	558	701	2	49	3e-16	79	115445821	Q6ER67	Q6ER67_ORYSJ	Ribosomal protein	OSJNBa0073A18.28 Os02g0321900	Oryza sativa subsp. japonica (Rice)	IPR002143;IPR023674;IPR028364;IPR016094;IPR016095;IPR023673;	PF00687;	large ribosomal subunit [GO:0015934]; RNA binding [GO:0003723]; structural constituent of ribosome [GO:0003735]; translation [GO:0006412]	GO:0003723; GO:0015934; GO:0003735; GO:0006412	translation [GO:0006412]	RNA binding [GO:0003723]; structural constituent of ribosome [GO:0003735]	large ribosomal subunit [GO:0015934]
CUFF.731.2	gi|115445821|ref|NP_001046690.1|	81.63	511	657	1	49	1e-16	79.7	115445821	Q6ER67	Q6ER67_ORYSJ	Ribosomal protein	OSJNBa0073A18.28 Os02g0321900	Oryza sativa subsp. japonica (Rice)	IPR002143;IPR023674;IPR028364;IPR016094;IPR016095;IPR023673;	PF00687;	large ribosomal subunit [GO:0015934]; RNA binding [GO:0003723]; structural constituent of ribosome [GO:0003735]; translation [GO:0006412]	GO:0003723; GO:0015934; GO:0003735; GO:0006412	translation [GO:0006412]	RNA binding [GO:0003723]; structural constituent of ribosome [GO:0003735]	large ribosomal subunit [GO:0015934]
CUFF.2779.2	gi|115445821|ref|NP_001046690.1|	88	457	606	2	51	2e-18	87.8	115445821	Q6ER67	Q6ER67_ORYSJ	Ribosomal protein	OSJNBa0073A18.28 Os02g0321900	Oryza sativa subsp. japonica (Rice)	IPR002143;IPR023674;IPR028364;IPR016094;IPR016095;IPR023673;	PF00687;	large ribosomal subunit [GO:0015934]; RNA binding [GO:0003723]; structural constituent of ribosome [GO:0003735]; translation [GO:0006412]	GO:0003723; GO:0015934; GO:0003735; GO:0006412	translation [GO:0006412]	RNA binding [GO:0003723]; structural constituent of ribosome [GO:0003735]	large ribosomal subunit [GO:0015934]
CUFF.2779.1	gi|115445821|ref|NP_001046690.1|	86.27	669	821	1	51	1e-18	88.6	115445821	Q6ER67	Q6ER67_ORYSJ	Ribosomal protein	OSJNBa0073A18.28 Os02g0321900	Oryza sativa subsp. japonica (Rice)	IPR002143;IPR023674;IPR028364;IPR016094;IPR016095;IPR023673;	PF00687;	large ribosomal subunit [GO:0015934]; RNA binding [GO:0003723]; structural constituent of ribosome [GO:0003735]; translation [GO:0006412]	GO:0003723; GO:0015934; GO:0003735; GO:0006412	translation [GO:0006412]	RNA binding [GO:0003723]; structural constituent of ribosome [GO:0003735]	large ribosomal subunit [GO:0015934]
CUFF.2779.3	gi|115445821|ref|NP_001046690.1|	87.76	805	951	3	51	1e-17	86.3	115445821	Q6ER67	Q6ER67_ORYSJ	Ribosomal protein	OSJNBa0073A18.28 Os02g0321900	Oryza sativa subsp. japonica (Rice)	IPR002143;IPR023674;IPR028364;IPR016094;IPR016095;IPR023673;	PF00687;	large ribosomal subunit [GO:0015934]; RNA binding [GO:0003723]; structural constituent of ribosome [GO:0003735]; translation [GO:0006412]	GO:0003723; GO:0015934; GO:0003735; GO:0006412	translation [GO:0006412]	RNA binding [GO:0003723]; structural constituent of ribosome [GO:0003735]	large ribosomal subunit [GO:0015934]
CUFF.2779.4	gi|115445821|ref|NP_001046690.1|	87.76	679	825	3	51	1e-17	86.3	115445821	Q6ER67	Q6ER67_ORYSJ	Ribosomal protein	OSJNBa0073A18.28 Os02g0321900	Oryza sativa subsp. japonica (Rice)	IPR002143;IPR023674;IPR028364;IPR016094;IPR016095;IPR023673;	PF00687;	large ribosomal subunit [GO:0015934]; RNA binding [GO:0003723]; structural constituent of ribosome [GO:0003735]; translation [GO:0006412]	GO:0003723; GO:0015934; GO:0003735; GO:0006412	translation [GO:0006412]	RNA binding [GO:0003723]; structural constituent of ribosome [GO:0003735]	large ribosomal subunit [GO:0015934]
CUFF.39316.1	gi|115445859|ref|NP_001046709.1|	70.54	81	467	38	165	3e-60	192	115445859	Q6YWF1	Q6YWF1_ORYSJ	C2 domain-containing protein-like (G-protein binding protein) (Os02g0327000 protein) (cDNA clone:006-212-C07, full insert sequence) (cDNA clone:J033052D22, full insert sequence)	OSJNBb0042G06.10 P0476C12.36 Os02g0327000 OsJ_06508	Oryza sativa subsp. japonica (Rice)	IPR000008;	PF00168;	NA	NA	NA	NA	NA
CUFF.33805.2	gi|115445861|ref|NP_001046710.1|	87.84	104	325	112	185	4e-36	134	115445861	Q0E1L4	Q0E1L4_ORYSJ	Os02g0327100 protein	Os02g0327100 OsJ_06509	Oryza sativa subsp. japonica (Rice)	IPR027417;IPR005225;IPR024156;IPR006689;	PF00025;	intracellular [GO:0005622]; GTP binding [GO:0005525]; embryo development ending in seed dormancy [GO:0009793]; embryo sac cellularization [GO:0009558]; endosperm development [GO:0009960]; small GTPase mediated signal transduction [GO:0007264]; tubulin complex assembly [GO:0007021]	GO:0005525; GO:0009793; GO:0009558; GO:0009960; GO:0005622; GO:0007264; GO:0007021	embryo development ending in seed dormancy [GO:0009793]; embryo sac cellularization [GO:0009558]; endosperm development [GO:0009960]; small GTPase mediated signal transduction [GO:0007264]; tubulin complex assembly [GO:0007021]	GTP binding [GO:0005525]	intracellular [GO:0005622]
CUFF.33805.3	gi|115445861|ref|NP_001046710.1|	87.67	10	228	113	185	7e-36	132	115445861	Q0E1L4	Q0E1L4_ORYSJ	Os02g0327100 protein	Os02g0327100 OsJ_06509	Oryza sativa subsp. japonica (Rice)	IPR027417;IPR005225;IPR024156;IPR006689;	PF00025;	intracellular [GO:0005622]; GTP binding [GO:0005525]; embryo development ending in seed dormancy [GO:0009793]; embryo sac cellularization [GO:0009558]; endosperm development [GO:0009960]; small GTPase mediated signal transduction [GO:0007264]; tubulin complex assembly [GO:0007021]	GO:0005525; GO:0009793; GO:0009558; GO:0009960; GO:0005622; GO:0007264; GO:0007021	embryo development ending in seed dormancy [GO:0009793]; embryo sac cellularization [GO:0009558]; endosperm development [GO:0009960]; small GTPase mediated signal transduction [GO:0007264]; tubulin complex assembly [GO:0007021]	GTP binding [GO:0005525]	intracellular [GO:0005622]
CUFF.41408.3	gi|115445881|ref|NP_001046720.1|	47.51	272	2113	8	583	0	545	115445881	Q6ZFR0	Q6ZFR0_ORYSJ	Os02g0330200 protein (Putative HGA6)	OJ1116_E03.2 Os02g0330200 OsJ_06523	Oryza sativa subsp. japonica (Rice)	IPR007657;	PF04577;	transferase activity, transferring glycosyl groups [GO:0016757]	GO:0016757	NA	transferase activity, transferring glycosyl groups [GO:0016757]	NA
CUFF.41411.1	gi|115445881|ref|NP_001046720.1|	41.77	349	1947	25	573	1e-140	432	115445881	Q6ZFR0	Q6ZFR0_ORYSJ	Os02g0330200 protein (Putative HGA6)	OJ1116_E03.2 Os02g0330200 OsJ_06523	Oryza sativa subsp. japonica (Rice)	IPR007657;	PF04577;	transferase activity, transferring glycosyl groups [GO:0016757]	GO:0016757	NA	transferase activity, transferring glycosyl groups [GO:0016757]	NA
CUFF.13247.2	gi|115445889|ref|NP_001046724.1|	54.4	15	1442	1	504	0	541	115445889	Q6YUL6	Q6YUL6_ORYSJ	Os02g0331200 protein (Putative HGA1) (cDNA clone:J023015H06, full insert sequence) (cDNA clone:J033123E06, full insert sequence)	OSJNBb0037J12.3-1 OJ1116_E03.25-1 Os02g0331200	Oryza sativa subsp. japonica (Rice)	IPR007657;	PF04577;	transferase activity, transferring glycosyl groups [GO:0016757]	GO:0016757	NA	transferase activity, transferring glycosyl groups [GO:0016757]	NA
CUFF.41401.1	gi|115445889|ref|NP_001046724.1|	64.48	389	1567	112	504	4e-176	516	115445889	Q6YUL6	Q6YUL6_ORYSJ	Os02g0331200 protein (Putative HGA1) (cDNA clone:J023015H06, full insert sequence) (cDNA clone:J033123E06, full insert sequence)	OSJNBb0037J12.3-1 OJ1116_E03.25-1 Os02g0331200	Oryza sativa subsp. japonica (Rice)	IPR007657;	PF04577;	transferase activity, transferring glycosyl groups [GO:0016757]	GO:0016757	NA	transferase activity, transferring glycosyl groups [GO:0016757]	NA
CUFF.41402.1	gi|115445889|ref|NP_001046724.1|	64.48	36	1214	112	504	2e-177	516	115445889	Q6YUL6	Q6YUL6_ORYSJ	Os02g0331200 protein (Putative HGA1) (cDNA clone:J023015H06, full insert sequence) (cDNA clone:J033123E06, full insert sequence)	OSJNBb0037J12.3-1 OJ1116_E03.25-1 Os02g0331200	Oryza sativa subsp. japonica (Rice)	IPR007657;	PF04577;	transferase activity, transferring glycosyl groups [GO:0016757]	GO:0016757	NA	transferase activity, transferring glycosyl groups [GO:0016757]	NA
CUFF.2078.1	gi|115445905|ref|NP_001046732.1|	69.23	155	1174	15	364	8e-164	470	115445905	Q67U13	Q67U13_ORYSJ	Os02g0435000 protein (Translocation protein-related-like) (cDNA clone:001-034-C06, full insert sequence) (cDNA clone:J033093B11, full insert sequence)	OSJNBa0065F08.27 OJ1126_B05.6 Os02g0435000	Oryza sativa subsp. japonica (Rice)	IPR004728;	PF03839;	integral component of membrane [GO:0016021]; plasma membrane [GO:0005886]; protein transporter activity [GO:0008565]	GO:0016021; GO:0005886; GO:0008565	NA	protein transporter activity [GO:0008565]	integral component of membrane [GO:0016021]; plasma membrane [GO:0005886]
CUFF.10706.1	gi|115445951|ref|NP_001046755.1|	76.67	1	1203	136	538	0	640	115445951	Q6ETC4	Q6ETC4_ORYSJ	Os02g0448400 protein (Putative CLB1 protein)	OJ1538_H05.7 Os02g0448400	Oryza sativa subsp. japonica (Rice)	IPR000008;	PF00168;	NA	NA	NA	NA	NA
CUFF.10976.1	gi|115445951|ref|NP_001046755.1|	79.86	6	854	256	538	6e-166	477	115445951	Q6ETC4	Q6ETC4_ORYSJ	Os02g0448400 protein (Putative CLB1 protein)	OJ1538_H05.7 Os02g0448400	Oryza sativa subsp. japonica (Rice)	IPR000008;	PF00168;	NA	NA	NA	NA	NA
CUFF.32645.1	gi|115445951|ref|NP_001046755.1|	76.33	6	854	256	538	2e-151	444	115445951	Q6ETC4	Q6ETC4_ORYSJ	Os02g0448400 protein (Putative CLB1 protein)	OJ1538_H05.7 Os02g0448400	Oryza sativa subsp. japonica (Rice)	IPR000008;	PF00168;	NA	NA	NA	NA	NA
CUFF.35315.1	gi|115445995|ref|NP_001046777.1|	45.05	4	2121	276	1001	8e-163	512	115445995	Q6K3A0	Q6K3A0_ORYSJ	Os02g0456800 protein (Putative pollen signalling protein with adenylyl cyclase activity)	OSJNBa0063K04.30 Os02g0456800 OsJ_06614	Oryza sativa subsp. japonica (Rice)	IPR025875;IPR002182;IPR027417;	PF12799;PF00931;	ADP binding [GO:0043531]	GO:0043531	NA	ADP binding [GO:0043531]	NA
CUFF.42625.2	gi|115445995|ref|NP_001046777.1|	38.69	325	1068	825	1084	2e-30	130	115445995	Q6K3A0	Q6K3A0_ORYSJ	Os02g0456800 protein (Putative pollen signalling protein with adenylyl cyclase activity)	OSJNBa0063K04.30 Os02g0456800 OsJ_06614	Oryza sativa subsp. japonica (Rice)	IPR025875;IPR002182;IPR027417;	PF12799;PF00931;	ADP binding [GO:0043531]	GO:0043531	NA	ADP binding [GO:0043531]	NA
CUFF.21952.1	gi|115446059|ref|NP_001046809.1|	65.67	64	465	310	409	2e-39	148	115446059	Q6K4V9	Q6K4V9_ORYSJ	Os02g0465400 protein (Putative sterol delta-7 reductase)	OSJNBa0035A24.50 Os02g0465400	Oryza sativa subsp. japonica (Rice)	IPR001171;IPR018083;	PF01222;	Golgi apparatus [GO:0005794]; plasma membrane [GO:0005886]; oxidoreductase activity, acting on the CH-CH group of donors, NAD or NADP as acceptor [GO:0016628]; sterol delta7 reductase activity [GO:0009918]; acetyl-CoA metabolic process [GO:0006084]; brassinosteroid biosynthetic process [GO:0016132]	GO:0005794; GO:0006084; GO:0016132; GO:0016628; GO:0005886; GO:0009918	acetyl-CoA metabolic process [GO:0006084]; brassinosteroid biosynthetic process [GO:0016132]	oxidoreductase activity, acting on the CH-CH group of donors, NAD or NADP as acceptor [GO:0016628]; sterol delta7 reductase activity [GO:0009918]	Golgi apparatus [GO:0005794]; plasma membrane [GO:0005886]
CUFF.7519.1	gi|115446145|ref|NP_001046852.1|	58.78	6	791	216	477	5e-89	284	115446145	Q0E172	Q0E172_ORYSJ	Os02g0481700 protein (Fragment)	Os02g0481700	Oryza sativa subsp. japonica (Rice)	IPR027417;	NA	NA	NA	NA	NA	NA
CUFF.1219.1	gi|115446173|ref|NP_001046866.1|	90.57	88	723	1	212	1e-102	303	115446173	Q0E158	Q0E158_ORYSJ	40S ribosomal protein S8	Os02g0489400 OsJ_06781	Oryza sativa subsp. japonica (Rice)	IPR001047;IPR022309;IPR018283;	PF01201;	ribosome [GO:0005840]; structural constituent of ribosome [GO:0003735]; translation [GO:0006412]	GO:0005840; GO:0003735; GO:0006412	translation [GO:0006412]	structural constituent of ribosome [GO:0003735]	ribosome [GO:0005840]
CUFF.9636.1	gi|115446173|ref|NP_001046866.1|	90.57	89	724	1	212	3e-98	291	115446173	Q0E158	Q0E158_ORYSJ	40S ribosomal protein S8	Os02g0489400 OsJ_06781	Oryza sativa subsp. japonica (Rice)	IPR001047;IPR022309;IPR018283;	PF01201;	ribosome [GO:0005840]; structural constituent of ribosome [GO:0003735]; translation [GO:0006412]	GO:0005840; GO:0003735; GO:0006412	translation [GO:0006412]	structural constituent of ribosome [GO:0003735]	ribosome [GO:0005840]
CUFF.13608.1	gi|115446205|ref|NP_001046882.1|	46.67	273	452	49	108	7e-13	57.4	115446205	Q6K5N1	Q6K5N1_ORYSJ	Os02g0493300 protein (Putative ankyrin-like protein)	P0579G08.36 Os02g0493300	Oryza sativa subsp. japonica (Rice)	IPR002110;IPR020683;IPR013026;IPR011990;	PF00023;PF12796;	NA	NA	NA	NA	NA
CUFF.5752.1	gi|115446219|ref|NP_001046889.1|	56.75	106	1485	19	475	2e-151	449	115446219	Q6K6S5	HSFA5_ORYSJ	Heat stress transcription factor A-5 (Heat stress transcription factor 6) (OsHsf-06)	HSFA5 HSF06 Os02g0496100 LOC_Os02g29340 P0040H05.33	Oryza sativa subsp. japonica (Rice)	IPR000232;IPR027725;IPR027709;IPR011991;	PF00447;	cytoplasm [GO:0005737]; nucleus [GO:0005634]; sequence-specific DNA binding [GO:0043565]; sequence-specific DNA binding transcription factor activity [GO:0003700]; nuclear-transcribed mRNA catabolic process [GO:0000956]; response to heat [GO:0009408]; transcription, DNA-templated [GO:0006351]	GO:0005737; GO:0000956; GO:0005634; GO:0009408; GO:0043565; GO:0003700; GO:0006351	nuclear-transcribed mRNA catabolic process [GO:0000956]; response to heat [GO:0009408]; transcription, DNA-templated [GO:0006351]	sequence-specific DNA binding [GO:0043565]; sequence-specific DNA binding transcription factor activity [GO:0003700]	cytoplasm [GO:0005737]; nucleus [GO:0005634]
CUFF.15960.1	gi|115446219|ref|NP_001046889.1|	57.51	277	1656	19	475	9e-155	459	115446219	Q6K6S5	HSFA5_ORYSJ	Heat stress transcription factor A-5 (Heat stress transcription factor 6) (OsHsf-06)	HSFA5 HSF06 Os02g0496100 LOC_Os02g29340 P0040H05.33	Oryza sativa subsp. japonica (Rice)	IPR000232;IPR027725;IPR027709;IPR011991;	PF00447;	cytoplasm [GO:0005737]; nucleus [GO:0005634]; sequence-specific DNA binding [GO:0043565]; sequence-specific DNA binding transcription factor activity [GO:0003700]; nuclear-transcribed mRNA catabolic process [GO:0000956]; response to heat [GO:0009408]; transcription, DNA-templated [GO:0006351]	GO:0005737; GO:0000956; GO:0005634; GO:0009408; GO:0043565; GO:0003700; GO:0006351	nuclear-transcribed mRNA catabolic process [GO:0000956]; response to heat [GO:0009408]; transcription, DNA-templated [GO:0006351]	sequence-specific DNA binding [GO:0043565]; sequence-specific DNA binding transcription factor activity [GO:0003700]	cytoplasm [GO:0005737]; nucleus [GO:0005634]
CUFF.34325.1	gi|115446245|ref|NP_001046902.1|	77.21	2970	868	6	707	0	1039	115446245	Q6K6D3	Q6K6D3_ORYSJ	Os02g0502500 protein (Putative uncharacterized protein OJ1126_B06.3) (Putative uncharacterized protein P0654A08.34) (cDNA clone:J023005P11, full insert sequence) (cDNA clone:J023078O21, full insert sequence)	P0654A08.34 OJ1126_B06.3 Os02g0502500 OsJ_06830	Oryza sativa subsp. japonica (Rice)	IPR011009;	NA	plasma membrane [GO:0005886]; transferase activity, transferring phosphorus-containing groups [GO:0016772]	GO:0005886; GO:0016772	NA	transferase activity, transferring phosphorus-containing groups [GO:0016772]	plasma membrane [GO:0005886]
CUFF.17997.1	gi|115446279|ref|NP_001046919.1|	64	171	545	297	421	1e-66	163	115446279	Q6K6K7	UBA5_ORYSJ	Ubiquitin-like modifier-activating enzyme 5 (Ubiquitin-activating enzyme 5)	Os02g0506500 LOC_Os02g30310 OsJ_06853 P0047E05.15	Oryza sativa subsp. japonica (Rice)	IPR029752;IPR009036;IPR016040;IPR000594;	PF00899;	ATP binding [GO:0005524]; metal ion binding [GO:0046872]; small protein activating enzyme activity [GO:0008641]	GO:0005524; GO:0046872; GO:0008641	NA	ATP binding [GO:0005524]; metal ion binding [GO:0046872]; small protein activating enzyme activity [GO:0008641]	NA
CUFF.29682.1	gi|115446353|ref|NP_001046956.1|	42.52	16	291	1	127	2e-23	80.1	115446353	Q67UN6	Q67UN6_ORYSJ	Os02g0515600 protein (Putative uncharacterized protein OSJNBb0071O21.10) (cDNA clone:001-020-A03, full insert sequence)	OSJNBb0071O21.10 Os02g0515600 OsJ_06906	Oryza sativa subsp. japonica (Rice)	IPR006629;	PF10601;	plasma membrane [GO:0005886]; endoplasmic reticulum unfolded protein response [GO:0030968]; jasmonic acid mediated signaling pathway [GO:0009867]; negative regulation of plant-type hypersensitive response [GO:0034051]; protein targeting to membrane [GO:0006612]; response to absence of light [GO:0009646]; salicylic acid mediated signaling pathway [GO:0009863]	GO:0030968; GO:0009867; GO:0034051; GO:0005886; GO:0006612; GO:0009646; GO:0009863	endoplasmic reticulum unfolded protein response [GO:0030968]; jasmonic acid mediated signaling pathway [GO:0009867]; negative regulation of plant-type hypersensitive response [GO:0034051]; protein targeting to membrane [GO:0006612]; response to absence of light [GO:0009646]; salicylic acid mediated signaling pathway [GO:0009863]	NA	plasma membrane [GO:0005886]
CUFF.29682.2	gi|115446353|ref|NP_001046956.1|	42.52	16	291	1	127	4e-19	80.1	115446353	Q67UN6	Q67UN6_ORYSJ	Os02g0515600 protein (Putative uncharacterized protein OSJNBb0071O21.10) (cDNA clone:001-020-A03, full insert sequence)	OSJNBb0071O21.10 Os02g0515600 OsJ_06906	Oryza sativa subsp. japonica (Rice)	IPR006629;	PF10601;	plasma membrane [GO:0005886]; endoplasmic reticulum unfolded protein response [GO:0030968]; jasmonic acid mediated signaling pathway [GO:0009867]; negative regulation of plant-type hypersensitive response [GO:0034051]; protein targeting to membrane [GO:0006612]; response to absence of light [GO:0009646]; salicylic acid mediated signaling pathway [GO:0009863]	GO:0030968; GO:0009867; GO:0034051; GO:0005886; GO:0006612; GO:0009646; GO:0009863	endoplasmic reticulum unfolded protein response [GO:0030968]; jasmonic acid mediated signaling pathway [GO:0009867]; negative regulation of plant-type hypersensitive response [GO:0034051]; protein targeting to membrane [GO:0006612]; response to absence of light [GO:0009646]; salicylic acid mediated signaling pathway [GO:0009863]	NA	plasma membrane [GO:0005886]
CUFF.4967.1	gi|115446447|ref|NP_001047003.1|	36.22	1233	2525	87	491	1e-50	190	115446447	Q6H6Q7	HSFA3_ORYSJ	Heat stress transcription factor A-3 (Heat stress transcription factor 7) (OsHsf-07)	HSFA3 HSF07 Os02g0527300 LOC_Os02g32590 P0458B05.23 P0475F05.3	Oryza sativa subsp. japonica (Rice)	IPR000232;IPR027725;IPR027709;IPR011991;	PF00447;	cytoplasm [GO:0005737]; nucleus [GO:0005634]; sequence-specific DNA binding [GO:0043565]; sequence-specific DNA binding transcription factor activity [GO:0003700]; response to heat [GO:0009408]; transcription, DNA-templated [GO:0006351]	GO:0005737; GO:0005634; GO:0009408; GO:0043565; GO:0003700; GO:0006351	response to heat [GO:0009408]; transcription, DNA-templated [GO:0006351]	sequence-specific DNA binding [GO:0043565]; sequence-specific DNA binding transcription factor activity [GO:0003700]	cytoplasm [GO:0005737]; nucleus [GO:0005634]
CUFF.4967.2	gi|115446447|ref|NP_001047003.1|	36.22	1099	2391	87	491	1e-50	190	115446447	Q6H6Q7	HSFA3_ORYSJ	Heat stress transcription factor A-3 (Heat stress transcription factor 7) (OsHsf-07)	HSFA3 HSF07 Os02g0527300 LOC_Os02g32590 P0458B05.23 P0475F05.3	Oryza sativa subsp. japonica (Rice)	IPR000232;IPR027725;IPR027709;IPR011991;	PF00447;	cytoplasm [GO:0005737]; nucleus [GO:0005634]; sequence-specific DNA binding [GO:0043565]; sequence-specific DNA binding transcription factor activity [GO:0003700]; response to heat [GO:0009408]; transcription, DNA-templated [GO:0006351]	GO:0005737; GO:0005634; GO:0009408; GO:0043565; GO:0003700; GO:0006351	response to heat [GO:0009408]; transcription, DNA-templated [GO:0006351]	sequence-specific DNA binding [GO:0043565]; sequence-specific DNA binding transcription factor activity [GO:0003700]	cytoplasm [GO:0005737]; nucleus [GO:0005634]
CUFF.11883.1	gi|115446447|ref|NP_001047003.1|	35.66	47	1198	127	486	9e-54	193	115446447	Q6H6Q7	HSFA3_ORYSJ	Heat stress transcription factor A-3 (Heat stress transcription factor 7) (OsHsf-07)	HSFA3 HSF07 Os02g0527300 LOC_Os02g32590 P0458B05.23 P0475F05.3	Oryza sativa subsp. japonica (Rice)	IPR000232;IPR027725;IPR027709;IPR011991;	PF00447;	cytoplasm [GO:0005737]; nucleus [GO:0005634]; sequence-specific DNA binding [GO:0043565]; sequence-specific DNA binding transcription factor activity [GO:0003700]; response to heat [GO:0009408]; transcription, DNA-templated [GO:0006351]	GO:0005737; GO:0005634; GO:0009408; GO:0043565; GO:0003700; GO:0006351	response to heat [GO:0009408]; transcription, DNA-templated [GO:0006351]	sequence-specific DNA binding [GO:0043565]; sequence-specific DNA binding transcription factor activity [GO:0003700]	cytoplasm [GO:0005737]; nucleus [GO:0005634]
CUFF.7351.2	gi|115446557|ref|NP_001047058.1|	49.52	2	922	1	299	3e-87	269	115446557	Q6ER77	Q6ER77_ORYSJ	Metallo-beta-lactamase protein-like (Os02g0539600 protein)	OSJNBa0014M17.29 Os02g0539600	Oryza sativa subsp. japonica (Rice)	IPR027775;IPR009057;IPR017877;IPR001005;	NA	chloroplast [GO:0009507]; nucleus [GO:0005634]; chromatin binding [GO:0003682]; DNA binding [GO:0003677]; sequence-specific DNA binding transcription factor activity [GO:0003700]; cellular respiration [GO:0045333]; photosynthesis [GO:0015979]; transcription, DNA-templated [GO:0006351]	GO:0003677; GO:0045333; GO:0009507; GO:0003682; GO:0005634; GO:0015979; GO:0003700; GO:0006351	cellular respiration [GO:0045333]; photosynthesis [GO:0015979]; transcription, DNA-templated [GO:0006351]	chromatin binding [GO:0003682]; DNA binding [GO:0003677]; sequence-specific DNA binding transcription factor activity [GO:0003700]	chloroplast [GO:0009507]; nucleus [GO:0005634]
CUFF.35322.1	gi|115446565|ref|NP_001047062.1|	46.87	311	1225	77	409	8e-57	201	115446565	Q6ETF7	Q6ETF7_ORYSJ	Os02g0540700 protein (Putative photoperiod responsive protein)	OJ1298_H07.14 Os02g0540700	Oryza sativa subsp. japonica (Rice)	IPR011989;IPR016024;IPR003613;IPR013083;	PF04564;	ligase activity [GO:0016874]; ubiquitin-protein transferase activity [GO:0004842]	GO:0016874; GO:0004842	NA	ligase activity [GO:0016874]; ubiquitin-protein transferase activity [GO:0004842]	NA
CUFF.12748.1	gi|115446651|ref|NP_001047105.1|	56.66	282	1574	37	478	1e-168	497	115446651	Q6ZI32	Q6ZI32_ORYSJ	Os02g0552100 protein (Putative pentatricopeptide (PPR) repeat-containing protein) (cDNA clone:J013170L14, full insert sequence)	OJ1004_H01.23 Os02g0552100 OsJ_07107	Oryza sativa subsp. japonica (Rice)	IPR002885;IPR011990;	PF01535;PF13041;	NA	NA	NA	NA	NA
CUFF.25039.1	gi|115446717|ref|NP_001047138.1|	69.52	392	949	1	186	3e-70	228	115446717	Q0E0D6	Q0E0D6_ORYSJ	Os02g0557300 protein (cDNA clone:J013093J16, full insert sequence)	Os02g0557300	Oryza sativa subsp. japonica (Rice)	IPR001841;IPR013083;	PF13639;	zinc ion binding [GO:0008270]	GO:0008270	NA	zinc ion binding [GO:0008270]	NA
CUFF.34694.1	gi|115446721|ref|NP_001047140.1|	73.25	171	2000	1	603	0	833	115446721	Q6YVX8	Q6YVX8_ORYSJ	Os02g0557600 protein (Putative Ligatin (Hepatocellular carcinoma-associated antigen 56))	OSJNBb0038F20.9 Os02g0557600	Oryza sativa subsp. japonica (Rice)	IPR002478;IPR015947;IPR003121;IPR001950;	PF01253;	translation initiation factor activity [GO:0003743]	GO:0003743	NA	translation initiation factor activity [GO:0003743]	NA
CUFF.27837.1	gi|115446769|ref|NP_001047164.1|	75.51	234	674	35	181	3e-74	238	115446769	Q6Z7E5	Q6Z7E5_ORYSJ	Nucleoside diphosphate kinase (EC 2.7.4.6)	P0020C11.23 Os02g0565100 OsJ_07176	Oryza sativa subsp. japonica (Rice)	IPR001564;IPR023005;	PF00334;	ATP binding [GO:0005524]; nucleoside diphosphate kinase activity [GO:0004550]; CTP biosynthetic process [GO:0006241]; GTP biosynthetic process [GO:0006183]; UTP biosynthetic process [GO:0006228]	GO:0005524; GO:0006241; GO:0006183; GO:0006228; GO:0004550	CTP biosynthetic process [GO:0006241]; GTP biosynthetic process [GO:0006183]; UTP biosynthetic process [GO:0006228]	ATP binding [GO:0005524]; nucleoside diphosphate kinase activity [GO:0004550]	NA
CUFF.18712.2	gi|115446907|ref|NP_001047233.1|	82.84	817	1428	258	455	1e-155	321	115446907	Q6EP45	Q6EP45_ORYSJ	Choline transporter-like protein (Os02g0580100 protein)	B1267B06.27 OJ1115_A05.2 Os02g0580100 OsJ_07266	Oryza sativa subsp. japonica (Rice)	IPR007603;	PF04515;	integral component of membrane [GO:0016021]	GO:0016021	NA	NA	integral component of membrane [GO:0016021]
CUFF.22151.2	gi|115446923|ref|NP_001047241.1|	80.83	3	722	675	913	6e-124	385	115446923	Q0E033	Q0E033_ORYSJ	Os02g0581000 protein	Os02g0581000	Oryza sativa subsp. japonica (Rice)	IPR017849;IPR017850;IPR007070;IPR017852;	PF04987;	endoplasmic reticulum membrane [GO:0005789]; transferase activity [GO:0016740]; GPI anchor biosynthetic process [GO:0006506]	GO:0006506; GO:0005789; GO:0016740	GPI anchor biosynthetic process [GO:0006506]	transferase activity [GO:0016740]	endoplasmic reticulum membrane [GO:0005789]
CUFF.11276.1	gi|115447021|ref|NP_001047290.1|	45.14	129	1148	54	379	4e-73	239	115447021	Q0DZY4	Q0DZY4_ORYSJ	Os02g0591900 protein (Fragment)	Os02g0591900	Oryza sativa subsp. japonica (Rice)	NA	NA	NA	NA	NA	NA	NA
CUFF.2507.1	gi|115447045|ref|NP_001047302.1|	41.78	339	2846	15	844	2e-161	500	115447045	Q6ZH84	Q6ZH84_ORYSJ	Os02g0593700 protein (Putative ubiquitin-associated (UBA) protein) (cDNA clone:J013072E12, full insert sequence)	OJ1067_B01.6-1 OSJNBa0016G10.28-1 Os02g0593700 OsJ_07348	Oryza sativa subsp. japonica (Rice)	IPR000270;IPR009060;IPR015940;IPR000433;	PF00564;PF00569;	zinc ion binding [GO:0008270]	GO:0008270	NA	zinc ion binding [GO:0008270]	NA
CUFF.23736.1	gi|115447045|ref|NP_001047302.1|	43.61	327	2747	17	842	2e-179	550	115447045	Q6ZH84	Q6ZH84_ORYSJ	Os02g0593700 protein (Putative ubiquitin-associated (UBA) protein) (cDNA clone:J013072E12, full insert sequence)	OJ1067_B01.6-1 OSJNBa0016G10.28-1 Os02g0593700 OsJ_07348	Oryza sativa subsp. japonica (Rice)	IPR000270;IPR009060;IPR015940;IPR000433;	PF00564;PF00569;	zinc ion binding [GO:0008270]	GO:0008270	NA	zinc ion binding [GO:0008270]	NA
CUFF.6916.1	gi|115447051|ref|NP_001047305.1|	31.58	405	734	231	332	3e-08	58.9	115447051	Q6ZH77	Q6ZH77_ORYSJ	Enhancer of shoot regeneration ESR1-like protein (Os02g0594300 protein)	OJ1067_B01.18 OJ1126_D09.5 Os02g0594300	Oryza sativa subsp. japonica (Rice)	IPR001471;IPR016177;	PF00847;	nucleus [GO:0005634]; DNA binding [GO:0003677]; sequence-specific DNA binding transcription factor activity [GO:0003700]; transcription, DNA-templated [GO:0006351]	GO:0003677; GO:0005634; GO:0003700; GO:0006351	transcription, DNA-templated [GO:0006351]	DNA binding [GO:0003677]; sequence-specific DNA binding transcription factor activity [GO:0003700]	nucleus [GO:0005634]
CUFF.4416.1	gi|115447057|ref|NP_001047308.1|	60.79	53	1243	1	393	1e-162	469	115447057	Q6ZI65	Q6ZI65_ORYSJ	No apical meristem (NAM)-like protein (Os02g0594800 protein) (cDNA clone:J033107L05, full insert sequence)	OJ1126_D09.15 Os02g0594800	Oryza sativa subsp. japonica (Rice)	IPR003441;	PF02365;	nucleus [GO:0005634]; DNA binding [GO:0003677]; regulation of transcription, DNA-templated [GO:0006355]; transcription, DNA-templated [GO:0006351]	GO:0003677; GO:0005634; GO:0006355; GO:0006351	regulation of transcription, DNA-templated [GO:0006355]; transcription, DNA-templated [GO:0006351]	DNA binding [GO:0003677]	nucleus [GO:0005634]
CUFF.11911.1	gi|115447069|ref|NP_001047314.1|	89.71	180	1316	1	378	0	596	115447069	Q6ZI55	Q6ZI55_ORYSJ	NAD-dependent isocitrate dehydrogenase c;2 (Os02g0595500 protein) (Putative NAD-dependent isocitrate dehydrogenase)	OJ1126_D09.28 OsIDHc;2 Os02g0595500	Oryza sativa subsp. japonica (Rice)	IPR001804;IPR004434;IPR024084;	PF00180;	isocitrate dehydrogenase (NAD+) activity [GO:0004449]; magnesium ion binding [GO:0000287]; NAD binding [GO:0051287]; tricarboxylic acid cycle [GO:0006099]	GO:0051287; GO:0004449; GO:0000287; GO:0006099	tricarboxylic acid cycle [GO:0006099]	isocitrate dehydrogenase (NAD+) activity [GO:0004449]; magnesium ion binding [GO:0000287]; NAD binding [GO:0051287]	NA
CUFF.26778.1	gi|115447079|ref|NP_001047319.1|	54.62	243	995	1	250	2e-55	197	115447079	Q0DZV5	Q0DZV5_ORYSJ	Os02g0596100 protein (cDNA clone:J033046G18, full insert sequence)	Os02g0596100	Oryza sativa subsp. japonica (Rice)	IPR012476;	PF07817;	nuclear pore [GO:0005643]; embryo sac egg cell differentiation [GO:0009560]; mitotic recombination [GO:0006312]; poly(A)+ mRNA export from nucleus [GO:0016973]; seed development [GO:0048316]	GO:0009560; GO:0006312; GO:0005643; GO:0016973; GO:0048316	embryo sac egg cell differentiation [GO:0009560]; mitotic recombination [GO:0006312]; poly(A)+ mRNA export from nucleus [GO:0016973]; seed development [GO:0048316]	NA	nuclear pore [GO:0005643]
CUFF.28987.2	gi|115447213|ref|NP_001047386.1|	44.26	22	204	748	806	3e-08	57.4	115447213	Q6K1Y1	Q6K1Y1_ORYSJ	Putative far-red impaired response protein	OSJNBa0030C08.31 P0496E03.4	Oryza sativa subsp. japonica (Rice)	IPR004330;IPR018289;IPR006564;IPR007527;	PF03101;PF10551;PF04434;	zinc ion binding [GO:0008270]	GO:0008270	NA	zinc ion binding [GO:0008270]	NA
CUFF.10592.1	gi|115447249|ref|NP_001047404.1|	75.21	404	1456	15	369	0	540	115447249	Q9SC67	Q9SC67_ORYSA	S-adenosylmethionine decarboxylase proenzyme (EC 4.1.1.50)	adometDC2	Oryza sativa (Rice)	IPR001985;IPR018167;IPR016067;IPR018166;	PF01536;	adenosylmethionine decarboxylase activity [GO:0004014]; S-adenosylmethioninamine biosynthetic process [GO:0006557]; spermidine biosynthetic process [GO:0008295]; spermine biosynthetic process [GO:0006597]	GO:0006557; GO:0004014; GO:0008295; GO:0006597	S-adenosylmethioninamine biosynthetic process [GO:0006557]; spermidine biosynthetic process [GO:0008295]; spermine biosynthetic process [GO:0006597]	adenosylmethionine decarboxylase activity [GO:0004014]	NA
CUFF.26094.1	gi|115447249|ref|NP_001047404.1|	72.7	589	1695	6	372	0	530	115447249	Q9SC67	Q9SC67_ORYSA	S-adenosylmethionine decarboxylase proenzyme (EC 4.1.1.50)	adometDC2	Oryza sativa (Rice)	IPR001985;IPR018167;IPR016067;IPR018166;	PF01536;	adenosylmethionine decarboxylase activity [GO:0004014]; S-adenosylmethioninamine biosynthetic process [GO:0006557]; spermidine biosynthetic process [GO:0008295]; spermine biosynthetic process [GO:0006597]	GO:0006557; GO:0004014; GO:0008295; GO:0006597	S-adenosylmethioninamine biosynthetic process [GO:0006557]; spermidine biosynthetic process [GO:0008295]; spermine biosynthetic process [GO:0006597]	adenosylmethionine decarboxylase activity [GO:0004014]	NA
CUFF.26974.1	gi|115447249|ref|NP_001047404.1|	71.82	485	1567	1	360	0	534	115447249	Q9SC67	Q9SC67_ORYSA	S-adenosylmethionine decarboxylase proenzyme (EC 4.1.1.50)	adometDC2	Oryza sativa (Rice)	IPR001985;IPR018167;IPR016067;IPR018166;	PF01536;	adenosylmethionine decarboxylase activity [GO:0004014]; S-adenosylmethioninamine biosynthetic process [GO:0006557]; spermidine biosynthetic process [GO:0008295]; spermine biosynthetic process [GO:0006597]	GO:0006557; GO:0004014; GO:0008295; GO:0006597	S-adenosylmethioninamine biosynthetic process [GO:0006557]; spermidine biosynthetic process [GO:0008295]; spermine biosynthetic process [GO:0006597]	adenosylmethionine decarboxylase activity [GO:0004014]	NA
CUFF.23905.1	gi|115447323|ref|NP_001047441.1|	78.33	53	412	4	123	1e-59	195	115447323	Q6KAI2	Q6KAI2_ORYSJ	Os02g0617400 protein (Putative anther-specific proline-rich protein)	OJ1014_H03.11 Os02g0617400 OsJ_07539	Oryza sativa subsp. japonica (Rice)	IPR001087;IPR013830;	PF00657;	hydrolase activity, acting on ester bonds [GO:0016788]	GO:0016788	NA	hydrolase activity, acting on ester bonds [GO:0016788]	NA
CUFF.36321.1	gi|115447325|ref|NP_001047442.1|	79.73	17	460	90	237	5e-75	242	115447325	B6DMK2	MER3_ORYSJ	ATP-dependent DNA helicase MER3 homolog (EC 3.6.4.12) (Protein RICE MEIOTIC CROSSOVER 1)	MER3 RMC1 Os02g0617500 LOC_Os02g40450	Oryza sativa subsp. japonica (Rice)	IPR011545;IPR014001;IPR001650;IPR027417;IPR004179;	PF00270;PF00271;PF02889;	chromosome [GO:0005694]; nucleus [GO:0005634]; ATP binding [GO:0005524]; DNA binding [GO:0003677]; DNA helicase activity [GO:0003678]; chiasma assembly [GO:0051026]; cytokinesis by cell plate formation [GO:0000911]; double-strand break repair [GO:0006302]; meiotic DNA double-strand break formation [GO:0042138]; mitotic nuclear division [GO:0007067]; mitotic recombination [GO:0006312]; regulation …	GO:0005524; GO:0003677; GO:0003678; GO:0051026; GO:0005694; GO:0000911; GO:0006302; GO:0042138; GO:0007067; GO:0006312; GO:0005634; GO:0010564; GO:0007062	chiasma assembly [GO:0051026]; cytokinesis by cell plate formation [GO:0000911]; double-strand break repair [GO:0006302]; meiotic DNA double-strand break formation [GO:0042138]; mitotic nuclear division [GO:0007067]; mitotic recombination [GO:0006312]; regulation of cell cycle process [GO:0010564]; sister chromatid cohesion [GO:0007062]	ATP binding [GO:0005524]; DNA binding [GO:0003677]; DNA helicase activity [GO:0003678]	chromosome [GO:0005694]; nucleus [GO:0005634]
CUFF.24385.1	gi|115447329|ref|NP_001047444.1|	47.6	2139	2924	65	322	2e-50	188	115447329	Q6KAI0	PNP2_ORYSJ	Polyribonucleotide nucleotidyltransferase 2, mitochondrial (EC 2.7.7.8) (Polynucleotide phosphorylase 2) (PNPase 2)	PNP2 Os02g0617700 LOC_Os02g40460 OJ1014_H03.14	Oryza sativa subsp. japonica (Rice)	IPR001247;IPR015847;IPR004088;IPR012340;IPR012162;IPR027408;IPR015848;IPR003029;IPR020568;IPR022967;	PF03726;PF01138;PF03725;PF00575;	mitochondrion [GO:0005739]; 3'-5'-exoribonuclease activity [GO:0000175]; polyribonucleotide nucleotidyltransferase activity [GO:0004654]; RNA binding [GO:0003723]; mitochondrial RNA catabolic process [GO:0000957]; mitochondrial RNA processing [GO:0000963]; mRNA catabolic process [GO:0006402]; mRNA processing [GO:0006397]; rRNA processing [GO:0006364]; transcription factor import into nucleus [GO:…	GO:0000175; GO:0003723; GO:0006402; GO:0006397; GO:0000957; GO:0000963; GO:0005739; GO:0004654; GO:0006364; GO:0008033; GO:0042991	mitochondrial RNA catabolic process [GO:0000957]; mitochondrial RNA processing [GO:0000963]; mRNA catabolic process [GO:0006402]; mRNA processing [GO:0006397]; rRNA processing [GO:0006364]; transcription factor import into nucleus [GO:0042991]; tRNA processing [GO:0008033]	3'-5'-exoribonuclease activity [GO:0000175]; polyribonucleotide nucleotidyltransferase activity [GO:0004654]; RNA binding [GO:0003723]	mitochondrion [GO:0005739]
CUFF.8356.1	gi|115447349|ref|NP_001047454.1|	77.88	207	533	1	113	8e-60	190	115447349	Q6K9G4	Q6K9G4_ORYSJ	Os02g0620400 protein (Putative uncharacterized protein OJ1372_D06.24) (cDNA clone:001-005-A12, full insert sequence)	OJ1372_D06.24 Os02g0620400 OsJ_07560	Oryza sativa subsp. japonica (Rice)	IPR008579;IPR014710;IPR011051;	PF05899;	NA	NA	NA	NA	NA
CUFF.37628.1	gi|115447349|ref|NP_001047454.1|	79.28	240	560	1	111	1e-59	193	115447349	Q6K9G4	Q6K9G4_ORYSJ	Os02g0620400 protein (Putative uncharacterized protein OJ1372_D06.24) (cDNA clone:001-005-A12, full insert sequence)	OJ1372_D06.24 Os02g0620400 OsJ_07560	Oryza sativa subsp. japonica (Rice)	IPR008579;IPR014710;IPR011051;	PF05899;	NA	NA	NA	NA	NA
CUFF.17297.1	gi|115447363|ref|NP_001047461.1|	55.22	545	745	199	265	2e-31	85.9	115447363	Q6K9N9	Q6K9N9_ORYSJ	Os02g0621500 protein (Putative PRT1 protein) (cDNA clone:J023012G01, full insert sequence)	OJ1234_B11.14 Os02g0621500 OsJ_07567	Oryza sativa subsp. japonica (Rice)	IPR001841;IPR013083;IPR017907;IPR000433;	PF00569;	zinc ion binding [GO:0008270]	GO:0008270	NA	zinc ion binding [GO:0008270]	NA
CUFF.36069.1	gi|115447363|ref|NP_001047461.1|	57.58	58	1122	32	378	5e-129	388	115447363	Q6K9N9	Q6K9N9_ORYSJ	Os02g0621500 protein (Putative PRT1 protein) (cDNA clone:J023012G01, full insert sequence)	OJ1234_B11.14 Os02g0621500 OsJ_07567	Oryza sativa subsp. japonica (Rice)	IPR001841;IPR013083;IPR017907;IPR000433;	PF00569;	zinc ion binding [GO:0008270]	GO:0008270	NA	zinc ion binding [GO:0008270]	NA
CUFF.36122.1	gi|115447389|ref|NP_001047474.1|	41.52	556	65	96	258	4e-28	112	115447389	Q6K1S6	Q6K1S6_ORYSJ	Os02g0624300 protein (Putative myb protein) (cDNA clone:001-110-C03, full insert sequence)	B1215B07.15 Os02g0624300 OsJ_07582	Oryza sativa subsp. japonica (Rice)	IPR009057;IPR017930;IPR001005;	PF00249;	chromatin binding [GO:0003682]; DNA binding [GO:0003677]	GO:0003677; GO:0003682	NA	chromatin binding [GO:0003682]; DNA binding [GO:0003677]	NA
CUFF.29202.1	gi|115447423|ref|NP_001047491.1|	89.9	71	928	1	286	0	519	115447423	Q6K215	PIP22_ORYSJ	Probable aquaporin PIP2-2 (OsPIP2;2) (Plasma membrane intrinsic protein 2-2)	PIP2-2 Os02g0629200 LOC_Os02g41860 B1469H02.22-1	Oryza sativa subsp. japonica (Rice)	IPR023271;IPR000425;IPR022357;	PF00230;	integral component of membrane [GO:0016021]; plasma membrane [GO:0005886]; transporter activity [GO:0005215]	GO:0016021; GO:0005886; GO:0005215	NA	transporter activity [GO:0005215]	integral component of membrane [GO:0016021]; plasma membrane [GO:0005886]
CUFF.12993.1	gi|115447455|ref|NP_001047507.1|	30.33	4	357	360	478	2e-08	58.2	115447455	Q6H7J8	Q6H7J8_ORYSJ	Os02g0633100 protein (Transcription factor-like)	OJ1643_A10.15-1 Os02g0633100	Oryza sativa subsp. japonica (Rice)	IPR007309;IPR011991;	PF04182;	NA	NA	NA	NA	NA
CUFF.4039.1	gi|115447461|ref|NP_001047510.1|	45.42	256	1077	11	270	4e-72	230	115447461	Q6H7J5	RFA2B_ORYSJ	Replication protein A 32 kDa subunit B (OsRPA32B) (OsRPA32-2) (Replication factor A protein 2B) (Replication protein A 2B)	RPA2B RPA32B Os02g0633400 LOC_Os02g42230 OJ1643_A10.19	Oryza sativa subsp. japonica (Rice)	IPR012340;IPR004365;IPR014646;IPR014892;IPR011991;	PF08784;PF01336;	nucleus [GO:0005634]; DNA binding [GO:0003677]; DNA recombination [GO:0006310]; DNA repair [GO:0006281]; DNA replication [GO:0006260]	GO:0003677; GO:0006310; GO:0006281; GO:0006260; GO:0005634	DNA recombination [GO:0006310]; DNA repair [GO:0006281]; DNA replication [GO:0006260]	DNA binding [GO:0003677]	nucleus [GO:0005634]
CUFF.1756.1	gi|115447469|ref|NP_001047514.1|	80	189	263	107	131	3e-09	49.3	115447469	Q6H7I7	Q6H7I7_ORYSJ	Carboxypeptidase (EC 3.4.16.-)	OJ1643_A10.33-1 OJ1626_B09.2-1 Os02g0634700 OsJ_07638	Oryza sativa subsp. japonica (Rice)	IPR029058;IPR001563;IPR018202;	PF00450;	plant-type cell wall [GO:0009505]; vacuole [GO:0005773]; serine-type carboxypeptidase activity [GO:0004185]	GO:0009505; GO:0004185; GO:0005773	NA	serine-type carboxypeptidase activity [GO:0004185]	plant-type cell wall [GO:0009505]; vacuole [GO:0005773]
CUFF.7621.1	gi|115447469|ref|NP_001047514.1|	73.17	398	520	90	130	7e-12	70.9	115447469	Q6H7I7	Q6H7I7_ORYSJ	Carboxypeptidase (EC 3.4.16.-)	OJ1643_A10.33-1 OJ1626_B09.2-1 Os02g0634700 OsJ_07638	Oryza sativa subsp. japonica (Rice)	IPR029058;IPR001563;IPR018202;	PF00450;	plant-type cell wall [GO:0009505]; vacuole [GO:0005773]; serine-type carboxypeptidase activity [GO:0004185]	GO:0009505; GO:0004185; GO:0005773	NA	serine-type carboxypeptidase activity [GO:0004185]	plant-type cell wall [GO:0009505]; vacuole [GO:0005773]
CUFF.18324.1	gi|115447469|ref|NP_001047514.1|	73.81	499	624	90	131	4e-12	71.6	115447469	Q6H7I7	Q6H7I7_ORYSJ	Carboxypeptidase (EC 3.4.16.-)	OJ1643_A10.33-1 OJ1626_B09.2-1 Os02g0634700 OsJ_07638	Oryza sativa subsp. japonica (Rice)	IPR029058;IPR001563;IPR018202;	PF00450;	plant-type cell wall [GO:0009505]; vacuole [GO:0005773]; serine-type carboxypeptidase activity [GO:0004185]	GO:0009505; GO:0004185; GO:0005773	NA	serine-type carboxypeptidase activity [GO:0004185]	plant-type cell wall [GO:0009505]; vacuole [GO:0005773]
CUFF.18324.2	gi|115447469|ref|NP_001047514.1|	73.81	499	624	90	131	3e-12	71.6	115447469	Q6H7I7	Q6H7I7_ORYSJ	Carboxypeptidase (EC 3.4.16.-)	OJ1643_A10.33-1 OJ1626_B09.2-1 Os02g0634700 OsJ_07638	Oryza sativa subsp. japonica (Rice)	IPR029058;IPR001563;IPR018202;	PF00450;	plant-type cell wall [GO:0009505]; vacuole [GO:0005773]; serine-type carboxypeptidase activity [GO:0004185]	GO:0009505; GO:0004185; GO:0005773	NA	serine-type carboxypeptidase activity [GO:0004185]	plant-type cell wall [GO:0009505]; vacuole [GO:0005773]
CUFF.6396.2	gi|115447485|ref|NP_001047522.1|	70.05	179	1855	3	573	0	761	115447485	Q6H874	RH47A_ORYSJ	DEAD-box ATP-dependent RNA helicase 47A (EC 3.6.4.13)	Os02g0636300 LOC_Os02g42406 OJ1581_H9.6	Oryza sativa subsp. japonica (Rice)	IPR011545;IPR014001;IPR001650;IPR027417;IPR014014;	PF00270;PF00271;	ATP binding [GO:0005524]; helicase activity [GO:0004386]; RNA binding [GO:0003723]	GO:0005524; GO:0003723; GO:0004386	NA	ATP binding [GO:0005524]; helicase activity [GO:0004386]; RNA binding [GO:0003723]	NA
CUFF.6396.1	gi|115447485|ref|NP_001047522.1|	70.05	179	1855	3	573	0	761	115447485	Q6H874	RH47A_ORYSJ	DEAD-box ATP-dependent RNA helicase 47A (EC 3.6.4.13)	Os02g0636300 LOC_Os02g42406 OJ1581_H9.6	Oryza sativa subsp. japonica (Rice)	IPR011545;IPR014001;IPR001650;IPR027417;IPR014014;	PF00270;PF00271;	ATP binding [GO:0005524]; helicase activity [GO:0004386]; RNA binding [GO:0003723]	GO:0005524; GO:0003723; GO:0004386	NA	ATP binding [GO:0005524]; helicase activity [GO:0004386]; RNA binding [GO:0003723]	NA
CUFF.23009.1	gi|115447497|ref|NP_001047528.1|	81.36	257	1399	1	381	0	584	115447497	Q6H5W1	Q6H5W1_ORYSJ	Os02g0637700 protein (Putative alcohol dehydrogenase) (cDNA clone:J033069E14, full insert sequence)	OSJNBa0014E22.22-1 OJ1581_H09.28-1 Os02g0637700 OsJ_07657	Oryza sativa subsp. japonica (Rice)	IPR013149;IPR013154;IPR002085;IPR002328;IPR011032;IPR016040;	PF08240;PF00107;	oxidoreductase activity [GO:0016491]; zinc ion binding [GO:0008270]; coumarin biosynthetic process [GO:0009805]; response to wounding [GO:0009611]	GO:0009805; GO:0016491; GO:0009611; GO:0008270	coumarin biosynthetic process [GO:0009805]; response to wounding [GO:0009611]	oxidoreductase activity [GO:0016491]; zinc ion binding [GO:0008270]	NA
CUFF.45448.1	gi|115447513|ref|NP_001047536.1|	58.1	185	721	765	940	3e-60	164	115447513	Q6H5U8	Q6H5U8_ORYSJ	Double-stranded RNA-binding domain (DsRBD)-containing protein-like (Os02g0639000 protein) (cDNA clone:J013105C11, full insert sequence)	OSJNBa0014E22.37 P0010C01.13 Os02g0639000 OsJ_07667	Oryza sativa subsp. japonica (Rice)	IPR014720;IPR023214;IPR004274;	PF00035;PF03031;	NA	NA	NA	NA	NA
CUFF.40929.1	gi|115447521|ref|NP_001047540.1|	81.41	2	469	145	300	1e-95	287	115447521	Q6H5U3	DES1L_ORYSJ	Sphingolipid delta(4)-desaturase DES1-like (EC 1.14.-.-)	Os02g0639600 LOC_Os02g42660 OsJ_07673 OSJNBa0014E22.44 P0010C01.20	Oryza sativa subsp. japonica (Rice)	IPR011388;IPR005804;IPR013866;	PF00487;PF08557;	endoplasmic reticulum membrane [GO:0005789]; integral component of membrane [GO:0016021]; sphingolipid delta-4 desaturase activity [GO:0042284]; fatty acid biosynthetic process [GO:0006633]; plant-type cell wall modification [GO:0009827]; pollen tube growth [GO:0009860]; sphingolipid biosynthetic process [GO:0030148]	GO:0005789; GO:0006633; GO:0016021; GO:0009827; GO:0009860; GO:0030148; GO:0042284	fatty acid biosynthetic process [GO:0006633]; plant-type cell wall modification [GO:0009827]; pollen tube growth [GO:0009860]; sphingolipid biosynthetic process [GO:0030148]	sphingolipid delta-4 desaturase activity [GO:0042284]	endoplasmic reticulum membrane [GO:0005789]; integral component of membrane [GO:0016021]
CUFF.23430.1	gi|115447523|ref|NP_001047541.1|	46.18	9	860	199	481	2e-67	227	115447523	Q6H7E6	Q6H7E6_ORYSJ	Os02g0639700 protein (PRLI-interacting factor N-like) (cDNA clone:J023002E14, full insert sequence)	P0010C01.22 Os02g0639700	Oryza sativa subsp. japonica (Rice)	IPR013899;	PF08590;	production of ta-siRNAs involved in RNA interference [GO:0010267]	GO:0010267	production of ta-siRNAs involved in RNA interference [GO:0010267]	NA	NA
CUFF.1777.1	gi|115447541|ref|NP_001047550.1|	92	375	599	1	75	2e-46	155	115447541	Q6H7C8	Q6H7C8_ORYSJ	Os02g0641000 protein (Putative LIM domain protein PLIM-2)	P0010C01.44 OJ1112_G03.1 Os02g0641000 OsJ_07685	Oryza sativa subsp. japonica (Rice)	IPR001781;	PF00412;	zinc ion binding [GO:0008270]	GO:0008270	NA	zinc ion binding [GO:0008270]	NA
CUFF.5380.1	gi|115447669|ref|NP_001047614.1|	58.69	164	742	4	210	5e-52	183	115447669	Q6H7H6	Q6H7H6_ORYSJ	Os02g0654700 protein (Putative AP2-related transcription factor) (cDNA clone:001-205-B11, full insert sequence)	OJ1003_B06.13 Os02g0654700	Oryza sativa subsp. japonica (Rice)	IPR001471;IPR016177;	PF00847;	nucleus [GO:0005634]; DNA binding [GO:0003677]; sequence-specific DNA binding transcription factor activity [GO:0003700]; transcription, DNA-templated [GO:0006351]	GO:0003677; GO:0005634; GO:0003700; GO:0006351	transcription, DNA-templated [GO:0006351]	DNA binding [GO:0003677]; sequence-specific DNA binding transcription factor activity [GO:0003700]	nucleus [GO:0005634]
CUFF.21244.3	gi|115447681|ref|NP_001047620.1|	73.49	28	1743	25	604	0	727	115447681	Q6H6H8	Q6H6H8_ORYSJ	Amino acid permease-like (Os02g0655700 protein)	P0519E06.15 OJ1003_B06.31 Os02g0655700	Oryza sativa subsp. japonica (Rice)	IPR002293;IPR029485;	PF13520;PF13906;	integral component of membrane [GO:0016021]; vacuolar membrane [GO:0005774]; amino acid transmembrane transporter activity [GO:0015171]; fatty acid beta-oxidation [GO:0006635]; protein import into peroxisome matrix [GO:0016558]	GO:0015171; GO:0006635; GO:0016021; GO:0016558; GO:0005774	fatty acid beta-oxidation [GO:0006635]; protein import into peroxisome matrix [GO:0016558]	amino acid transmembrane transporter activity [GO:0015171]	integral component of membrane [GO:0016021]; vacuolar membrane [GO:0005774]
CUFF.12640.1	gi|115447763|ref|NP_001047661.1|	73.33	616	482	1307	1351	1e-15	79.3	115447763	Q6ESI7	TPPII_ORYSJ	Tripeptidyl-peptidase 2 (EC 3.4.14.10) (Tripeptidyl-peptidase II) (TPPII)	TPP2 Os02g0664300 LOC_Os02g44520 P0461B08.4-1 P0461B08.4-2	Oryza sativa subsp. japonica (Rice)	IPR000209;IPR023828;IPR015500;IPR022229;	PF00082;PF12580;	chloroplast [GO:0009507]; cytosolic ribosome [GO:0022626]; vacuolar membrane [GO:0005774]; aminopeptidase activity [GO:0004177]; serine-type endopeptidase activity [GO:0004252]; tripeptidyl-peptidase activity [GO:0008240]; gravitropism [GO:0009630]; proteolysis [GO:0006508]	GO:0004177; GO:0009507; GO:0022626; GO:0009630; GO:0006508; GO:0004252; GO:0008240; GO:0005774	gravitropism [GO:0009630]; proteolysis [GO:0006508]	aminopeptidase activity [GO:0004177]; serine-type endopeptidase activity [GO:0004252]; tripeptidyl-peptidase activity [GO:0008240]	chloroplast [GO:0009507]; cytosolic ribosome [GO:0022626]; vacuolar membrane [GO:0005774]
CUFF.12643.1	gi|115447763|ref|NP_001047661.1|	76.67	725	546	1187	1246	6e-45	94.4	115447763	Q6ESI7	TPPII_ORYSJ	Tripeptidyl-peptidase 2 (EC 3.4.14.10) (Tripeptidyl-peptidase II) (TPPII)	TPP2 Os02g0664300 LOC_Os02g44520 P0461B08.4-1 P0461B08.4-2	Oryza sativa subsp. japonica (Rice)	IPR000209;IPR023828;IPR015500;IPR022229;	PF00082;PF12580;	chloroplast [GO:0009507]; cytosolic ribosome [GO:0022626]; vacuolar membrane [GO:0005774]; aminopeptidase activity [GO:0004177]; serine-type endopeptidase activity [GO:0004252]; tripeptidyl-peptidase activity [GO:0008240]; gravitropism [GO:0009630]; proteolysis [GO:0006508]	GO:0004177; GO:0009507; GO:0022626; GO:0009630; GO:0006508; GO:0004252; GO:0008240; GO:0005774	gravitropism [GO:0009630]; proteolysis [GO:0006508]	aminopeptidase activity [GO:0004177]; serine-type endopeptidase activity [GO:0004252]; tripeptidyl-peptidase activity [GO:0008240]	chloroplast [GO:0009507]; cytosolic ribosome [GO:0022626]; vacuolar membrane [GO:0005774]
CUFF.12636.1	gi|115447763|ref|NP_001047661.1|	79.32	2	712	756	992	9e-128	396	115447763	Q6ESI7	TPPII_ORYSJ	Tripeptidyl-peptidase 2 (EC 3.4.14.10) (Tripeptidyl-peptidase II) (TPPII)	TPP2 Os02g0664300 LOC_Os02g44520 P0461B08.4-1 P0461B08.4-2	Oryza sativa subsp. japonica (Rice)	IPR000209;IPR023828;IPR015500;IPR022229;	PF00082;PF12580;	chloroplast [GO:0009507]; cytosolic ribosome [GO:0022626]; vacuolar membrane [GO:0005774]; aminopeptidase activity [GO:0004177]; serine-type endopeptidase activity [GO:0004252]; tripeptidyl-peptidase activity [GO:0008240]; gravitropism [GO:0009630]; proteolysis [GO:0006508]	GO:0004177; GO:0009507; GO:0022626; GO:0009630; GO:0006508; GO:0004252; GO:0008240; GO:0005774	gravitropism [GO:0009630]; proteolysis [GO:0006508]	aminopeptidase activity [GO:0004177]; serine-type endopeptidase activity [GO:0004252]; tripeptidyl-peptidase activity [GO:0008240]	chloroplast [GO:0009507]; cytosolic ribosome [GO:0022626]; vacuolar membrane [GO:0005774]
CUFF.13742.1	gi|115447769|ref|NP_001047664.1|	45.66	49	1947	1	610	1e-154	469	115447769	Q6ESH9	Q6ESH9_ORYSJ	Mitochondrial substrate carrier protein-like (Os02g0665200 protein)	P0461B08.16 OJ1486_E07.1 Os02g0665200	Oryza sativa subsp. japonica (Rice)	IPR018108;IPR023395;	PF00153;	integral component of membrane [GO:0016021]; transport [GO:0006810]	GO:0016021; GO:0006810	transport [GO:0006810]	NA	integral component of membrane [GO:0016021]
CUFF.20008.1	gi|115447797|ref|NP_001047678.1|	75.61	264	509	1	82	2e-37	131	115447797	Q6EU85	Q6EU85_ORYSJ	Os02g0667000 protein (Putative uncharacterized protein OJ1486_E07.23)	OJ1486_E07.23 Os02g0667000 OsJ_07857	Oryza sativa subsp. japonica (Rice)	IPR008011;IPR026868;	PF05347;	NA	NA	NA	NA	NA
CUFF.28734.1	gi|115447807|ref|NP_001047683.1|	67.59	5	1945	347	972	0	872	115447807	Q6ET90	Q6ET90_ORYSJ	Mechanosensitive ion channel domain-containing protein-like (Os02g0668000 protein) (cDNA clone:J033070F06, full insert sequence)	OJ1725_H08.12-1 Os02g0668000 OsJ_07862	Oryza sativa subsp. japonica (Rice)	IPR010920;IPR016688;IPR006685;	PF00924;	membrane [GO:0016020]; transmembrane transport [GO:0055085]	GO:0016020; GO:0055085	transmembrane transport [GO:0055085]	NA	membrane [GO:0016020]
CUFF.6002.1	gi|115447817|ref|NP_001047688.1|	58.06	91	459	82	204	5e-34	126	115447817	Q6ESR5	Q6ESR5_ORYSJ	Os02g0669000 protein (Putative anter-specific proline-rich protein APG) (cDNA clone:J033133B12, full insert sequence)	P0684A08.8 OJ1725_H08.22 Os02g0669000	Oryza sativa subsp. japonica (Rice)	IPR001087;IPR013830;	PF00657;	hydrolase activity, acting on ester bonds [GO:0016788]	GO:0016788	NA	hydrolase activity, acting on ester bonds [GO:0016788]	NA
CUFF.28767.1	gi|115447819|ref|NP_001047689.1|	59.65	495	803	169	281	4e-21	96.3	115447819	Q6ESR4	Q6ESR4_ORYSJ	Dehydration-stress inducible protein 1 (Os02g0669100 protein) (Putative cold acclimation protein) (SK3-type dehydrin 1) (cDNA clone:J023042N13, full insert sequence)	P0684A08.9-1 Dhn1 OJ1725_H08.23-1 Os02g0669100	Oryza sativa subsp. japonica (Rice)	IPR000167;IPR030513;	PF00257;	response to stress [GO:0006950]; response to water [GO:0009415]	GO:0006950; GO:0009415	response to stress [GO:0006950]; response to water [GO:0009415]	NA	NA
CUFF.5324.1	gi|115447825|ref|NP_001047692.1|	56.13	1233	2327	5	367	2e-136	416	115447825	Q6ESQ5	Q6ESQ5_ORYSJ	Os02g0669900 protein (Putative bZIP protein) (cDNA clone:001-124-H12, full insert sequence)	P0684A08.22 OJ1725_H08.36 Os02g0669900	Oryza sativa subsp. japonica (Rice)	IPR006867;	PF04782;	NA	NA	NA	NA	NA
CUFF.12462.1	gi|115447863|ref|NP_001047711.1|	70.56	197	940	3	250	8e-106	321	115447863	Q6EPG5	Q6EPG5_ORYSJ	Aluminum-activated malate transporter-like (Os02g0673100 protein) (cDNA clone:002-153-D05, full insert sequence)	P0657H12.1 OJ1197_E09.16 Os02g0673100	Oryza sativa subsp. japonica (Rice)	IPR020966;	PF11744;	malate transport [GO:0015743]	GO:0015743	malate transport [GO:0015743]	NA	NA
CUFF.4989.1	gi|115447871|ref|NP_001047715.1|	90.32	248	712	1	155	5e-104	304	115447871	Q6EPG3	Q6EPG3_ORYSJ	ORMDL family protein-like (Os02g0673600 protein)	P0657H12.7 Os02g0673600 OsJ_07903	Oryza sativa subsp. japonica (Rice)	IPR007203;	PF04061;	endoplasmic reticulum membrane [GO:0005789]; integral component of membrane [GO:0016021]	GO:0005789; GO:0016021	NA	NA	endoplasmic reticulum membrane [GO:0005789]; integral component of membrane [GO:0016021]
CUFF.30323.1	gi|115447871|ref|NP_001047715.1|	96.82	240	710	1	157	2e-99	297	115447871	Q6EPG3	Q6EPG3_ORYSJ	ORMDL family protein-like (Os02g0673600 protein)	P0657H12.7 Os02g0673600 OsJ_07903	Oryza sativa subsp. japonica (Rice)	IPR007203;	PF04061;	endoplasmic reticulum membrane [GO:0005789]; integral component of membrane [GO:0016021]	GO:0005789; GO:0016021	NA	NA	endoplasmic reticulum membrane [GO:0005789]; integral component of membrane [GO:0016021]
CUFF.16392.2	gi|115447895|ref|NP_001047727.1|	60.19	2024	1413	9	224	9e-59	202	115447895	Q6EP77	DRE1G_ORYSJ	Dehydration-responsive element-binding protein 1G (Protein DREB1G)	DREB1G ERF25 Os02g0677300 LOC_Os02g45450 OsJ_007653 OSJNBb0005A04.16 P0135D07.43	Oryza sativa subsp. japonica (Rice)	IPR001471;IPR016177;	PF00847;	nucleus [GO:0005634]; DNA binding [GO:0003677]; sequence-specific DNA binding transcription factor activity [GO:0003700]; transcription, DNA-templated [GO:0006351]	GO:0003677; GO:0005634; GO:0003700; GO:0006351	transcription, DNA-templated [GO:0006351]	DNA binding [GO:0003677]; sequence-specific DNA binding transcription factor activity [GO:0003700]	nucleus [GO:0005634]
CUFF.16391.1	gi|115447895|ref|NP_001047727.1|	60.19	1938	1327	9	224	6e-59	202	115447895	Q6EP77	DRE1G_ORYSJ	Dehydration-responsive element-binding protein 1G (Protein DREB1G)	DREB1G ERF25 Os02g0677300 LOC_Os02g45450 OsJ_007653 OSJNBb0005A04.16 P0135D07.43	Oryza sativa subsp. japonica (Rice)	IPR001471;IPR016177;	PF00847;	nucleus [GO:0005634]; DNA binding [GO:0003677]; sequence-specific DNA binding transcription factor activity [GO:0003700]; transcription, DNA-templated [GO:0006351]	GO:0003677; GO:0005634; GO:0003700; GO:0006351	transcription, DNA-templated [GO:0006351]	DNA binding [GO:0003677]; sequence-specific DNA binding transcription factor activity [GO:0003700]	nucleus [GO:0005634]
CUFF.16327.1	gi|115447911|ref|NP_001047735.1|	63.64	326	763	14	178	7e-61	200	115447911	Q6EPP9	GRF10_ORYSJ	Growth-regulating factor 10 (OsGRF10) (Transcription activator GRF10)	GRF10 Os02g0678800 LOC_Os02g45570 OSJNBb0005A04.34 P0663F07.10	Oryza sativa subsp. japonica (Rice)	IPR014978;IPR014977;	PF08880;PF08879;	nucleus [GO:0005634]; ATP binding [GO:0005524]; hydrolase activity, acting on acid anhydrides, in phosphorus-containing anhydrides [GO:0016818]; regulation of transcription, DNA-templated [GO:0006355]; transcription, DNA-templated [GO:0006351]	GO:0005524; GO:0016818; GO:0005634; GO:0006355; GO:0006351	regulation of transcription, DNA-templated [GO:0006355]; transcription, DNA-templated [GO:0006351]	ATP binding [GO:0005524]; hydrolase activity, acting on acid anhydrides, in phosphorus-containing anhydrides [GO:0016818]	nucleus [GO:0005634]
CUFF.41243.1	gi|115447911|ref|NP_001047735.1|	74	384	235	68	117	4e-19	85.1	115447911	Q6EPP9	GRF10_ORYSJ	Growth-regulating factor 10 (OsGRF10) (Transcription activator GRF10)	GRF10 Os02g0678800 LOC_Os02g45570 OSJNBb0005A04.34 P0663F07.10	Oryza sativa subsp. japonica (Rice)	IPR014978;IPR014977;	PF08880;PF08879;	nucleus [GO:0005634]; ATP binding [GO:0005524]; hydrolase activity, acting on acid anhydrides, in phosphorus-containing anhydrides [GO:0016818]; regulation of transcription, DNA-templated [GO:0006355]; transcription, DNA-templated [GO:0006351]	GO:0005524; GO:0016818; GO:0005634; GO:0006355; GO:0006351	regulation of transcription, DNA-templated [GO:0006355]; transcription, DNA-templated [GO:0006351]	ATP binding [GO:0005524]; hydrolase activity, acting on acid anhydrides, in phosphorus-containing anhydrides [GO:0016818]	nucleus [GO:0005634]
CUFF.3135.1	gi|115447979|ref|NP_001047769.1|	63.5	319	729	104	240	5e-53	181	115447979	Q0DYK5	Q0DYK5_ORYSJ	Os02g0686300 protein	Os02g0686300	Oryza sativa subsp. japonica (Rice)	IPR005069;	PF03407;	NA	NA	NA	NA	NA
CUFF.9011.1	gi|115447979|ref|NP_001047769.1|	66.11	243	1277	35	391	4e-173	499	115447979	Q0DYK5	Q0DYK5_ORYSJ	Os02g0686300 protein	Os02g0686300	Oryza sativa subsp. japonica (Rice)	IPR005069;	PF03407;	NA	NA	NA	NA	NA
CUFF.10394.1	gi|115447981|ref|NP_001047770.1|	79.77	468	1769	62	496	0	710	115447981	Q6ZHC3	Q6ZHC3_ORYSJ	Os02g0686400 protein (Putative aspartate-tRNA ligase) (cDNA clone:J013093E04, full insert sequence)	OJ1717_A09.34 Os02g0686400 OsJ_07966	Oryza sativa subsp. japonica (Rice)	IPR004364;IPR018150;IPR006195;IPR004523;IPR002312;IPR012340;IPR004365;	PF00152;PF01336;	cytoplasm [GO:0005737]; aspartate-tRNA ligase activity [GO:0004815]; ATP binding [GO:0005524]; nucleic acid binding [GO:0003676]; aspartyl-tRNA aminoacylation [GO:0006422]	GO:0005524; GO:0004815; GO:0006422; GO:0005737; GO:0003676	aspartyl-tRNA aminoacylation [GO:0006422]	aspartate-tRNA ligase activity [GO:0004815]; ATP binding [GO:0005524]; nucleic acid binding [GO:0003676]	cytoplasm [GO:0005737]
CUFF.10394.2	gi|115447981|ref|NP_001047770.1|	80.94	468	1928	62	549	0	810	115447981	Q6ZHC3	Q6ZHC3_ORYSJ	Os02g0686400 protein (Putative aspartate-tRNA ligase) (cDNA clone:J013093E04, full insert sequence)	OJ1717_A09.34 Os02g0686400 OsJ_07966	Oryza sativa subsp. japonica (Rice)	IPR004364;IPR018150;IPR006195;IPR004523;IPR002312;IPR012340;IPR004365;	PF00152;PF01336;	cytoplasm [GO:0005737]; aspartate-tRNA ligase activity [GO:0004815]; ATP binding [GO:0005524]; nucleic acid binding [GO:0003676]; aspartyl-tRNA aminoacylation [GO:0006422]	GO:0005524; GO:0004815; GO:0006422; GO:0005737; GO:0003676	aspartyl-tRNA aminoacylation [GO:0006422]	aspartate-tRNA ligase activity [GO:0004815]; ATP binding [GO:0005524]; nucleic acid binding [GO:0003676]	cytoplasm [GO:0005737]
CUFF.25425.1	gi|115447999|ref|NP_001047779.1|	63.82	1	594	316	514	2e-84	281	115447999	Q0DYJ5	Q0DYJ5_ORYSJ	Os02g0688500 protein (Fragment)	Os02g0688500	Oryza sativa subsp. japonica (Rice)	IPR004856;	PF03155;	endoplasmic reticulum membrane [GO:0005789]; transferase activity, transferring hexosyl groups [GO:0016758]; microtubule cytoskeleton organization [GO:0000226]; protein folding [GO:0006457]; response to endoplasmic reticulum stress [GO:0034976]; response to heat [GO:0009408]; response to high light intensity [GO:0009644]; response to hydrogen peroxide [GO:0042542]	GO:0005789; GO:0000226; GO:0006457; GO:0034976; GO:0009408; GO:0009644; GO:0042542; GO:0016758	microtubule cytoskeleton organization [GO:0000226]; protein folding [GO:0006457]; response to endoplasmic reticulum stress [GO:0034976]; response to heat [GO:0009408]; response to high light intensity [GO:0009644]; response to hydrogen peroxide [GO:0042542]	transferase activity, transferring hexosyl groups [GO:0016758]	endoplasmic reticulum membrane [GO:0005789]
CUFF.32384.1	gi|115448009|ref|NP_001047784.1|	38.56	214	1104	3	289	6e-33	132	115448009	Q6ZGY7	Q6ZGY7_ORYSJ	Os02g0689500 protein (Putative uncharacterized protein OJ1743_B12.24) (cDNA clone:J023143J01, full insert sequence)	OJ1743_B12.24 Os02g0689500	Oryza sativa subsp. japonica (Rice)	IPR008004;	PF05340;	NA	NA	NA	NA	NA
CUFF.32385.1	gi|115448009|ref|NP_001047784.1|	38.56	214	1104	3	289	9e-33	132	115448009	Q6ZGY7	Q6ZGY7_ORYSJ	Os02g0689500 protein (Putative uncharacterized protein OJ1743_B12.24) (cDNA clone:J023143J01, full insert sequence)	OJ1743_B12.24 Os02g0689500	Oryza sativa subsp. japonica (Rice)	IPR008004;	PF05340;	NA	NA	NA	NA	NA
CUFF.19943.1	gi|115448047|ref|NP_001047803.1|	70.8	39	356	1	113	4e-43	154	115448047	Q8GU75	Q8GU75_ORYSJ	MDR-like ABC transporter (Os02g0693700 protein)	mdr11 OJ1148_D05.31-1 P0017H11.19-1 Os02g0693700 OsJ_08005	Oryza sativa subsp. japonica (Rice)	IPR003593;IPR011527;IPR003439;IPR017871;IPR027417;	PF00664;PF00005;	integral component of membrane [GO:0016021]; ATP binding [GO:0005524]; ATPase activity, coupled to transmembrane movement of substances [GO:0042626]; auxin efflux transmembrane transporter activity [GO:0010329]; acropetal auxin transport [GO:0010541]; auxin efflux [GO:0010315]; basipetal auxin transport [GO:0010540]; transmembrane transport [GO:0055085]	GO:0005524; GO:0042626; GO:0010541; GO:0010315; GO:0010329; GO:0010540; GO:0016021; GO:0055085	acropetal auxin transport [GO:0010541]; auxin efflux [GO:0010315]; basipetal auxin transport [GO:0010540]; transmembrane transport [GO:0055085]	ATPase activity, coupled to transmembrane movement of substances [GO:0042626]; ATP binding [GO:0005524]; auxin efflux transmembrane transporter activity [GO:0010329]	integral component of membrane [GO:0016021]
CUFF.3210.1	gi|115448059|ref|NP_001047809.1|	38.69	1150	377	90	330	3e-25	109	115448059	Q6YUQ6	Q6YUQ6_ORYSJ	Os02g0695200 protein (Putative myb-related protein 1)	B1053A04.9 P0017H11.31 Os02g0695200 OsJ_08015	Oryza sativa subsp. japonica (Rice)	IPR009057;IPR017930;IPR001005;	PF00249;	chromatin binding [GO:0003682]; DNA binding [GO:0003677]	GO:0003677; GO:0003682	NA	chromatin binding [GO:0003682]; DNA binding [GO:0003677]	NA
CUFF.1192.1	gi|115448107|ref|NP_001047833.1|	84.79	4	792	290	552	2e-146	437	115448107	Q0DYE1	Q0DYE1_ORYSJ	DNA topoisomerase 2 (EC 5.99.1.3) (Fragment)	Os02g0699700	Oryza sativa subsp. japonica (Rice)	IPR024946;IPR003594;IPR020568;IPR014721;IPR001241;IPR002205;IPR013758;IPR013506;IPR013759;IPR013760;IPR018522;IPR006171;	PF00204;PF00521;PF02518;PF01751;	DNA topoisomerase complex (ATP-hydrolyzing) [GO:0009330]; nucleus [GO:0005634]; ATP binding [GO:0005524]; DNA binding [GO:0003677]; DNA topoisomerase type II (ATP-hydrolyzing) activity [GO:0003918]; DNA topological change [GO:0006265]; DNA unwinding involved in DNA replication [GO:0006268]; mitotic DNA integrity checkpoint [GO:0044774]; mitotic recombination [GO:0006312]; resolution of meiotic re…	GO:0005524; GO:0003677; GO:0009330; GO:0003918; GO:0006265; GO:0006268; GO:0044774; GO:0006312; GO:0005634; GO:0000712; GO:0000819	DNA topological change [GO:0006265]; DNA unwinding involved in DNA replication [GO:0006268]; mitotic DNA integrity checkpoint [GO:0044774]; mitotic recombination [GO:0006312]; resolution of meiotic recombination intermediates [GO:0000712]; sister chromatid segregation [GO:0000819]	ATP binding [GO:0005524]; DNA binding [GO:0003677]; DNA topoisomerase type II (ATP-hydrolyzing) activity [GO:0003918]	DNA topoisomerase complex (ATP-hydrolyzing) [GO:0009330]; nucleus [GO:0005634]
CUFF.6887.1	gi|115448115|ref|NP_001047837.1|	83.95	2	730	227	469	2e-142	419	115448115	Q6Z8D3	Q6Z8D3_ORYSJ	Os02g0700100 protein (Putative WD-40 repeat protein) (cDNA clone:J033115E13, full insert sequence)	P0459B01.35 OJ1111_E07.6 Os02g0700100	Oryza sativa subsp. japonica (Rice)	IPR011047;IPR015943;IPR001680;IPR019775;IPR017986;	PF00400;	NA	NA	NA	NA	NA
CUFF.19982.1	gi|115448115|ref|NP_001047837.1|	88.02	3	725	228	469	2e-155	451	115448115	Q6Z8D3	Q6Z8D3_ORYSJ	Os02g0700100 protein (Putative WD-40 repeat protein) (cDNA clone:J033115E13, full insert sequence)	P0459B01.35 OJ1111_E07.6 Os02g0700100	Oryza sativa subsp. japonica (Rice)	IPR011047;IPR015943;IPR001680;IPR019775;IPR017986;	PF00400;	NA	NA	NA	NA	NA
CUFF.19982.2	gi|115448115|ref|NP_001047837.1|	89.3	2	730	227	469	2e-158	462	115448115	Q6Z8D3	Q6Z8D3_ORYSJ	Os02g0700100 protein (Putative WD-40 repeat protein) (cDNA clone:J033115E13, full insert sequence)	P0459B01.35 OJ1111_E07.6 Os02g0700100	Oryza sativa subsp. japonica (Rice)	IPR011047;IPR015943;IPR001680;IPR019775;IPR017986;	PF00400;	NA	NA	NA	NA	NA
CUFF.19982.3	gi|115448115|ref|NP_001047837.1|	89.3	2	730	227	469	1e-161	462	115448115	Q6Z8D3	Q6Z8D3_ORYSJ	Os02g0700100 protein (Putative WD-40 repeat protein) (cDNA clone:J033115E13, full insert sequence)	P0459B01.35 OJ1111_E07.6 Os02g0700100	Oryza sativa subsp. japonica (Rice)	IPR011047;IPR015943;IPR001680;IPR019775;IPR017986;	PF00400;	NA	NA	NA	NA	NA
CUFF.3554.1	gi|115448133|ref|NP_001047846.1|	75.69	433	2	35	178	8e-47	161	115448133	Q6ZHJ6	Q6ZHJ6_ORYSJ	Os02g0701900 protein (Putative short-chain dehydrogenase/reductase) (cDNA clone:001-027-E08, full insert sequence)	OJ1218_D07.5 Os02g0701900 OsJ_08059	Oryza sativa subsp. japonica (Rice)	IPR002198;IPR002347;IPR016040;IPR020904;	PF00106;	oxidoreductase activity [GO:0016491]	GO:0016491	NA	oxidoreductase activity [GO:0016491]	NA
CUFF.43134.1	gi|115448133|ref|NP_001047846.1|	78.48	71	1018	12	324	4e-151	437	115448133	Q6ZHJ6	Q6ZHJ6_ORYSJ	Os02g0701900 protein (Putative short-chain dehydrogenase/reductase) (cDNA clone:001-027-E08, full insert sequence)	OJ1218_D07.5 Os02g0701900 OsJ_08059	Oryza sativa subsp. japonica (Rice)	IPR002198;IPR002347;IPR016040;IPR020904;	PF00106;	oxidoreductase activity [GO:0016491]	GO:0016491	NA	oxidoreductase activity [GO:0016491]	NA
CUFF.13556.1	gi|115448145|ref|NP_001047852.1|	65.15	425	1015	330	527	7e-91	227	115448145	Q6YVK1	Q6YVK1_ORYSJ	Os02g0702600 protein (Putative uncharacterized protein OJ1218_D07.16) (Putative uncharacterized protein P0724B10.5) (cDNA clone:J033097A05, full insert sequence) (cDNA clone:J033115I05, full insert sequence)	P0724B10.5 OJ1218_D07.16 Os02g0702600	Oryza sativa subsp. japonica (Rice)	IPR005512;	PF03759;	Rho guanyl-nucleotide exchange factor activity [GO:0005089]; cysteine biosynthetic process [GO:0019344]; regulation of pollen tube growth [GO:0080092]	GO:0005089; GO:0019344; GO:0080092	cysteine biosynthetic process [GO:0019344]; regulation of pollen tube growth [GO:0080092]	Rho guanyl-nucleotide exchange factor activity [GO:0005089]	NA
CUFF.13556.2	gi|115448145|ref|NP_001047852.1|	65.15	442	1032	330	527	6e-110	227	115448145	Q6YVK1	Q6YVK1_ORYSJ	Os02g0702600 protein (Putative uncharacterized protein OJ1218_D07.16) (Putative uncharacterized protein P0724B10.5) (cDNA clone:J033097A05, full insert sequence) (cDNA clone:J033115I05, full insert sequence)	P0724B10.5 OJ1218_D07.16 Os02g0702600	Oryza sativa subsp. japonica (Rice)	IPR005512;	PF03759;	Rho guanyl-nucleotide exchange factor activity [GO:0005089]; cysteine biosynthetic process [GO:0019344]; regulation of pollen tube growth [GO:0080092]	GO:0005089; GO:0019344; GO:0080092	cysteine biosynthetic process [GO:0019344]; regulation of pollen tube growth [GO:0080092]	Rho guanyl-nucleotide exchange factor activity [GO:0005089]	NA
CUFF.13556.3	gi|115448145|ref|NP_001047852.1|	65.15	715	1305	330	527	3e-123	227	115448145	Q6YVK1	Q6YVK1_ORYSJ	Os02g0702600 protein (Putative uncharacterized protein OJ1218_D07.16) (Putative uncharacterized protein P0724B10.5) (cDNA clone:J033097A05, full insert sequence) (cDNA clone:J033115I05, full insert sequence)	P0724B10.5 OJ1218_D07.16 Os02g0702600	Oryza sativa subsp. japonica (Rice)	IPR005512;	PF03759;	Rho guanyl-nucleotide exchange factor activity [GO:0005089]; cysteine biosynthetic process [GO:0019344]; regulation of pollen tube growth [GO:0080092]	GO:0005089; GO:0019344; GO:0080092	cysteine biosynthetic process [GO:0019344]; regulation of pollen tube growth [GO:0080092]	Rho guanyl-nucleotide exchange factor activity [GO:0005089]	NA
CUFF.22197.1	gi|115448149|ref|NP_001047854.1|	56.62	780	1154	28	163	6e-39	146	115448149	Q6YVJ6	Q6YVJ6_ORYSJ	Os02g0703300 protein (Putative uncharacterized protein OJ1218_D07.23) (Putative uncharacterized protein P0724B10.12) (cDNA clone:001-002-G11, full insert sequence) (cDNA clone:001-205-H02, full insert sequence) (cDNA clone:J023113K24, full insert sequence)	P0724B10.12 OJ1218_D07.23 Os02g0703300 OsJ_08068	Oryza sativa subsp. japonica (Rice)	IPR009606;	PF06749;	NA	NA	NA	NA	NA
CUFF.33246.1	gi|115448221|ref|NP_001047890.1|	80.68	2	2560	662	1507	0	1150	115448221	Q6ZFZ4	DEK1_ORYSJ	Calpain-type cysteine protease ADL1 (EC 3.4.22.-) (Phytocalpain ADL1) (Protein ADAXIALIZED LEAF1) (Protein DEFECTIVE KERNEL 1) (OsDEK1) (Protein SHOOTLESS 3)	ADL1 DEK1 ODM63 SHL3 Os02g0709400 LOC_Os02g47970 OJ1311_H06.4	Oryza sativa subsp. japonica (Rice)	IPR022684;IPR022682;IPR022683;IPR013320;IPR000169;IPR001300;	PF01067;PF00648;	cytoplasm [GO:0005737]; endoplasmic reticulum membrane [GO:0005789]; endosome membrane [GO:0010008]; integral component of plasma membrane [GO:0005887]; calcium-dependent cysteine-type endopeptidase activity [GO:0004198]; cysteine-type peptidase activity [GO:0008234]; embryo development ending in seed dormancy [GO:0009793]; epidermal cell fate specification [GO:0009957]; proteolysis [GO:0006508];…	GO:0004198; GO:0008234; GO:0005737; GO:0009793; GO:0005789; GO:0010008; GO:0009957; GO:0005887; GO:0006508; GO:2000011; GO:0001558; GO:0042127; GO:2000014; GO:2000024; GO:0009934; GO:0097264	embryo development ending in seed dormancy [GO:0009793]; epidermal cell fate specification [GO:0009957]; proteolysis [GO:0006508]; regulation of adaxial/abaxial pattern formation [GO:2000011]; regulation of cell growth [GO:0001558]; regulation of cell proliferation [GO:0042127]; regulation of endosperm development [GO:2000014]; regulation of leaf development [GO:2000024]; regulation of meristem s…	calcium-dependent cysteine-type endopeptidase activity [GO:0004198]; cysteine-type peptidase activity [GO:0008234]	cytoplasm [GO:0005737]; endoplasmic reticulum membrane [GO:0005789]; endosome membrane [GO:0010008]; integral component of plasma membrane [GO:0005887]
CUFF.33246.2	gi|115448221|ref|NP_001047890.1|	81.35	2	2218	662	1401	0	979	115448221	Q6ZFZ4	DEK1_ORYSJ	Calpain-type cysteine protease ADL1 (EC 3.4.22.-) (Phytocalpain ADL1) (Protein ADAXIALIZED LEAF1) (Protein DEFECTIVE KERNEL 1) (OsDEK1) (Protein SHOOTLESS 3)	ADL1 DEK1 ODM63 SHL3 Os02g0709400 LOC_Os02g47970 OJ1311_H06.4	Oryza sativa subsp. japonica (Rice)	IPR022684;IPR022682;IPR022683;IPR013320;IPR000169;IPR001300;	PF01067;PF00648;	cytoplasm [GO:0005737]; endoplasmic reticulum membrane [GO:0005789]; endosome membrane [GO:0010008]; integral component of plasma membrane [GO:0005887]; calcium-dependent cysteine-type endopeptidase activity [GO:0004198]; cysteine-type peptidase activity [GO:0008234]; embryo development ending in seed dormancy [GO:0009793]; epidermal cell fate specification [GO:0009957]; proteolysis [GO:0006508];…	GO:0004198; GO:0008234; GO:0005737; GO:0009793; GO:0005789; GO:0010008; GO:0009957; GO:0005887; GO:0006508; GO:2000011; GO:0001558; GO:0042127; GO:2000014; GO:2000024; GO:0009934; GO:0097264	embryo development ending in seed dormancy [GO:0009793]; epidermal cell fate specification [GO:0009957]; proteolysis [GO:0006508]; regulation of adaxial/abaxial pattern formation [GO:2000011]; regulation of cell growth [GO:0001558]; regulation of cell proliferation [GO:0042127]; regulation of endosperm development [GO:2000014]; regulation of leaf development [GO:2000024]; regulation of meristem s…	calcium-dependent cysteine-type endopeptidase activity [GO:0004198]; cysteine-type peptidase activity [GO:0008234]	cytoplasm [GO:0005737]; endoplasmic reticulum membrane [GO:0005789]; endosome membrane [GO:0010008]; integral component of plasma membrane [GO:0005887]
CUFF.33229.1	gi|115448233|ref|NP_001047896.1|	42.51	288	1193	10	331	8e-54	192	115448233	Q6ZFY0	Q6ZFY0_ORYSJ	Os02g0710700 protein (Putative uncharacterized protein OJ1038_A06.17) (Putative uncharacterized protein OJ1311_H06.27)	OJ1311_H06.27 OJ1038_A06.17 Os02g0710700	Oryza sativa subsp. japonica (Rice)	NA	NA	NA	NA	NA	NA	NA
CUFF.38843.1	gi|115448233|ref|NP_001047896.1|	45.07	425	1255	34	333	5e-58	207	115448233	Q6ZFY0	Q6ZFY0_ORYSJ	Os02g0710700 protein (Putative uncharacterized protein OJ1038_A06.17) (Putative uncharacterized protein OJ1311_H06.27)	OJ1311_H06.27 OJ1038_A06.17 Os02g0710700	Oryza sativa subsp. japonica (Rice)	NA	NA	NA	NA	NA	NA	NA
CUFF.38826.1	gi|115448247|ref|NP_001047903.1|	45.95	39	362	1	110	2e-21	92.8	115448247	Q6ZIR5	Q6ZIR5_ORYSJ	Os02g0711400 protein (Putative uncharacterized protein OJ1038_A06.25)	OJ1038_A06.25 Os02g0711400	Oryza sativa subsp. japonica (Rice)	NA	NA	NA	NA	NA	NA	NA
CUFF.43254.1	gi|115448269|ref|NP_001047914.1|	62.5	766	1680	1	336	7e-52	190	115448269	Q6ZFU2	Q6ZFU2_ORYSJ	DNA-binding protein-like (Os02g0713700 protein) (cDNA, clone: J065121M03, full insert sequence)	OJ1479_B12.16 Os02g0713700	Oryza sativa subsp. japonica (Rice)	IPR005175;	PF03479;	DNA binding [GO:0003677]	GO:0003677	NA	DNA binding [GO:0003677]	NA
CUFF.34208.1	gi|115448281|ref|NP_001047920.1|	74.21	5	667	137	357	2e-117	358	115448281	Q6ZFT6	Q6ZFT6_ORYSJ	Os02g0714500 protein (Putative uncharacterized protein OJ1191_G08.1-1) (Putative uncharacterized protein OJ1479_B12.25-1)	OJ1479_B12.25-1 OJ1191_G08.1-1 Os02g0714500	Oryza sativa subsp. japonica (Rice)	IPR012880;IPR021773;IPR011990;	PF11817;PF07919;	NA	NA	NA	NA	NA
CUFF.34209.1	gi|115448281|ref|NP_001047920.1|	62.94	1	1020	357	688	8e-133	405	115448281	Q6ZFT6	Q6ZFT6_ORYSJ	Os02g0714500 protein (Putative uncharacterized protein OJ1191_G08.1-1) (Putative uncharacterized protein OJ1479_B12.25-1)	OJ1479_B12.25-1 OJ1191_G08.1-1 Os02g0714500	Oryza sativa subsp. japonica (Rice)	IPR012880;IPR021773;IPR011990;	PF11817;PF07919;	NA	NA	NA	NA	NA
CUFF.34213.1	gi|115448283|ref|NP_001047921.1|	85	441	800	206	325	6e-74	204	115448283	Q6ZFT5	KPRS4_ORYSJ	Ribose-phosphate pyrophosphokinase 4 (EC 2.7.6.1) (Phosphoribosyl pyrophosphate synthase 4)	Os02g0714600 LOC_Os02g48390 OJ1191_G08.2 OJ1479_B12.26	Oryza sativa subsp. japonica (Rice)	IPR029099;IPR000836;IPR029057;IPR005946;	PF00156;PF13793;	cytosol [GO:0005829]; plasma membrane [GO:0005886]; plasmodesma [GO:0009506]; ATP binding [GO:0005524]; kinase activity [GO:0016301]; magnesium ion binding [GO:0000287]; ribose phosphate diphosphokinase activity [GO:0004749]; heme biosynthetic process [GO:0006783]; nucleoside metabolic process [GO:0009116]; pyrimidine ribonucleotide biosynthetic process [GO:0009220]	GO:0005524; GO:0005829; GO:0006783; GO:0016301; GO:0000287; GO:0009116; GO:0005886; GO:0009506; GO:0009220; GO:0004749	heme biosynthetic process [GO:0006783]; nucleoside metabolic process [GO:0009116]; pyrimidine ribonucleotide biosynthetic process [GO:0009220]	ATP binding [GO:0005524]; kinase activity [GO:0016301]; magnesium ion binding [GO:0000287]; ribose phosphate diphosphokinase activity [GO:0004749]	cytosol [GO:0005829]; plasma membrane [GO:0005886]; plasmodesma [GO:0009506]
CUFF.34213.2	gi|115448283|ref|NP_001047921.1|	90.77	89	673	12	206	5e-141	320	115448283	Q6ZFT5	KPRS4_ORYSJ	Ribose-phosphate pyrophosphokinase 4 (EC 2.7.6.1) (Phosphoribosyl pyrophosphate synthase 4)	Os02g0714600 LOC_Os02g48390 OJ1191_G08.2 OJ1479_B12.26	Oryza sativa subsp. japonica (Rice)	IPR029099;IPR000836;IPR029057;IPR005946;	PF00156;PF13793;	cytosol [GO:0005829]; plasma membrane [GO:0005886]; plasmodesma [GO:0009506]; ATP binding [GO:0005524]; kinase activity [GO:0016301]; magnesium ion binding [GO:0000287]; ribose phosphate diphosphokinase activity [GO:0004749]; heme biosynthetic process [GO:0006783]; nucleoside metabolic process [GO:0009116]; pyrimidine ribonucleotide biosynthetic process [GO:0009220]	GO:0005524; GO:0005829; GO:0006783; GO:0016301; GO:0000287; GO:0009116; GO:0005886; GO:0009506; GO:0009220; GO:0004749	heme biosynthetic process [GO:0006783]; nucleoside metabolic process [GO:0009116]; pyrimidine ribonucleotide biosynthetic process [GO:0009220]	ATP binding [GO:0005524]; kinase activity [GO:0016301]; magnesium ion binding [GO:0000287]; ribose phosphate diphosphokinase activity [GO:0004749]	cytosol [GO:0005829]; plasma membrane [GO:0005886]; plasmodesma [GO:0009506]
CUFF.11283.1	gi|115448297|ref|NP_001047928.1|	75.09	473	2182	7	575	0	879	115448297	Q6ZGW7	Q6ZGW7_ORYSJ	Os02g0716800 protein (Peptide transporter-like)	OJ2056_H01.5 OJ1191_G08.33 Os02g0716800 OsJ_08148	Oryza sativa subsp. japonica (Rice)	IPR020846;IPR000109;	PF00854;	membrane [GO:0016020]; transporter activity [GO:0005215]	GO:0016020; GO:0005215	NA	transporter activity [GO:0005215]	membrane [GO:0016020]
CUFF.11283.2	gi|115448297|ref|NP_001047928.1|	75.09	465	2174	7	575	0	879	115448297	Q6ZGW7	Q6ZGW7_ORYSJ	Os02g0716800 protein (Peptide transporter-like)	OJ2056_H01.5 OJ1191_G08.33 Os02g0716800 OsJ_08148	Oryza sativa subsp. japonica (Rice)	IPR020846;IPR000109;	PF00854;	membrane [GO:0016020]; transporter activity [GO:0005215]	GO:0016020; GO:0005215	NA	transporter activity [GO:0005215]	membrane [GO:0016020]
CUFF.4378.1	gi|115448389|ref|NP_001047974.1|	69.7	264	166	198	230	1e-09	57	115448389	Q0DY00	Q0DY00_ORYSJ	Os02g0723700 protein (Fragment)	Os02g0723700	Oryza sativa subsp. japonica (Rice)	IPR006939;	PF04855;	nuclear chromosome [GO:0000228]; chromatin remodeling [GO:0006338]	GO:0006338; GO:0000228	chromatin remodeling [GO:0006338]	NA	nuclear chromosome [GO:0000228]
CUFF.17847.1	gi|115448391|ref|NP_001047975.1|	52.86	5	625	58	264	1e-65	211	115448391	O82118	O82118_ORYSJ	CONSTANS-like protein Days to heading on chromosome 2 (Os02g0724000 protein) (Zinc finger protein) (Zinc-finger protein) (cDNA clone:J023105D03, full insert sequence)	P0685G12.25 DTH2 Os02g0724000	Oryza sativa subsp. japonica (Rice)	IPR010402;IPR000315;	PF06203;PF00643;	intracellular [GO:0005622]; zinc ion binding [GO:0008270]	GO:0005622; GO:0008270	NA	zinc ion binding [GO:0008270]	intracellular [GO:0005622]
CUFF.1387.1	gi|115448407|ref|NP_001047983.1|	75.24	485	171	108	212	2e-42	169	115448407	Q0DXZ1	CSLE2_ORYSJ	Cellulose synthase-like protein E2 (EC 2.4.1.-) (OsCslE2)	CSLE2 Os02g0725300 LOC_Os02g49332	Oryza sativa subsp. japonica (Rice)	IPR005150;	PF03552;	Golgi membrane [GO:0000139]; integral component of membrane [GO:0016021]; cellulose synthase (UDP-forming) activity [GO:0016760]; cell wall organization [GO:0071555]; cellulose biosynthetic process [GO:0030244]	GO:0000139; GO:0071555; GO:0030244; GO:0016760; GO:0016021	cellulose biosynthetic process [GO:0030244]; cell wall organization [GO:0071555]	cellulose synthase (UDP-forming) activity [GO:0016760]	Golgi membrane [GO:0000139]; integral component of membrane [GO:0016021]
CUFF.1388.1	gi|115448407|ref|NP_001047983.1|	76	894	1193	108	207	3e-42	162	115448407	Q0DXZ1	CSLE2_ORYSJ	Cellulose synthase-like protein E2 (EC 2.4.1.-) (OsCslE2)	CSLE2 Os02g0725300 LOC_Os02g49332	Oryza sativa subsp. japonica (Rice)	IPR005150;	PF03552;	Golgi membrane [GO:0000139]; integral component of membrane [GO:0016021]; cellulose synthase (UDP-forming) activity [GO:0016760]; cell wall organization [GO:0071555]; cellulose biosynthetic process [GO:0030244]	GO:0000139; GO:0071555; GO:0030244; GO:0016760; GO:0016021	cellulose biosynthetic process [GO:0030244]; cell wall organization [GO:0071555]	cellulose synthase (UDP-forming) activity [GO:0016760]	Golgi membrane [GO:0000139]; integral component of membrane [GO:0016021]
CUFF.9606.1	gi|115448421|ref|NP_001047990.1|	59.2	358	2	1	125	6e-36	129	115448421	Q6Z343	Q6Z343_ORYSJ	Os02g0726400 protein (Putative uncharacterized protein B1121A12.15)	B1121A12.15 Os02g0726400 OsJ_08222	Oryza sativa subsp. japonica (Rice)	IPR005607;	PF03909;	NA	NA	NA	NA	NA
CUFF.31984.1	gi|115448421|ref|NP_001047990.1|	65.89	82	981	1	295	7e-97	301	115448421	Q6Z343	Q6Z343_ORYSJ	Os02g0726400 protein (Putative uncharacterized protein B1121A12.15)	B1121A12.15 Os02g0726400 OsJ_08222	Oryza sativa subsp. japonica (Rice)	IPR005607;	PF03909;	NA	NA	NA	NA	NA
CUFF.36913.1	gi|115448445|ref|NP_001048002.1|	55.46	252	608	151	268	7e-24	102	115448445	Q6YWS5	Q6YWS5_ORYSJ	Os02g0728700 protein (Putative uncharacterized protein OSJNBa0072H09.7)	OSJNBa0072H09.7 Os02g0728700	Oryza sativa subsp. japonica (Rice)	IPR024326;	PF12923;	embryo sac egg cell differentiation [GO:0009560]; protein targeting to mitochondrion [GO:0006626]	GO:0009560; GO:0006626	embryo sac egg cell differentiation [GO:0009560]; protein targeting to mitochondrion [GO:0006626]	NA	NA
CUFF.26751.1	gi|115448457|ref|NP_001048008.1|	84.82	584	919	48	159	2e-47	169	115448457	Q6YWR4	HOX16_ORYSJ	Homeobox-leucine zipper protein HOX16 (HD-ZIP protein HOX16) (Homeodomain transcription factor HOX16) (OsHox16)	HOX16 Os02g0729700 LOC_Os02g49700 OsJ_007974 OSJNBa0072H09.24 P0617A09.3	Oryza sativa subsp. japonica (Rice)	IPR017970;IPR001356;IPR009057;IPR000047;IPR003106;	PF02183;PF00046;	nucleus [GO:0005634]; sequence-specific DNA binding [GO:0043565]; sequence-specific DNA binding transcription factor activity [GO:0003700]; transcription, DNA-templated [GO:0006351]	GO:0005634; GO:0043565; GO:0003700; GO:0006351	transcription, DNA-templated [GO:0006351]	sequence-specific DNA binding [GO:0043565]; sequence-specific DNA binding transcription factor activity [GO:0003700]	nucleus [GO:0005634]
CUFF.39430.1	gi|115448457|ref|NP_001048008.1|	61.13	498	1304	1	319	7e-90	286	115448457	Q6YWR4	HOX16_ORYSJ	Homeobox-leucine zipper protein HOX16 (HD-ZIP protein HOX16) (Homeodomain transcription factor HOX16) (OsHox16)	HOX16 Os02g0729700 LOC_Os02g49700 OsJ_007974 OSJNBa0072H09.24 P0617A09.3	Oryza sativa subsp. japonica (Rice)	IPR017970;IPR001356;IPR009057;IPR000047;IPR003106;	PF02183;PF00046;	nucleus [GO:0005634]; sequence-specific DNA binding [GO:0043565]; sequence-specific DNA binding transcription factor activity [GO:0003700]; transcription, DNA-templated [GO:0006351]	GO:0005634; GO:0043565; GO:0003700; GO:0006351	transcription, DNA-templated [GO:0006351]	sequence-specific DNA binding [GO:0043565]; sequence-specific DNA binding transcription factor activity [GO:0003700]	nucleus [GO:0005634]
CUFF.26735.1	gi|115448467|ref|NP_001048013.1|	67.34	317	1768	12	498	0	560	115448467	Q6YWQ3	Q6YWQ3_ORYSJ	Os02g0730400 protein (Putative NHL repeat-containing protein) (cDNA clone:J033032F08, full insert sequence)	OSJNBa0072H09.38 P0617A09.17 Os02g0730400 OsJ_08258	Oryza sativa subsp. japonica (Rice)	IPR011042;	NA	NA	NA	NA	NA	NA
CUFF.32673.1	gi|115448475|ref|NP_001048017.1|	52.8	2117	738	36	486	6e-162	487	115448475	Q6YWP8	Q6YWP8_ORYSJ	Os02g0730900 protein (Pentatricopeptide (PPR) repeat-containing protein-like)	OSJNBa0072H09.44 P0617A09.23 Os02g0730900 OsJ_08263	Oryza sativa subsp. japonica (Rice)	IPR002885;IPR011990;	PF01535;PF13041;PF13812;	NA	NA	NA	NA	NA
CUFF.16162.1	gi|115448499|ref|NP_001048029.1|	80.32	3	1493	1125	1618	0	715	115448499	Q6Z2J8	Q6Z2J8_ORYSJ	Os02g0732700 protein (Putative uncharacterized protein P0643A10.26)	P0643A10.26 Os02g0732700 OsJ_08276	Oryza sativa subsp. japonica (Rice)	IPR021629;	PF11573;	mediator complex [GO:0016592]; glucuronoxylan metabolic process [GO:0010413]; protein N-linked glycosylation [GO:0006487]; xylan biosynthetic process [GO:0045492]	GO:0010413; GO:0016592; GO:0006487; GO:0045492	glucuronoxylan metabolic process [GO:0010413]; protein N-linked glycosylation [GO:0006487]; xylan biosynthetic process [GO:0045492]	NA	mediator complex [GO:0016592]
CUFF.5450.1	gi|115448535|ref|NP_001048047.1|	75.76	38	1609	1	526	0	772	115448535	Q6Z750	Q6Z750_ORYSJ	Ankyrin-like protein (Os02g0735700 protein) (cDNA clone:J013040N22, full insert sequence)	P0487D09.13 Os02g0735700	Oryza sativa subsp. japonica (Rice)	IPR002110;IPR020683;IPR026961;	PF00023;PF12796;PF13962;	plasma membrane [GO:0005886]	GO:0005886	NA	NA	plasma membrane [GO:0005886]
CUFF.5457.1	gi|115448539|ref|NP_001048049.1|	72.38	1	315	51	155	8e-55	176	115448539	Q0DXS5	Q0DXS5_ORYSJ	Os02g0735900 protein (Fragment)	Os02g0735900	Oryza sativa subsp. japonica (Rice)	IPR001841;IPR013083;	PF13639;	zinc ion binding [GO:0008270]	GO:0008270	NA	zinc ion binding [GO:0008270]	NA
CUFF.22085.1	gi|115448579|ref|NP_001048069.1|	61.42	176	754	245	441	2e-69	230	115448579	Q6Z5N3	Q6Z5N3_ORYSJ	Os02g0739700 protein (Transcription factor-like)	P0684F11.26 Os02g0739700 OsJ_08321	Oryza sativa subsp. japonica (Rice)	IPR015633;IPR003316;IPR011991;	PF02319;	nucleus [GO:0005634]; transcription factor complex [GO:0005667]; DNA binding [GO:0003677]; sequence-specific DNA binding transcription factor activity [GO:0003700]; transcription, DNA-templated [GO:0006351]	GO:0003677; GO:0005634; GO:0003700; GO:0005667; GO:0006351	transcription, DNA-templated [GO:0006351]	DNA binding [GO:0003677]; sequence-specific DNA binding transcription factor activity [GO:0003700]	nucleus [GO:0005634]; transcription factor complex [GO:0005667]
CUFF.26672.1	gi|115448597|ref|NP_001048078.1|	56	962	1261	216	281	6e-63	105	115448597	Q6Z7S3	Q6Z7S3_ORYSJ	Os02g0741100 protein (Putative Altered Response to Gravity) (cDNA clone:J013164G17, full insert sequence)	P0516G10.24 P0585G03.2 Os02g0741100 OsJ_08329	Oryza sativa subsp. japonica (Rice)	IPR001623;IPR018253;	PF00226;	NA	NA	NA	NA	NA
CUFF.26673.1	gi|115448597|ref|NP_001048078.1|	56	2674	2375	216	281	8e-63	105	115448597	Q6Z7S3	Q6Z7S3_ORYSJ	Os02g0741100 protein (Putative Altered Response to Gravity) (cDNA clone:J013164G17, full insert sequence)	P0516G10.24 P0585G03.2 Os02g0741100 OsJ_08329	Oryza sativa subsp. japonica (Rice)	IPR001623;IPR018253;	PF00226;	NA	NA	NA	NA	NA
CUFF.41121.1	gi|115448609|ref|NP_001048084.1|	82.27	1970	2578	336	538	7e-124	349	115448609	Q6Z7R7	Q6Z7R7_ORYSJ	Os02g0741800 protein (Putative permease 1) (cDNA clone:J033042I18, full insert sequence)	P0516G10.32 P0585G03.10 Os02g0741800 OsJ_08338	Oryza sativa subsp. japonica (Rice)	IPR029949;IPR006043;	PF00860;	membrane [GO:0016020]; transporter activity [GO:0005215]; transmembrane transport [GO:0055085]	GO:0016020; GO:0055085; GO:0005215	transmembrane transport [GO:0055085]	transporter activity [GO:0005215]	membrane [GO:0016020]
CUFF.41121.2	gi|115448609|ref|NP_001048084.1|	82.35	583	1551	13	335	0	560	115448609	Q6Z7R7	Q6Z7R7_ORYSJ	Os02g0741800 protein (Putative permease 1) (cDNA clone:J033042I18, full insert sequence)	P0516G10.32 P0585G03.10 Os02g0741800 OsJ_08338	Oryza sativa subsp. japonica (Rice)	IPR029949;IPR006043;	PF00860;	membrane [GO:0016020]; transporter activity [GO:0005215]; transmembrane transport [GO:0055085]	GO:0016020; GO:0055085; GO:0005215	transmembrane transport [GO:0055085]	transporter activity [GO:0005215]	membrane [GO:0016020]
CUFF.41121.3	gi|115448609|ref|NP_001048084.1|	82.35	478	1446	13	335	0	560	115448609	Q6Z7R7	Q6Z7R7_ORYSJ	Os02g0741800 protein (Putative permease 1) (cDNA clone:J033042I18, full insert sequence)	P0516G10.32 P0585G03.10 Os02g0741800 OsJ_08338	Oryza sativa subsp. japonica (Rice)	IPR029949;IPR006043;	PF00860;	membrane [GO:0016020]; transporter activity [GO:0005215]; transmembrane transport [GO:0055085]	GO:0016020; GO:0055085; GO:0005215	transmembrane transport [GO:0055085]	transporter activity [GO:0005215]	membrane [GO:0016020]
CUFF.40780.1	gi|115448625|ref|NP_001048092.1|	81.63	2	589	7	201	2e-107	318	115448625	Q0DXN2	Q0DXN2_ORYSJ	Kinesin-like protein (Fragment)	Os02g0742900	Oryza sativa subsp. japonica (Rice)	IPR027640;IPR019821;IPR001752;IPR027417;	PF00225;	kinesin complex [GO:0005871]; microtubule [GO:0005874]; ATP binding [GO:0005524]; microtubule motor activity [GO:0003777]; microtubule-based movement [GO:0007018]	GO:0005524; GO:0005871; GO:0005874; GO:0003777; GO:0007018	microtubule-based movement [GO:0007018]	ATP binding [GO:0005524]; microtubule motor activity [GO:0003777]	kinesin complex [GO:0005871]; microtubule [GO:0005874]
CUFF.6236.1	gi|115448631|ref|NP_001048095.1|	62.77	4	279	376	469	9e-26	103	115448631	Q5SMQ9	PIN1_ORYSJ	Auxin efflux carrier component 1 (Ethylene-insensitive root 1 homolog) (OsPIN1)	PIN1 REH1 Os02g0743400 LOC_Os02g50960 OJ1734_E02.14 P0585G03.37	Oryza sativa subsp. japonica (Rice)	IPR004776;IPR014024;	PF03547;	auxin efflux carrier complex [GO:0009921]; endoplasmic reticulum [GO:0005783]; integral component of membrane [GO:0016021]; membrane [GO:0016020]; auxin efflux transmembrane transporter activity [GO:0010329]; transporter activity [GO:0005215]; adventitious root development [GO:0048830]; auxin efflux [GO:0010315]; auxin homeostasis [GO:0010252]; auxin polar transport [GO:0009926]; auxin-activated …	GO:0048830; GO:0010315; GO:0009921; GO:0010329; GO:0010252; GO:0009926; GO:0009734; GO:0005783; GO:0016021; GO:0016020; GO:0006810; GO:0005215	adventitious root development [GO:0048830]; auxin-activated signaling pathway [GO:0009734]; auxin efflux [GO:0010315]; auxin homeostasis [GO:0010252]; auxin polar transport [GO:0009926]; transport [GO:0006810]	auxin efflux transmembrane transporter activity [GO:0010329]; transporter activity [GO:0005215]	auxin efflux carrier complex [GO:0009921]; endoplasmic reticulum [GO:0005783]; integral component of membrane [GO:0016021]; membrane [GO:0016020]
CUFF.19522.1	gi|115448635|ref|NP_001048097.1|	74.79	409	765	10	128	6e-17	84	115448635	Q6Z2U9	Q6Z2U9_ORYSJ	Os02g0743700 protein (Putative NEP1-interacting protein) (cDNA clone:006-307-D05, full insert sequence) (cDNA clone:J023047F13, full insert sequence)	OJ1734_E02.21-1 Os02g0743700	Oryza sativa subsp. japonica (Rice)	IPR001841;IPR013083;	PF13639;	zinc ion binding [GO:0008270]	GO:0008270	NA	zinc ion binding [GO:0008270]	NA
CUFF.29613.1	gi|115448663|ref|NP_001048111.1|	42.86	729	1940	108	487	8e-68	238	115448663	Q6ZGT6	Q6ZGT6_ORYSJ	Os02g0745600 protein (Putative uncharacterized protein OJ1118_G04.22)	OJ1118_G04.22 Os02g0745600 OsJ_08368	Oryza sativa subsp. japonica (Rice)	IPR013989;	PF10539;	NA	NA	NA	NA	NA
CUFF.40627.1	gi|115448669|ref|NP_001048114.1|	41.73	2631	1084	50	545	4e-89	311	115448669	Q6YWY5	Q6YWY5_ORYSJ	Os02g0746000 protein (Putative cullin 3) (cDNA clone:J023079J03, full insert sequence)	OSJNBb0024K03.4 OJ1118_G04.26 Os02g0746000 OsJ_08372	Oryza sativa subsp. japonica (Rice)	IPR016158;IPR001373;IPR019559;IPR016159;IPR011991;	PF00888;PF10557;	cullin-RING ubiquitin ligase complex [GO:0031461]; ubiquitin-dependent protein catabolic process [GO:0006511]	GO:0031461; GO:0006511	ubiquitin-dependent protein catabolic process [GO:0006511]	NA	cullin-RING ubiquitin ligase complex [GO:0031461]
CUFF.44724.1	gi|115448679|ref|NP_001048119.1|	37.63	1139	861	3	95	4e-08	60.8	115448679	Q6YUW7	Q6YUW7_ORYSJ	Chromosome structural maintenance protein-like (Os02g0748100 protein)	OSJNBa0078N11.28-1 Os02g0748100 OsJ_08380	Oryza sativa subsp. japonica (Rice)	IPR007528;	PF04437;	cytosol [GO:0005829]; extrinsic component of endoplasmic reticulum membrane [GO:0042406]; ER to Golgi vesicle-mediated transport [GO:0006888]; protein targeting to vacuole [GO:0006623]	GO:0006888; GO:0005829; GO:0042406; GO:0006623	ER to Golgi vesicle-mediated transport [GO:0006888]; protein targeting to vacuole [GO:0006623]	NA	cytosol [GO:0005829]; extrinsic component of endoplasmic reticulum membrane [GO:0042406]
CUFF.18826.1	gi|115448705|ref|NP_001048132.1|	66.75	174	1325	1	367	4e-157	458	115448705	Q6Z8K5	Q6Z8K5_ORYSJ	Methyltransferase-like (Os02g0750500 protein) (cDNA clone:J033075P05, full insert sequence)	P0431B06.15 Os02g0750500	Oryza sativa subsp. japonica (Rice)	IPR013216;IPR029063;	PF08241;	tRNA methyltransferase activity [GO:0008175]; tRNA wobble uridine modification [GO:0002098]	GO:0008175; GO:0002098	tRNA wobble uridine modification [GO:0002098]	tRNA methyltransferase activity [GO:0008175]	NA
CUFF.18826.2	gi|115448705|ref|NP_001048132.1|	66.75	174	1325	1	367	4e-157	458	115448705	Q6Z8K5	Q6Z8K5_ORYSJ	Methyltransferase-like (Os02g0750500 protein) (cDNA clone:J033075P05, full insert sequence)	P0431B06.15 Os02g0750500	Oryza sativa subsp. japonica (Rice)	IPR013216;IPR029063;	PF08241;	tRNA methyltransferase activity [GO:0008175]; tRNA wobble uridine modification [GO:0002098]	GO:0008175; GO:0002098	tRNA wobble uridine modification [GO:0002098]	tRNA methyltransferase activity [GO:0008175]	NA
CUFF.21690.1	gi|115448707|ref|NP_001048133.1|	79.82	481	822	6	119	1e-58	194	115448707	Q6Z8K4	MUB3_ORYSJ	Membrane-anchored ubiquitin-fold protein 3 (Membrane-anchored ub-fold protein 3) (OsMUB3)	MUB3 Os02g0750600 LOC_Os02g51500 P0431B06.16	Oryza sativa subsp. japonica (Rice)	IPR017000;IPR000626;IPR029071;	NA	plasma membrane [GO:0005886]	GO:0005886	NA	NA	plasma membrane [GO:0005886]
CUFF.21690.2	gi|115448707|ref|NP_001048133.1|	79.82	115	456	6	119	4e-60	194	115448707	Q6Z8K4	MUB3_ORYSJ	Membrane-anchored ubiquitin-fold protein 3 (Membrane-anchored ub-fold protein 3) (OsMUB3)	MUB3 Os02g0750600 LOC_Os02g51500 P0431B06.16	Oryza sativa subsp. japonica (Rice)	IPR017000;IPR000626;IPR029071;	NA	plasma membrane [GO:0005886]	GO:0005886	NA	NA	plasma membrane [GO:0005886]
CUFF.29832.1	gi|115448707|ref|NP_001048133.1|	85.34	562	909	4	119	7e-63	206	115448707	Q6Z8K4	MUB3_ORYSJ	Membrane-anchored ubiquitin-fold protein 3 (Membrane-anchored ub-fold protein 3) (OsMUB3)	MUB3 Os02g0750600 LOC_Os02g51500 P0431B06.16	Oryza sativa subsp. japonica (Rice)	IPR017000;IPR000626;IPR029071;	NA	plasma membrane [GO:0005886]	GO:0005886	NA	NA	plasma membrane [GO:0005886]
CUFF.40678.1	gi|115448707|ref|NP_001048133.1|	80	540	854	8	112	8e-52	177	115448707	Q6Z8K4	MUB3_ORYSJ	Membrane-anchored ubiquitin-fold protein 3 (Membrane-anchored ub-fold protein 3) (OsMUB3)	MUB3 Os02g0750600 LOC_Os02g51500 P0431B06.16	Oryza sativa subsp. japonica (Rice)	IPR017000;IPR000626;IPR029071;	NA	plasma membrane [GO:0005886]	GO:0005886	NA	NA	plasma membrane [GO:0005886]
CUFF.6354.1	gi|115448709|ref|NP_001048134.1|	62.25	331	942	20	216	5e-88	276	115448709	Q6Z8K1	Q6Z8K1_ORYSJ	Aspartyl protease-like (Os02g0751100 protein)	P0431B06.25 Os02g0751100 OsJ_08401	Oryza sativa subsp. japonica (Rice)	IPR001461;IPR001969;IPR021109;	NA	anchored component of plasma membrane [GO:0046658]; aspartic-type endopeptidase activity [GO:0004190]	GO:0046658; GO:0004190	NA	aspartic-type endopeptidase activity [GO:0004190]	anchored component of plasma membrane [GO:0046658]
CUFF.11204.1	gi|115448721|ref|NP_001048140.1|	68.31	1	1437	295	777	0	668	115448721	Q6Z8I7	Q6Z8I7_ORYSJ	Os02g0752200 protein (Putative beta-D-xylosidase)	P0431B06.43 OJ1288_G09.2 Os02g0752200 OsJ_08409	Oryza sativa subsp. japonica (Rice)	IPR026891;IPR026892;IPR002772;IPR001764;IPR017853;	PF14310;PF00933;PF01915;	hydrolase activity, hydrolyzing O-glycosyl compounds [GO:0004553]; carbohydrate metabolic process [GO:0005975]	GO:0005975; GO:0004553	carbohydrate metabolic process [GO:0005975]	hydrolase activity, hydrolyzing O-glycosyl compounds [GO:0004553]	NA
CUFF.1505.1	gi|115448753|ref|NP_001048156.1|	50.3	548	1048	113	266	5e-15	80.5	115448753	Q6Z696	Q6Z696_ORYSJ	Os02g0754600 protein (Putative uncharacterized protein P0627E03.17)	P0627E03.17 Os02g0754600 OsJ_08427	Oryza sativa subsp. japonica (Rice)	NA	NA	NA	NA	NA	NA	NA
CUFF.29955.1	gi|115448753|ref|NP_001048156.1|	56.61	378	1256	98	379	1e-74	252	115448753	Q6Z696	Q6Z696_ORYSJ	Os02g0754600 protein (Putative uncharacterized protein P0627E03.17)	P0627E03.17 Os02g0754600 OsJ_08427	Oryza sativa subsp. japonica (Rice)	NA	NA	NA	NA	NA	NA	NA
CUFF.19414.1	gi|115448755|ref|NP_001048157.1|	80.33	224	952	44	287	6e-123	367	115448755	Q6Z695	Q6Z695_ORYSJ	Os02g0754700 protein (Putative histidine-tRNA ligase) (cDNA clone:J013092L05, full insert sequence) (cDNA clone:J023049L24, full insert sequence)	P0627E03.18 Os02g0754700 OsJ_08428	Oryza sativa subsp. japonica (Rice)	IPR006195;IPR004154;IPR015807;IPR004516;	PF03129;	cytoplasm [GO:0005737]; ATP binding [GO:0005524]; histidine-tRNA ligase activity [GO:0004821]; histidyl-tRNA aminoacylation [GO:0006427]	GO:0005524; GO:0005737; GO:0004821; GO:0006427	histidyl-tRNA aminoacylation [GO:0006427]	ATP binding [GO:0005524]; histidine-tRNA ligase activity [GO:0004821]	cytoplasm [GO:0005737]
CUFF.29960.1	gi|115448763|ref|NP_001048161.1|	69.31	2969	720	107	848	0	893	115448763	Q6Z690	LDL1_ORYSJ	Lysine-specific histone demethylase 1 homolog 1 (EC 1.-.-.-) (Flavin-containing amine oxidase domain-containing protein 1) (Protein LSD1-LIKE 1)	Os02g0755200 LOC_Os02g51880 P0627E03.23	Oryza sativa subsp. japonica (Rice)	IPR002937;IPR009057;IPR016040;IPR007526;IPR011991;	PF01593;PF04433;	nucleus [GO:0005634]; DNA binding [GO:0003677]; oxidoreductase activity [GO:0016491]; histone deacetylation [GO:0016575]; histone H3-K4 methylation [GO:0051568]; root development [GO:0048364]	GO:0003677; GO:0051568; GO:0016575; GO:0005634; GO:0016491; GO:0048364	histone deacetylation [GO:0016575]; histone H3-K4 methylation [GO:0051568]; root development [GO:0048364]	DNA binding [GO:0003677]; oxidoreductase activity [GO:0016491]	nucleus [GO:0005634]
CUFF.11451.1	gi|115448779|ref|NP_001048169.1|	67.77	1114	233	15	313	2e-147	426	115448779	Q6Z677	Q6Z677_ORYSJ	Os02g0756600 protein (Putative phi-1) (cDNA clone:001-108-F03, full insert sequence)	P0627E03.41 P0471A11.5 Os02g0756600 OsJ_08446	Oryza sativa subsp. japonica (Rice)	IPR006766;	PF04674;	NA	NA	NA	NA	NA
CUFF.11472.1	gi|115448781|ref|NP_001048170.1|	68	119	979	34	328	2e-137	400	115448781	Q0DXF4	Q0DXF4_ORYSJ	Os02g0756800 protein (Putative phosphate-induced protein 1) (cDNA clone:001-118-C09, full insert sequence)	Os02g0756800	Oryza sativa subsp. japonica (Rice)	IPR006766;	PF04674;	NA	NA	NA	NA	NA
CUFF.11459.1	gi|115448783|ref|NP_001048171.1|	67.41	175	1113	1	310	3e-156	450	115448783	Q6Z7W3	Q6Z7W3_ORYSJ	Os02g0757100 protein (Putative phi-1)	P0471A11.10 Os02g0757100 OsJ_08448	Oryza sativa subsp. japonica (Rice)	IPR006766;	PF04674;	NA	NA	NA	NA	NA
CUFF.11468.1	gi|115448783|ref|NP_001048171.1|	69.57	1423	530	12	310	7e-156	450	115448783	Q6Z7W3	Q6Z7W3_ORYSJ	Os02g0757100 protein (Putative phi-1)	P0471A11.10 Os02g0757100 OsJ_08448	Oryza sativa subsp. japonica (Rice)	IPR006766;	PF04674;	NA	NA	NA	NA	NA
CUFF.29964.1	gi|115448783|ref|NP_001048171.1|	69.9	112	1008	5	302	1e-151	444	115448783	Q6Z7W3	Q6Z7W3_ORYSJ	Os02g0757100 protein (Putative phi-1)	P0471A11.10 Os02g0757100 OsJ_08448	Oryza sativa subsp. japonica (Rice)	IPR006766;	PF04674;	NA	NA	NA	NA	NA
CUFF.6093.1	gi|115448807|ref|NP_001048183.1|	73.09	130	1854	65	637	0	831	115448807	Q6K8E2	Q6K8E2_ORYSJ	Os02g0759700 protein (Putative F-box containing protein TIR1)	OJ1175_B01.8-1 Os02g0759700 OsJ_08461	Oryza sativa subsp. japonica (Rice)	NA	NA	NA	NA	NA	NA	NA
CUFF.25123.1	gi|115448807|ref|NP_001048183.1|	73.13	269	940	65	291	2e-106	331	115448807	Q6K8E2	Q6K8E2_ORYSJ	Os02g0759700 protein (Putative F-box containing protein TIR1)	OJ1175_B01.8-1 Os02g0759700 OsJ_08461	Oryza sativa subsp. japonica (Rice)	NA	NA	NA	NA	NA	NA	NA
CUFF.8180.1	gi|115448815|ref|NP_001048187.1|	80.88	1	1020	123	459	0	537	115448815	Q6K8D6	Q6K8D6_ORYSJ	Os02g0760200 protein (Putative uncharacterized protein OJ1175_B01.14-1)	OJ1175_B01.14-1 Os02g0760200	Oryza sativa subsp. japonica (Rice)	NA	NA	NA	NA	NA	NA	NA
CUFF.8182.1	gi|115448815|ref|NP_001048187.1|	74.59	1	1815	461	1037	0	862	115448815	Q6K8D6	Q6K8D6_ORYSJ	Os02g0760200 protein (Putative uncharacterized protein OJ1175_B01.14-1)	OJ1175_B01.14-1 Os02g0760200	Oryza sativa subsp. japonica (Rice)	NA	NA	NA	NA	NA	NA	NA
CUFF.8182.2	gi|115448815|ref|NP_001048187.1|	79.67	2	1090	675	1037	0	594	115448815	Q6K8D6	Q6K8D6_ORYSJ	Os02g0760200 protein (Putative uncharacterized protein OJ1175_B01.14-1)	OJ1175_B01.14-1 Os02g0760200	Oryza sativa subsp. japonica (Rice)	NA	NA	NA	NA	NA	NA	NA
CUFF.42619.1	gi|115448845|ref|NP_001048202.1|	76.19	3	191	131	193	3e-29	111	115448845	Q6Z6G7	Q6Z6G7_ORYSJ	CCHC-type zinc finger protein-like (Os02g0762200 protein) (cDNA clone:J033150B14, full insert sequence)	P0486G03.15 Os02g0762200	Oryza sativa subsp. japonica (Rice)	IPR012923;IPR001878;	PF07962;PF00098;	nucleus [GO:0005634]; nucleic acid binding [GO:0003676]; zinc ion binding [GO:0008270]; cell cycle [GO:0007049]; cellular response to DNA damage stimulus [GO:0006974]; DNA replication initiation [GO:0006270]; regulation of cell cycle [GO:0051726]; replication fork protection [GO:0048478]; vegetative to reproductive phase transition of meristem [GO:0010228]	GO:0006270; GO:0007049; GO:0006974; GO:0003676; GO:0005634; GO:0051726; GO:0048478; GO:0010228; GO:0008270	cell cycle [GO:0007049]; cellular response to DNA damage stimulus [GO:0006974]; DNA replication initiation [GO:0006270]; regulation of cell cycle [GO:0051726]; replication fork protection [GO:0048478]; vegetative to reproductive phase transition of meristem [GO:0010228]	nucleic acid binding [GO:0003676]; zinc ion binding [GO:0008270]	nucleus [GO:0005634]
CUFF.22873.1	gi|115448857|ref|NP_001048208.1|	67.66	148	645	1	162	9e-73	229	115448857	Q6Z6F9	Q6Z6F9_ORYSJ	Os02g0763000 protein (Putative PGPS/D12)	P0486G03.29 P0539D10.5 Os02g0763000 OsJ_08486	Oryza sativa subsp. japonica (Rice)	IPR006461;	PF04749;	NA	NA	NA	NA	NA
CUFF.7769.1	gi|115448877|ref|NP_001048218.1|	72.92	194	337	24	71	4e-22	87.8	115448877	Q0DXA6	Q0DXA6_ORYSJ	Os02g0765300 protein (Fragment)	Os02g0765300	Oryza sativa subsp. japonica (Rice)	IPR015902;IPR006047;IPR013781;IPR017853;	PF00128;	catalytic activity [GO:0003824]; cation binding [GO:0043169]; carbohydrate metabolic process [GO:0005975]	GO:0005975; GO:0003824; GO:0043169	carbohydrate metabolic process [GO:0005975]	catalytic activity [GO:0003824]; cation binding [GO:0043169]	NA
CUFF.22912.1	gi|115448907|ref|NP_001048233.1|	63.61	335	1204	34	320	1e-108	331	115448907	Q6Z302	Q6Z302_ORYSJ	Os02g0767700 protein (YbaK/prolyl-tRNA synthetase protein-like) (cDNA clone:J023086E09, full insert sequence)	OJ1004_A11.31 OJ1767_D02.2 Os02g0767700	Oryza sativa subsp. japonica (Rice)	IPR007214;	PF04073;	cytosol [GO:0005829]; aminoacyl-tRNA editing activity [GO:0002161]; aminoacyl-tRNA ligase activity [GO:0004812]	GO:0002161; GO:0004812; GO:0005829	NA	aminoacyl-tRNA editing activity [GO:0002161]; aminoacyl-tRNA ligase activity [GO:0004812]	cytosol [GO:0005829]
CUFF.43235.1	gi|115448937|ref|NP_001048248.1|	52.53	649	2	144	360	5e-65	217	115448937	Q0DX76	Q0DX76_ORYSJ	Os02g0770100 protein (Fragment)	Os02g0770100	Oryza sativa subsp. japonica (Rice)	NA	NA	nucleus [GO:0005634]; leaf senescence [GO:0010150]; photoperiodism, flowering [GO:0048573]; response to high light intensity [GO:0009644]; response to hydrogen peroxide [GO:0042542]; sugar mediated signaling pathway [GO:0010182]; systemic acquired resistance [GO:0009627]; trichome morphogenesis [GO:0010090]	GO:0010150; GO:0005634; GO:0048573; GO:0009644; GO:0042542; GO:0010182; GO:0009627; GO:0010090	leaf senescence [GO:0010150]; photoperiodism, flowering [GO:0048573]; response to high light intensity [GO:0009644]; response to hydrogen peroxide [GO:0042542]; sugar mediated signaling pathway [GO:0010182]; systemic acquired resistance [GO:0009627]; trichome morphogenesis [GO:0010090]	NA	nucleus [GO:0005634]
CUFF.31736.1	gi|115448977|ref|NP_001048268.1|	78.95	11	1765	156	742	0	828	115448977	Q6ZHE3	Q6ZHE3_ORYSJ	Os02g0773400 protein (Putative cyclic nucleotide-binding transporter 1)	OJ1611_C08.28 Os02g0773400	Oryza sativa subsp. japonica (Rice)	IPR018490;IPR000595;IPR014710;	NA	NA	NA	NA	NA	NA
CUFF.31736.2	gi|115448977|ref|NP_001048268.1|	78.95	11	1765	156	742	0	828	115448977	Q6ZHE3	Q6ZHE3_ORYSJ	Os02g0773400 protein (Putative cyclic nucleotide-binding transporter 1)	OJ1611_C08.28 Os02g0773400	Oryza sativa subsp. japonica (Rice)	IPR018490;IPR000595;IPR014710;	NA	NA	NA	NA	NA	NA
CUFF.31736.3	gi|115448977|ref|NP_001048268.1|	78.95	11	1765	156	742	0	828	115448977	Q6ZHE3	Q6ZHE3_ORYSJ	Os02g0773400 protein (Putative cyclic nucleotide-binding transporter 1)	OJ1611_C08.28 Os02g0773400	Oryza sativa subsp. japonica (Rice)	IPR018490;IPR000595;IPR014710;	NA	NA	NA	NA	NA	NA
CUFF.31655.1	gi|115449001|ref|NP_001048280.1|	81.48	96	962	4	300	9e-163	476	115449001	Q6YZ54	RFC3_ORYSJ	Replication factor C subunit 3 (OsRFC3) (Activator 1 subunit 3)	RFC3 Os02g0775200 LOC_Os02g53500 OJ1448_G06.20 OSJNBb0013K01.1	Oryza sativa subsp. japonica (Rice)	IPR003593;IPR003959;IPR008921;IPR027417;IPR013748;	PF00004;PF08542;	nucleus [GO:0005634]; ATP binding [GO:0005524]; DNA binding [GO:0003677]; chromatin silencing by small RNA [GO:0031048]; DNA replication [GO:0006260]; embryo sac egg cell differentiation [GO:0009560]; floral organ formation [GO:0048449]; histone H3-K9 methylation [GO:0051567]; methylation-dependent chromatin silencing [GO:0006346]; mitotic recombination [GO:0006312]; mRNA splicing, via spliceosom…	GO:0005524; GO:0003677; GO:0006260; GO:0016246; GO:0031048; GO:0009560; GO:0048449; GO:0051567; GO:0000398; GO:0006346; GO:0006312; GO:0031348; GO:0005634; GO:0009909	chromatin silencing by small RNA [GO:0031048]; DNA replication [GO:0006260]; embryo sac egg cell differentiation [GO:0009560]; floral organ formation [GO:0048449]; histone H3-K9 methylation [GO:0051567]; methylation-dependent chromatin silencing [GO:0006346]; mitotic recombination [GO:0006312]; mRNA splicing, via spliceosome [GO:0000398]; negative regulation of defense response [GO:0031348]; regu…	ATP binding [GO:0005524]; DNA binding [GO:0003677]	nucleus [GO:0005634]
CUFF.31652.1	gi|115449005|ref|NP_001048282.1|	58.24	179	703	99	280	5e-52	181	115449005	Q0DX42	Q0DX42_ORYSJ	Os02g0775400 protein	Os02g0775400	Oryza sativa subsp. japonica (Rice)	IPR027640;	NA	kinesin complex [GO:0005871]; microtubule motor activity [GO:0003777]; microtubule-based movement [GO:0007018]	GO:0005871; GO:0003777; GO:0007018	microtubule-based movement [GO:0007018]	microtubule motor activity [GO:0003777]	kinesin complex [GO:0005871]
CUFF.31653.1	gi|115449005|ref|NP_001048282.1|	73.17	5	496	290	453	4e-67	221	115449005	Q0DX42	Q0DX42_ORYSJ	Os02g0775400 protein	Os02g0775400	Oryza sativa subsp. japonica (Rice)	IPR027640;	NA	kinesin complex [GO:0005871]; microtubule motor activity [GO:0003777]; microtubule-based movement [GO:0007018]	GO:0005871; GO:0003777; GO:0007018	microtubule-based movement [GO:0007018]	microtubule motor activity [GO:0003777]	kinesin complex [GO:0005871]
CUFF.34508.1	gi|115449017|ref|NP_001048288.1|	81.06	104	481	3	134	4e-70	224	115449017	Q6AWY8	GRF1_ORYSJ	Growth-regulating factor 1 (OsGRF1) (Transcription activator GRF1)	GRF1 Os02g0776900 LOC_Os02g53690 OJ1534_E09.5 OsJ_08584 OSJNBb0013K01.39	Oryza sativa subsp. japonica (Rice)	IPR014978;IPR014977;	PF08880;PF08879;	nucleus [GO:0005634]; ATP binding [GO:0005524]; hydrolase activity, acting on acid anhydrides, in phosphorus-containing anhydrides [GO:0016818]; regulation of transcription, DNA-templated [GO:0006355]; transcription, DNA-templated [GO:0006351]	GO:0005524; GO:0016818; GO:0005634; GO:0006355; GO:0006351	regulation of transcription, DNA-templated [GO:0006355]; transcription, DNA-templated [GO:0006351]	ATP binding [GO:0005524]; hydrolase activity, acting on acid anhydrides, in phosphorus-containing anhydrides [GO:0016818]	nucleus [GO:0005634]
CUFF.34585.2	gi|115449027|ref|NP_001048293.1|	62.55	141	863	4	208	7e-85	281	115449027	Q6ZGC2	Q6ZGC2_ORYSJ	Os02g0778200 protein (Putative isoleucyl-tRNA synthetase)	OJ1534_E09.23 Os02g0778200 OsJ_08590	Oryza sativa subsp. japonica (Rice)	IPR001412;IPR002300;IPR002301;IPR023585;IPR013155;IPR014729;IPR009080;IPR009008;IPR010663;	PF08264;PF00133;PF06827;	chloroplast stroma [GO:0009570]; aminoacyl-tRNA editing activity [GO:0002161]; ATP binding [GO:0005524]; isoleucine-tRNA ligase activity [GO:0004822]; carotenoid biosynthetic process [GO:0016117]; embryo development ending in seed dormancy [GO:0009793]; iron-sulfur cluster assembly [GO:0016226]; isoleucyl-tRNA aminoacylation [GO:0006428]; ovule development [GO:0048481]; thylakoid membrane organiz…	GO:0005524; GO:0002161; GO:0016117; GO:0009570; GO:0009793; GO:0016226; GO:0004822; GO:0006428; GO:0048481; GO:0010027; GO:0010228	carotenoid biosynthetic process [GO:0016117]; embryo development ending in seed dormancy [GO:0009793]; iron-sulfur cluster assembly [GO:0016226]; isoleucyl-tRNA aminoacylation [GO:0006428]; ovule development [GO:0048481]; thylakoid membrane organization [GO:0010027]; vegetative to reproductive phase transition of meristem [GO:0010228]	aminoacyl-tRNA editing activity [GO:0002161]; ATP binding [GO:0005524]; isoleucine-tRNA ligase activity [GO:0004822]	chloroplast stroma [GO:0009570]
CUFF.34585.3	gi|115449027|ref|NP_001048293.1|	58.06	141	320	4	62	2e-07	53.9	115449027	Q6ZGC2	Q6ZGC2_ORYSJ	Os02g0778200 protein (Putative isoleucyl-tRNA synthetase)	OJ1534_E09.23 Os02g0778200 OsJ_08590	Oryza sativa subsp. japonica (Rice)	IPR001412;IPR002300;IPR002301;IPR023585;IPR013155;IPR014729;IPR009080;IPR009008;IPR010663;	PF08264;PF00133;PF06827;	chloroplast stroma [GO:0009570]; aminoacyl-tRNA editing activity [GO:0002161]; ATP binding [GO:0005524]; isoleucine-tRNA ligase activity [GO:0004822]; carotenoid biosynthetic process [GO:0016117]; embryo development ending in seed dormancy [GO:0009793]; iron-sulfur cluster assembly [GO:0016226]; isoleucyl-tRNA aminoacylation [GO:0006428]; ovule development [GO:0048481]; thylakoid membrane organiz…	GO:0005524; GO:0002161; GO:0016117; GO:0009570; GO:0009793; GO:0016226; GO:0004822; GO:0006428; GO:0048481; GO:0010027; GO:0010228	carotenoid biosynthetic process [GO:0016117]; embryo development ending in seed dormancy [GO:0009793]; iron-sulfur cluster assembly [GO:0016226]; isoleucyl-tRNA aminoacylation [GO:0006428]; ovule development [GO:0048481]; thylakoid membrane organization [GO:0010027]; vegetative to reproductive phase transition of meristem [GO:0010228]	aminoacyl-tRNA editing activity [GO:0002161]; ATP binding [GO:0005524]; isoleucine-tRNA ligase activity [GO:0004822]	chloroplast stroma [GO:0009570]
[truncated: 39,251 more rows]
