# Supplementary material for: Dataset of transcriptome assembly of date palm embryogenic calli and functional annotation
Source: Data Brief. 2020 May 25;31:105760. doi: 10.1016/j.dib.2020.105760 (PMC7270187; doi:10.1016/j.dib.2020.105760)
Supplement: Supplementary file 4 [file mmc4.xls]

## Sheet: Sheet1
Supplementary table S3: Similarity search against Plant Transcription Factor database
Transcript_id	TF_id	Organism	TF_name	Similarity	E-value	Score
CUFF.320.1	PDK_30s1139221g001	Pda	Pda Phoenix dactylifera GRAS family protein	100	6e-150	437
CUFF.1058.1	PDK_30s854901g001	Pda	Pda Phoenix dactylifera FAR1 family protein	100	0	1110
CUFF.1061.1	PDK_30s1113891g001	Pda	Pda Phoenix dactylifera FAR1 family protein	100	0	1433
CUFF.1063.1	PDK_30s65509309g002	Pda	Pda Phoenix dactylifera NF-YA family protein	100	1e-95	288
CUFF.1246.1	PDK_30s1141931g003	Pda	Pda Phoenix dactylifera NAC family protein	100	2e-38	133
CUFF.1247.1	PDK_30s1141931g003	Pda	Pda Phoenix dactylifera NAC family protein	100	5e-135	184
CUFF.1248.1	PDK_30s1141931g003	Pda	Pda Phoenix dactylifera NAC family protein	100	5e-115	337
CUFF.1255.1	PDK_30s65509461g001	Pda	Pda Phoenix dactylifera SAP family protein	100	3e-155	450
CUFF.1301.1	PDK_30s839611g001	Pda	Pda Phoenix dactylifera FAR1 family protein	100	4e-46	165
CUFF.1303.1	PDK_30s839611g001	Pda	Pda Phoenix dactylifera FAR1 family protein	100	2e-15	71.6
CUFF.1355.1	PDK_30s65509720g004	Pda	Pda Phoenix dactylifera WRKY family protein	100	3e-150	155
CUFF.1528.1	PDK_30s911081g001	Pda	Pda Phoenix dactylifera MYB family protein	100	1e-173	489
CUFF.1575.1	MDP0000263713	Mdo	Mdo Malus domestica ubiquitin 6	100	6e-42	150
CUFF.1625.1	PDK_30s1051821g002	Pda	Pda Phoenix dactylifera FAR1 family protein	100	1e-108	210
CUFF.1729.1	PDK_30s809091g002	Pda	Pda Phoenix dactylifera GATA family protein	100	3e-52	164
CUFF.2014.1	PDK_30s841991g001	Pda	Pda Phoenix dactylifera ARF family protein	100	1e-25	112
CUFF.2204.1	PDK_30s1051821g003	Pda	Pda Phoenix dactylifera FAR1 family protein	100	1e-24	85.1
CUFF.2204.1	PDK_30s1051821g003	Pda	Pda Phoenix dactylifera FAR1 family protein	100	1e-24	47
CUFF.2204.2	PDK_30s1051821g003	Pda	Pda Phoenix dactylifera FAR1 family protein	100	0	1561
CUFF.2361.1	PDK_30s1145341g001	Pda	Pda Phoenix dactylifera C2H2 family protein	100	0	759
CUFF.2362.1	PDK_30s1145341g001	Pda	Pda Phoenix dactylifera C2H2 family protein	100	2e-11	60.8
CUFF.2389.1	PDK_30s696511g002	Pda	Pda Phoenix dactylifera ERF family protein	100	7e-69	211
CUFF.2415.1	PDK_30s692531g003	Pda	Pda Phoenix dactylifera WRKY family protein	100	4e-89	271
CUFF.2417.1	PDK_30s692531g003	Pda	Pda Phoenix dactylifera WRKY family protein	100	5e-115	341
CUFF.2535.1	PDK_30s746191g001	Pda	Pda Phoenix dactylifera C3H family protein	100	9e-119	351
CUFF.2573.1	PDK_30s1149101g001	Pda	Pda Phoenix dactylifera WRKY family protein	100	0	575
CUFF.2625.1	PDK_30s1082161g001	Pda	Pda Phoenix dactylifera bHLH family protein	100	6e-07	47.8
CUFF.2712.1	PDK_30s966651g001	Pda	Pda Phoenix dactylifera LBD family protein	100	2e-106	317
CUFF.2713.1	PDK_30s966651g001	Pda	Pda Phoenix dactylifera LBD family protein	100	2e-61	193
CUFF.2735.1	PDK_30s1057141g002	Pda	Pda Phoenix dactylifera GeBP family protein	100	3e-162	471
CUFF.2735.2	PDK_30s1057141g002	Pda	Pda Phoenix dactylifera GeBP family protein	100	5e-158	471
CUFF.2736.1	PDK_30s1057141g002	Pda	Pda Phoenix dactylifera GeBP family protein	100	1e-160	471
CUFF.2854.1	PDK_30s959551g002	Pda	Pda Phoenix dactylifera bHLH family protein	100	2e-27	103
CUFF.2855.1	PDK_30s959551g002	Pda	Pda Phoenix dactylifera bHLH family protein	100	7e-136	394
CUFF.2855.2	PDK_30s959551g002	Pda	Pda Phoenix dactylifera bHLH family protein	100	8e-68	216
CUFF.3015.2	PDK_30s691921g002	Pda	Pda Phoenix dactylifera WRKY family protein	100	2e-109	328
CUFF.3211.1	PDK_30s679881g007	Pda	Pda Phoenix dactylifera MYB family protein	100	6e-23	90.1
CUFF.3223.1	PDK_30s679881g001	Pda	Pda Phoenix dactylifera HSF family protein	100	0	804
CUFF.3463.1	PDK_30s755971g002	Pda	Pda Phoenix dactylifera MYB_related family protein	100	9e-24	108
CUFF.3488.1	PDK_30s1080531g001	Pda	Pda Phoenix dactylifera LBD family protein	100	6e-91	288
CUFF.3488.2	PDK_30s1080531g001	Pda	Pda Phoenix dactylifera LBD family protein	100	4e-95	298
CUFF.3675.2	PDK_30s729341g002	Pda	Pda Phoenix dactylifera ERF family protein	100	0	588
CUFF.3675.1	PDK_30s729341g002	Pda	Pda Phoenix dactylifera ERF family protein	100	0	588
CUFF.3825.1	PDK_30s911261g001	Pda	Pda Phoenix dactylifera bZIP family protein	100	8e-81	250
CUFF.3871.1	PDK_30s6550972g001	Pda	Pda Phoenix dactylifera GRAS family protein	100	0	1128
CUFF.4284.1	PDK_30s967971g001	Pda	Pda Phoenix dactylifera NF-YC family protein	100	6e-155	447
CUFF.4285.1	PDK_30s967971g001	Pda	Pda Phoenix dactylifera NF-YC family protein	100	1e-155	447
CUFF.4310.1	PDK_30s1127551g005	Pda	Pda Phoenix dactylifera AP2 family protein	100	3e-15	81.3
CUFF.4381.1	PDK_30s742401g001	Pda	Pda Phoenix dactylifera MYB family protein	100	3e-95	291
CUFF.4439.1	PDK_30s747141g001	Pda	Pda Phoenix dactylifera HD-ZIP family protein	100	1e-143	410
CUFF.4464.1	PDK_30s785891g002	Pda	Pda Phoenix dactylifera WRKY family protein	100	5e-122	387
CUFF.4464.1	PDK_30s785891g002	Pda	Pda Phoenix dactylifera WRKY family protein	100	4e-73	196
CUFF.4464.1	PDK_30s785891g002	Pda	Pda Phoenix dactylifera WRKY family protein	100	4e-73	100
CUFF.4463.1	PDK_30s785891g002	Pda	Pda Phoenix dactylifera WRKY family protein	100	1e-121	387
CUFF.4463.1	PDK_30s785891g002	Pda	Pda Phoenix dactylifera WRKY family protein	100	3e-87	291
CUFF.4463.2	PDK_30s785891g002	Pda	Pda Phoenix dactylifera WRKY family protein	100	0	671
CUFF.4573.1	PDK_30s837011g001	Pda	Pda Phoenix dactylifera bZIP family protein	100	3e-89	271
CUFF.4573.1	PDK_30s837011g001	Pda	Pda Phoenix dactylifera bZIP family protein	100	9e-15	73.9
CUFF.4618.2	PDK_30s679651g002	Pda	Pda Phoenix dactylifera B3 family protein	100	1e-113	330
CUFF.4618.1	PDK_30s679651g002	Pda	Pda Phoenix dactylifera B3 family protein	100	3e-133	380
CUFF.4967.1	PDK_30s941951g001	Pda	Pda Phoenix dactylifera HSF family protein	100	0	788
CUFF.4967.2	PDK_30s941951g001	Pda	Pda Phoenix dactylifera HSF family protein	100	0	788
CUFF.4967.2	PDK_30s941951g001	Pda	Pda Phoenix dactylifera HSF family protein	100	2e-44	171
CUFF.5062.1	PDK_30s670221g003	Pda	Pda Phoenix dactylifera FAR1 family protein	100	0	1555
CUFF.5089.1	PDK_30s904361g001	Pda	Pda Phoenix dactylifera MYB family protein	100	9e-26	104
CUFF.5122.1	PDK_30s981271g002	Pda	Pda Phoenix dactylifera NAC family protein	100	1e-85	254
CUFF.5221.1	PDK_30s764621g002	Pda	Pda Phoenix dactylifera ARF family protein	100	3e-168	487
CUFF.5221.3	PDK_30s764621g002	Pda	Pda Phoenix dactylifera ARF family protein	100	8e-123	368
CUFF.5249.1	PDK_30s668231g001	Pda	Pda Phoenix dactylifera ARR-B family protein	100	1e-99	308
CUFF.5267.1	PDK_30s682911g002	Pda	Pda Phoenix dactylifera C2H2 family protein	100	5e-76	246
CUFF.5442.1	PDK_30s877681g002	Pda	Pda Phoenix dactylifera WRKY family protein	100	0	972
CUFF.5443.1	PDK_30s877681g002	Pda	Pda Phoenix dactylifera WRKY family protein	100	1e-140	425
CUFF.5463.1	PDK_30s1011221g001	Pda	Pda Phoenix dactylifera HSF family protein	100	9e-62	215
CUFF.5462.2	PDK_30s1011221g001	Pda	Pda Phoenix dactylifera HSF family protein	100	4e-62	215
CUFF.5496.1	PDK_30s713921g001	Pda	Pda Phoenix dactylifera HSF family protein	100	3e-26	114
CUFF.5624.1	PDK_30s711191g007	Pda	Pda Phoenix dactylifera GRAS family protein	100	0	329
CUFF.5634.1	PDK_30s1052861g002	Pda	Pda Phoenix dactylifera bZIP family protein	100	3e-92	283
CUFF.5804.1	PDK_30s710211g001	Pda	Pda Phoenix dactylifera NAC family protein	100	1e-173	488
CUFF.5832.1	PDK_30s734231g001	Pda	Pda Phoenix dactylifera G2-like family protein	100	1e-22	90.9
CUFF.5833.1	PDK_30s734231g001	Pda	Pda Phoenix dactylifera G2-like family protein	100	5e-60	193
CUFF.5980.1	MDP0000263713	Mdo	Mdo Malus domestica ubiquitin 6	100	2e-06	45.1
CUFF.6154.1	PDK_30s890681g003	Pda	Pda Phoenix dactylifera MYB family protein	100	8e-100	298
CUFF.6313.1	PDK_30s1064101g001	Pda	Pda Phoenix dactylifera Nin-like family protein	100	2e-61	205
CUFF.6466.1	PDK_30s830451g001	Pda	Pda Phoenix dactylifera NAC family protein	100	1e-33	125
CUFF.6557.1	PDK_30s847641g003	Pda	Pda Phoenix dactylifera C3H family protein	100	0	2106
CUFF.6582.1	PDK_30s1054411g002	Pda	Pda Phoenix dactylifera WRKY family protein	100	1e-108	320
CUFF.6830.1	PDK_30s723051g005	Pda	Pda Phoenix dactylifera WRKY family protein	100	1e-129	372
CUFF.6831.1	PDK_30s1008821g006	Pda	Pda Phoenix dactylifera WRKY family protein	100	8e-74	222
CUFF.6836.2	PDK_30s848611g002	Pda	Pda Phoenix dactylifera MYB_related family protein	100	5e-15	78.6
CUFF.6873.1	PDK_30s1153381g001	Pda	Pda Phoenix dactylifera MYB_related family protein	100	4e-57	184
CUFF.6874.1	Psi011812	Psi	Psi Picea sitchensis C2H2 family protein	100	6e-13	69.7
CUFF.7205.1	PDK_30s849451g001	Pda	Pda Phoenix dactylifera MYB_related family protein	100	0	1026
CUFF.7240.1	PDK_30s701911g006	Pda	Pda Phoenix dactylifera HB-other family protein	100	5e-129	381
CUFF.7269.1	PDK_30s1193191g001	Pda	Pda Phoenix dactylifera GRF family protein	100	6e-75	242
CUFF.7622.1	PDK_30s798461g001	Pda	Pda Phoenix dactylifera ERF family protein	100	0	518
CUFF.7722.1	PDK_30s969931g006	Pda	Pda Phoenix dactylifera bHLH family protein	100	6e-40	136
CUFF.7723.1	PDK_30s969931g006	Pda	Pda Phoenix dactylifera bHLH family protein	100	4e-96	287
CUFF.7791.1	PDK_30s710961g004	Pda	Pda Phoenix dactylifera NAC family protein	100	1e-07	49.3
CUFF.8093.1	PDK_30s1206201g001	Pda	Pda Phoenix dactylifera ERF family protein	100	5e-103	309
CUFF.8118.1	PDK_30s711561g001	Pda	Pda Phoenix dactylifera bHLH family protein	100	0	578
CUFF.8406.1	PDK_30s929681g001	Pda	Pda Phoenix dactylifera MYB family protein	100	3e-116	199
CUFF.8440.1	PDK_30s1045771g001	Pda	Pda Phoenix dactylifera HB-other family protein	100	0	624
CUFF.8440.2	PDK_30s1045771g001	Pda	Pda Phoenix dactylifera HB-other family protein	100	0	624
CUFF.8502.1	PDK_30s719751g001	Pda	Pda Phoenix dactylifera TCP family protein	100	5e-33	122
CUFF.8532.1	PDK_30s1074091g002	Pda	Pda Phoenix dactylifera Trihelix family protein	100	1e-97	325
CUFF.8532.1	PDK_30s1074091g002	Pda	Pda Phoenix dactylifera Trihelix family protein	100	1e-26	97.1
CUFF.8540.1	PDK_30s720261g005	Pda	Pda Phoenix dactylifera HD-ZIP family protein	100	7e-141	404
CUFF.8587.1	PDK_30s701181g001	Pda	Pda Phoenix dactylifera B3 family protein	100	1e-58	190
CUFF.8618.1	PDK_30s65509159g002	Pda	Pda Phoenix dactylifera ERF family protein	100	3e-91	274
CUFF.8686.1	PDK_30s817471g001	Pda	Pda Phoenix dactylifera LBD family protein	100	2e-102	303
CUFF.8790.1	MDP0000428265	Mdo	Mdo Malus domestica Ribosomal protein S5/Elongation factor G/III/V family protein	100	6e-07	55.5
CUFF.8860.1	PDK_30s1205581g003	Pda	Pda Phoenix dactylifera MYB family protein	100	1e-94	288
CUFF.8861.1	PDK_30s1205581g003	Pda	Pda Phoenix dactylifera MYB family protein	100	9e-60	187
CUFF.8930.1	PDK_30s1093121g001	Pda	Pda Phoenix dactylifera bZIP family protein	100	4e-83	270
CUFF.9062.1	PDK_30s1026291g001	Pda	Pda Phoenix dactylifera bHLH family protein	100	6e-38	137
CUFF.9063.1	PDK_30s1026291g001	Pda	Pda Phoenix dactylifera bHLH family protein	100	2e-102	306
CUFF.9302.1	PDK_30s722021g004	Pda	Pda Phoenix dactylifera ERF family protein	100	5e-28	107
CUFF.9410.1	PDK_30s806121g001	Pda	Pda Phoenix dactylifera G2-like family protein	100	0	521
CUFF.9425.1	MDP0000263713	Mdo	Mdo Malus domestica ubiquitin 6	100	5e-40	150
CUFF.9425.1	MDP0000263713	Mdo	Mdo Malus domestica ubiquitin 6	100	4e-27	71.6
CUFF.9425.1	MDP0000263713	Mdo	Mdo Malus domestica ubiquitin 6	100	4e-27	70.1
CUFF.9425.1	MDP0000263713	Mdo	Mdo Malus domestica ubiquitin 6	100	2e-12	70.1
CUFF.9529.1	PDK_30s1182771g001	Pda	Pda Phoenix dactylifera MYB family protein	100	1e-84	288
CUFF.9530.1	PDK_30s1182771g001	Pda	Pda Phoenix dactylifera MYB family protein	100	4e-82	202
CUFF.9530.1	PDK_30s1182771g001	Pda	Pda Phoenix dactylifera MYB family protein	100	4e-82	122
CUFF.9567.1	PDK_30s981471g003	Pda	Pda Phoenix dactylifera Whirly family protein	100	0	525
CUFF.9658.1	PDK_30s946681g001	Pda	Pda Phoenix dactylifera G2-like family protein	100	6e-34	106
CUFF.9659.1	PDK_30s946681g001	Pda	Pda Phoenix dactylifera G2-like family protein	100	1e-50	167
CUFF.9677.1	PDK_30s1064521g001	Pda	Pda Phoenix dactylifera EIL family protein	100	0	1263
CUFF.9678.1	PDK_30s1064521g001	Pda	Pda Phoenix dactylifera EIL family protein	100	0	1263
CUFF.9746.3	PDK_30s65509691g003	Pda	Pda Phoenix dactylifera AP2 family protein	100	7e-164	471
CUFF.9746.4	PDK_30s65509691g003	Pda	Pda Phoenix dactylifera AP2 family protein	100	2e-177	505
CUFF.9746.1	PDK_30s65509691g003	Pda	Pda Phoenix dactylifera AP2 family protein	100	0	549
CUFF.9746.2	PDK_30s65509691g003	Pda	Pda Phoenix dactylifera AP2 family protein	100	0	577
CUFF.9749.1	PDK_30s65509691g003	Pda	Pda Phoenix dactylifera AP2 family protein	100	2e-30	116
CUFF.9961.2	PDK_30s744692g001	Pda	Pda Phoenix dactylifera FAR1 family protein	100	4e-06	50.4
CUFF.10058.1	Bra036142	Bra	Bra Brassica rapa bZIP family protein	100	2e-09	58.2
CUFF.10164.1	PDK_30s1001281g002	Pda	Pda Phoenix dactylifera bHLH family protein	100	2e-70	223
CUFF.10351.1	Ghi015674	Ghi	Ghi Gossypium hirsutum Dof family protein	100	1e-53	185
CUFF.10353.1	Ghi015674	Ghi	Ghi Gossypium hirsutum Dof family protein	100	2e-57	185
CUFF.10370.1	PDK_30s679841g001	Pda	Pda Phoenix dactylifera NAC family protein	100	3e-139	400
CUFF.10346.1	PDK_30s1011711g001	Pda	Pda Phoenix dactylifera ZF-HD family protein	100	5e-67	213
CUFF.10399.1	PDK_30s6550959g005	Pda	Pda Phoenix dactylifera WRKY family protein	100	6e-147	415
CUFF.10400.1	PDK_30s6550959g004	Pda	Pda Phoenix dactylifera WRKY family protein	100	6e-114	329
CUFF.10446.1	PDK_30s882291g001	Pda	Pda Phoenix dactylifera TALE family protein	100	1e-119	361
CUFF.10448.1	PDK_30s882291g001	Pda	Pda Phoenix dactylifera TALE family protein	100	2e-75	241
CUFF.10708.1	PDK_30s751791g001	Pda	Pda Phoenix dactylifera MYB_related family protein	100	2e-63	192
CUFF.10971.1	PDK_30s1201411g005	Pda	Pda Phoenix dactylifera MYB family protein	100	2e-172	485
CUFF.11015.1	PDK_30s1170101g002	Pda	Pda Phoenix dactylifera MYB family protein	100	7e-75	232
CUFF.11048.1	PDK_30s943081g003	Pda	Pda Phoenix dactylifera B3 family protein	100	0	379
CUFF.11052.1	PDK_30s747681g001	Pda	Pda Phoenix dactylifera bZIP family protein	100	9e-108	317
CUFF.11182.1	PDK_30s969551g002	Pda	Pda Phoenix dactylifera C2H2 family protein	100	1e-117	342
CUFF.11257.1	PDK_30s835131g001	Pda	Pda Phoenix dactylifera WRKY family protein	100	4e-103	304
CUFF.11308.1	PDK_30s1160841g001	Pda	Pda Phoenix dactylifera ARF family protein	100	2e-137	454
CUFF.11344.4	PDK_30s731031g006	Pda	Pda Phoenix dactylifera bHLH family protein	100	1e-111	338
CUFF.11401.1	PDK_30s872941g001	Pda	Pda Phoenix dactylifera NF-YC family protein	100	2e-88	268
CUFF.11461.1	PDK_30s730761g004	Pda	Pda Phoenix dactylifera GeBP family protein	100	0	570
CUFF.11476.1	PDK_30s1038011g001	Pda	Pda Phoenix dactylifera bHLH family protein	100	5e-16	84.7
CUFF.11476.2	PDK_30s1038011g001	Pda	Pda Phoenix dactylifera bHLH family protein	100	1e-30	84.7
CUFF.11479.1	PDK_30s807941g001	Pda	Pda Phoenix dactylifera bZIP family protein	100	5e-44	149
CUFF.11652.3	PDK_30s6550926g037	Pda	Pda Phoenix dactylifera ERF family protein	100	4e-31	67.4
CUFF.11652.3	PDK_30s6550926g037	Pda	Pda Phoenix dactylifera ERF family protein	100	9e-28	120
CUFF.11652.1	PDK_30s6550926g037	Pda	Pda Phoenix dactylifera ERF family protein	100	4e-31	67.4
CUFF.11652.1	PDK_30s6550926g037	Pda	Pda Phoenix dactylifera ERF family protein	100	9e-28	120
CUFF.11652.2	PDK_30s6550926g037	Pda	Pda Phoenix dactylifera ERF family protein	100	4e-31	67.4
CUFF.11652.2	PDK_30s6550926g037	Pda	Pda Phoenix dactylifera ERF family protein	100	9e-28	120
CUFF.11667.1	PDK_30s699271g015	Pda	Pda Phoenix dactylifera C2H2 family protein	100	2e-120	350
CUFF.11741.1	PDK_30s803861g001	Pda	Pda Phoenix dactylifera NAC family protein	100	0	579
CUFF.11743.1	PDK_30s1024561g012	Pda	Pda Phoenix dactylifera MYB family protein	100	6e-135	392
CUFF.11743.1	PDK_30s1024561g012	Pda	Pda Phoenix dactylifera MYB family protein	100	6e-25	104
CUFF.11743.2	PDK_30s1024561g012	Pda	Pda Phoenix dactylifera MYB family protein	100	2e-173	489
CUFF.11958.1	PDK_30s889151g005	Pda	Pda Phoenix dactylifera CAMTA family protein	100	1e-41	142
CUFF.11968.1	PDK_30s65509273g002	Pda	Pda Phoenix dactylifera NF-YB family protein	100	2e-74	230
CUFF.11969.1	PDK_30s65509273g002	Pda	Pda Phoenix dactylifera NF-YB family protein	100	5e-07	47
CUFF.11979.1	MDP0000263713	Mdo	Mdo Malus domestica ubiquitin 6	100	1e-11	61.6
CUFF.12168.1	PDK_30s979751g002	Pda	Pda Phoenix dactylifera TALE family protein	100	0	1065
CUFF.12168.2	PDK_30s979751g002	Pda	Pda Phoenix dactylifera TALE family protein	100	3e-134	399
CUFF.12181.1	PDK_30s667341g001	Pda	Pda Phoenix dactylifera Nin-like family protein	100	1e-112	327
CUFF.12325.1	PDK_30s786021g001	Pda	Pda Phoenix dactylifera NAC family protein	100	2e-29	112
CUFF.12396.2	PDK_30s680151g004	Pda	Pda Phoenix dactylifera bHLH family protein	100	0	621
CUFF.12396.3	PDK_30s680151g004	Pda	Pda Phoenix dactylifera bHLH family protein	100	0	901
CUFF.12402.1	PDK_30s795441g001	Pda	Pda Phoenix dactylifera bZIP family protein	100	6e-114	339
CUFF.12403.1	PDK_30s795441g001	Pda	Pda Phoenix dactylifera bZIP family protein	100	2e-112	339
CUFF.12458.1	PDK_30s789631g002	Pda	Pda Phoenix dactylifera Dof family protein	100	2e-160	467
CUFF.12516.1	PDK_30s664721g003	Pda	Pda Phoenix dactylifera ERF family protein	100	9e-82	251
CUFF.12517.1	PDK_30s664721g002	Pda	Pda Phoenix dactylifera ERF family protein	100	3e-39	140
CUFF.12749.1	PDK_30s1016151g001	Pda	Pda Phoenix dactylifera NAC family protein	100	0	592
CUFF.12823.1	PDK_30s870691g002	Pda	Pda Phoenix dactylifera HD-ZIP family protein	100	4e-40	144
CUFF.12824.1	PDK_30s870691g002	Pda	Pda Phoenix dactylifera HD-ZIP family protein	100	7e-70	227
CUFF.12987.1	PDK_30s697761g001	Pda	Pda Phoenix dactylifera NF-YC family protein	100	3e-128	372
CUFF.12989.1	PDK_30s697761g001	Pda	Pda Phoenix dactylifera NF-YC family protein	100	4e-127	372
CUFF.13020.1	PDK_30s1193741g005	Pda	Pda Phoenix dactylifera CAMTA family protein	100	1e-170	496
CUFF.13153.1	PDK_30s714561g001	Pda	Pda Phoenix dactylifera ERF family protein	100	2e-84	252
CUFF.13154.1	PDK_30s714561g001	Pda	Pda Phoenix dactylifera ERF family protein	100	2e-82	249
CUFF.13169.1	PDK_30s917711g001	Pda	Pda Phoenix dactylifera TALE family protein	100	3e-59	191
CUFF.13199.1	PDK_30s899671g001	Pda	Pda Phoenix dactylifera MYB_related family protein	100	4e-75	226
CUFF.13302.1	PDK_30s1014391g003	Pda	Pda Phoenix dactylifera HD-ZIP family protein	100	6e-12	61.6
CUFF.13303.1	PDK_30s1014391g003	Pda	Pda Phoenix dactylifera HD-ZIP family protein	100	7e-53	171
CUFF.13307.1	PDK_30s1091081g001	Pda	Pda Phoenix dactylifera BES1 family protein	100	1e-161	466
CUFF.13309.1	PDK_30s717131g001	Pda	Pda Phoenix dactylifera NAC family protein	100	5e-12	63.5
CUFF.13335.1	PDK_30s827291g008	Pda	Pda Phoenix dactylifera GRAS family protein	100	2e-61	200
CUFF.13346.1	PDK_30s881991g001	Pda	Pda Phoenix dactylifera WRKY family protein	100	3e-98	331
CUFF.13393.1	PDK_30s783041g012	Pda	Pda Phoenix dactylifera bHLH family protein	100	0	574
CUFF.13394.1	PDK_30s783041g012	Pda	Pda Phoenix dactylifera bHLH family protein	100	2e-10	59.7
CUFF.13398.1	PDK_30s1075031g002	Pda	Pda Phoenix dactylifera NAC family protein	100	8e-10	60.1
CUFF.13407.1	MDP0000263713	Mdo	Mdo Malus domestica ubiquitin 6	100	3e-42	150
CUFF.13493.1	PDK_30s927771g007	Pda	Pda Phoenix dactylifera Dof family protein	100	0	845
CUFF.13534.1	PDK_30s1029841g001	Pda	Pda Phoenix dactylifera FAR1 family protein	100	5e-09	63.5
CUFF.13534.2	PDK_30s1029841g001	Pda	Pda Phoenix dactylifera FAR1 family protein	100	5e-09	63.5
CUFF.13806.1	PDK_30s868311g001	Pda	Pda Phoenix dactylifera FAR1 family protein	100	3e-138	420
CUFF.13924.1	PDK_30s658861g003	Pda	Pda Phoenix dactylifera GeBP family protein	100	4e-122	364
CUFF.13984.1	PDK_30s923921g004	Pda	Pda Phoenix dactylifera C2H2 family protein	100	8e-122	358
CUFF.14037.1	PDK_30s1010761g003	Pda	Pda Phoenix dactylifera MYB_related family protein	100	9e-162	467
CUFF.14055.1	PDK_30s988291g003	Pda	Pda Phoenix dactylifera C3H family protein	100	3e-24	95.9
CUFF.14131.1	PDK_30s1033711g010	Pda	Pda Phoenix dactylifera GATA family protein	100	5e-88	268
CUFF.14447.1	PDK_30s1081791g004	Pda	Pda Phoenix dactylifera G2-like family protein	100	1e-137	394
CUFF.15060.1	PDK_30s6550926g013	Pda	Pda Phoenix dactylifera NF-YB family protein	100	3e-127	365
CUFF.15142.1	PDK_30s1089161g001	Pda	Pda Phoenix dactylifera bZIP family protein	100	1e-68	221
CUFF.15145.2	PDK_30s1089161g001	Pda	Pda Phoenix dactylifera bZIP family protein	100	6e-23	99
CUFF.15145.1	PDK_30s1089161g001	Pda	Pda Phoenix dactylifera bZIP family protein	100	5e-23	99
CUFF.15282.1	PDK_30s743541g001	Pda	Pda Phoenix dactylifera MYB_related family protein	100	7e-32	64.7
CUFF.15283.1	PDK_30s743541g001	Pda	Pda Phoenix dactylifera MYB_related family protein	100	4e-23	64.7
CUFF.15303.1	PDK_30s1200341g002	Pda	Pda Phoenix dactylifera NAC family protein	100	3e-72	225
CUFF.15452.1	PDK_30s1022981g004	Pda	Pda Phoenix dactylifera ERF family protein	100	2e-179	518
CUFF.15452.2	PDK_30s1022981g004	Pda	Pda Phoenix dactylifera ERF family protein	100	3e-179	518
CUFF.15454.1	PDK_30s1022981g004	Pda	Pda Phoenix dactylifera ERF family protein	100	5e-17	86.3
CUFF.15475.1	PDK_30s778141g001	Pda	Pda Phoenix dactylifera NAC family protein	100	0	635
CUFF.15580.1	PDK_30s830191g001	Pda	Pda Phoenix dactylifera BES1 family protein	100	7e-67	211
CUFF.15588.1	PDK_30s830191g005	Pda	Pda Phoenix dactylifera Trihelix family protein	100	1e-67	221
CUFF.15791.1	C.cajan_13058	Cca	Cca Cajanus cajan HD-ZIP family protein	100	1e-36	133
CUFF.15812.1	PDK_30s1085711g001	Pda	Pda Phoenix dactylifera Whirly family protein	100	2e-65	209
CUFF.15812.1	PDK_30s1085711g001	Pda	Pda Phoenix dactylifera Whirly family protein	100	1e-20	90.5
CUFF.15812.2	PDK_30s1085711g001	Pda	Pda Phoenix dactylifera Whirly family protein	100	3e-108	321
CUFF.15812.2	PDK_30s1085711g001	Pda	Pda Phoenix dactylifera Whirly family protein	100	2e-20	90.5
CUFF.15860.1	PDK_30s1014831g008	Pda	Pda Phoenix dactylifera ERF family protein	100	1e-101	314
CUFF.15860.1	PDK_30s1014831g008	Pda	Pda Phoenix dactylifera ERF family protein	100	6e-12	67.8
CUFF.16016.1	PDK_30s720491g002	Pda	Pda Phoenix dactylifera B3 family protein	100	4e-175	493
CUFF.16017.1	PDK_30s720491g002	Pda	Pda Phoenix dactylifera B3 family protein	100	0	520
CUFF.16025.1	PDK_30s819341g001	Pda	Pda Phoenix dactylifera AP2 family protein	100	0	546
CUFF.16025.1	PDK_30s819341g001	Pda	Pda Phoenix dactylifera AP2 family protein	100	5e-21	97.4
CUFF.16048.1	PDK_30s917631g002	Pda	Pda Phoenix dactylifera bZIP family protein	100	9e-51	189
CUFF.16048.2	PDK_30s917631g002	Pda	Pda Phoenix dactylifera bZIP family protein	100	9e-51	189
CUFF.16116.1	PDK_30s861241g006	Pda	Pda Phoenix dactylifera ERF family protein	100	1e-115	345
CUFF.16309.1	PDK_30s972061g001	Pda	Pda Phoenix dactylifera Trihelix family protein	100	4e-162	459
CUFF.16309.2	PDK_30s972061g001	Pda	Pda Phoenix dactylifera Trihelix family protein	100	4e-124	341
CUFF.16343.1	PDK_30s1034221g002	Pda	Pda Phoenix dactylifera BBR-BPC family protein	100	0	594
CUFF.16441.1	MDP0000263713	Mdo	Mdo Malus domestica ubiquitin 6	100	2e-35	127
CUFF.16794.1	PDK_30s842671g002	Pda	Pda Phoenix dactylifera WRKY family protein	100	0	561
CUFF.16794.2	PDK_30s842671g002	Pda	Pda Phoenix dactylifera WRKY family protein	100	0	561
CUFF.16795.1	PDK_30s996831g001	Pda	Pda Phoenix dactylifera bHLH family protein	100	8e-121	346
CUFF.16795.2	PDK_30s996831g001	Pda	Pda Phoenix dactylifera bHLH family protein	100	1e-115	333
CUFF.17075.1	PDK_30s1203091g005	Pda	Pda Phoenix dactylifera WOX family protein	100	1e-50	175
CUFF.17046.1	PDK_30s1124891g001	Pda	Pda Phoenix dactylifera NAC family protein	100	6e-54	181
CUFF.17047.1	PDK_30s1124891g002	Pda	Pda Phoenix dactylifera NAC family protein	100	0	671
CUFF.17129.1	PDK_30s659481g001	Pda	Pda Phoenix dactylifera B3 family protein	100	3e-67	208
CUFF.17131.2	PDK_30s1027561g002	Pda	Pda Phoenix dactylifera HSF family protein	100	0	694
CUFF.17131.1	PDK_30s1027561g002	Pda	Pda Phoenix dactylifera HSF family protein	100	0	694
CUFF.17204.1	PDK_30s709471g005	Pda	Pda Phoenix dactylifera MYB family protein	100	2e-131	381
CUFF.17475.1	PDK_30s918061g002	Pda	Pda Phoenix dactylifera NF-YC family protein	100	5e-88	269
CUFF.18044.1	PDK_30s682841g002	Pda	Pda Phoenix dactylifera HD-ZIP family protein	100	5e-56	179
CUFF.18045.1	PDK_30s682841g002	Pda	Pda Phoenix dactylifera HD-ZIP family protein	100	7e-31	116
CUFF.18255.1	Neem_37472_f_1	Ain	Ain Azadirachta indica MYB_related family protein	100	3e-28	103
CUFF.18072.1	PDK_30s65509598g001	Pda	Pda Phoenix dactylifera MYB family protein	100	0	532
CUFF.18157.1	PDK_30s1012611g005	Pda	Pda Phoenix dactylifera G2-like family protein	100	1e-98	303
CUFF.18186.1	PDK_30s877781g003	Pda	Pda Phoenix dactylifera C2H2 family protein	100	4e-51	176
CUFF.18482.1	PDK_30s741631g002	Pda	Pda Phoenix dactylifera TALE family protein	100	2e-167	480
CUFF.18483.1	PDK_30s1069811g006	Pda	Pda Phoenix dactylifera TALE family protein	100	3e-44	155
CUFF.19094.1	PDK_30s825821g004	Pda	Pda Phoenix dactylifera C2H2 family protein	100	2e-24	100
CUFF.19235.1	PDK_30s975231g001	Pda	Pda Phoenix dactylifera WRKY family protein	100	1e-67	218
CUFF.19272.1	PDK_30s971681g008	Pda	Pda Phoenix dactylifera MYB family protein	100	2e-71	218
CUFF.19367.1	PDK_30s771211g003	Pda	Pda Phoenix dactylifera WRKY family protein	100	6e-133	394
CUFF.19368.1	PDK_30s771211g003	Pda	Pda Phoenix dactylifera WRKY family protein	100	9e-118	354
CUFF.19369.2	PDK_30s771211g003	Pda	Pda Phoenix dactylifera WRKY family protein	100	2e-40	145
CUFF.19420.1	PDK_30s730471g002	Pda	Pda Phoenix dactylifera MYB family protein	100	1e-139	404
CUFF.19647.1	PDK_30s1134651g003	Pda	Pda Phoenix dactylifera CO-like family protein	100	8e-81	247
CUFF.19648.1	PDK_30s1134651g003	Pda	Pda Phoenix dactylifera CO-like family protein	100	2e-48	162
CUFF.19693.1	PDK_30s1038161g002	Pda	Pda Phoenix dactylifera MYB family protein	100	2e-12	65.9
CUFF.19705.1	PDK_30s1103751g030	Pda	Pda Phoenix dactylifera bHLH family protein	100	3e-10	61.2
CUFF.19809.1	PDK_30s796931g001	Pda	Pda Phoenix dactylifera MYB family protein	100	3e-164	461
CUFF.19817.1	PDK_30s937281g002	Pda	Pda Phoenix dactylifera NAC family protein	100	4e-35	124
CUFF.19892.1	PDK_30s804221g003	Pda	Pda Phoenix dactylifera G2-like family protein	100	4e-24	100
CUFF.19895.1	PDK_30s804221g003	Pda	Pda Phoenix dactylifera G2-like family protein	100	1e-16	82.8
CUFF.20249.2	PDK_30s737311g001	Pda	Pda Phoenix dactylifera MYB family protein	100	3e-139	407
CUFF.20356.1	PDK_30s1089221g009	Pda	Pda Phoenix dactylifera TALE family protein	100	0	1222
CUFF.20675.1	PDK_30s662981g002	Pda	Pda Phoenix dactylifera MYB_related family protein	100	2e-121	357
CUFF.20691.1	PDK_30s996781g003	Pda	Pda Phoenix dactylifera LSD family protein	100	5e-36	124
CUFF.20692.1	PDK_30s996781g003	Pda	Pda Phoenix dactylifera LSD family protein	100	2e-55	177
CUFF.20713.1	PDK_30s1023201g002	Pda	Pda Phoenix dactylifera C3H family protein	100	0	682
CUFF.20877.1	PDK_30s777581g001	Pda	Pda Phoenix dactylifera WRKY family protein	100	4e-180	516
CUFF.20876.1	PDK_30s777581g001	Pda	Pda Phoenix dactylifera WRKY family protein	100	0	520
CUFF.20881.1	PDK_30s699461g001	Pda	Pda Phoenix dactylifera MYB family protein	100	3e-158	445
CUFF.20934.1	PDK_30s885671g003	Pda	Pda Phoenix dactylifera SBP family protein	100	0	876
CUFF.21165.1	PDK_30s1150591g001	Pda	Pda Phoenix dactylifera HD-ZIP family protein	100	7e-141	406
CUFF.21192.1	PDK_30s889281g001	Pda	Pda Phoenix dactylifera GRF family protein	100	1e-95	293
CUFF.21193.1	PDK_30s889281g001	Pda	Pda Phoenix dactylifera GRF family protein	100	6e-164	476
CUFF.21376.1	PDK_30s658281g004	Pda	Pda Phoenix dactylifera Trihelix family protein	100	7e-180	518
CUFF.21420.1	PDK_30s1079431g004	Pda	Pda Phoenix dactylifera MYB family protein	100	0	585
CUFF.21716.2	PDK_30s65509498g002	Pda	Pda Phoenix dactylifera C3H family protein	100	3e-34	140
CUFF.21716.2	PDK_30s65509498g002	Pda	Pda Phoenix dactylifera C3H family protein	100	8e-06	50.8
CUFF.21716.3	PDK_30s65509498g002	Pda	Pda Phoenix dactylifera C3H family protein	100	1e-05	50.8
CUFF.21716.4	PDK_30s65509498g002	Pda	Pda Phoenix dactylifera C3H family protein	100	1e-06	50.8
CUFF.21814.1	PDK_30s765911g008	Pda	Pda Phoenix dactylifera NAC family protein	100	2e-75	236
CUFF.21814.2	PDK_30s765911g008	Pda	Pda Phoenix dactylifera NAC family protein	100	2e-76	238
CUFF.21815.1	PDK_30s765911g009	Pda	Pda Phoenix dactylifera ARF family protein	100	8e-106	359
CUFF.21822.1	PDK_30s655061g002	Pda	Pda Phoenix dactylifera C2H2 family protein	100	2e-98	294
CUFF.21844.1	PDK_30s832971g002	Pda	Pda Phoenix dactylifera ERF family protein	100	2e-165	512
CUFF.21844.2	PDK_30s832971g002	Pda	Pda Phoenix dactylifera ERF family protein	100	1e-165	512
CUFF.21844.3	PDK_30s832971g002	Pda	Pda Phoenix dactylifera ERF family protein	100	9e-166	512
CUFF.22016.1	PDK_30s1065691g002	Pda	Pda Phoenix dactylifera ARF family protein	100	5e-19	81.6
CUFF.22018.1	PDK_30s1065691g002	Pda	Pda Phoenix dactylifera ARF family protein	100	0	1303
CUFF.22185.1	PDK_30s772411g001	Pda	Pda Phoenix dactylifera FAR1 family protein	100	6e-163	517
CUFF.22186.1	PDK_30s772411g001	Pda	Pda Phoenix dactylifera FAR1 family protein	100	3e-165	511
CUFF.22300.1	PDK_30s681041g002	Pda	Pda Phoenix dactylifera MYB family protein	100	2e-61	206
CUFF.22300.2	PDK_30s681041g002	Pda	Pda Phoenix dactylifera MYB family protein	100	0	654
CUFF.22305.1	PDK_30s846221g001	Pda	Pda Phoenix dactylifera bHLH family protein	100	8e-78	237
CUFF.22314.1	EMS53227	Tur	Tur Triticum urartu TCP family protein	100	6e-41	40.8
CUFF.22323.1	PDK_30s948721g002	Pda	Pda Phoenix dactylifera NAC family protein	100	0	608
CUFF.22404.1	PDK_30s701111g001	Pda	Pda Phoenix dactylifera bHLH family protein	100	0	547
CUFF.22656.1	PDK_30s1109201g004	Pda	Pda Phoenix dactylifera GATA family protein	100	6e-69	219
CUFF.22932.1	PDK_30s707401g001	Pda	Pda Phoenix dactylifera GATA family protein	100	4e-60	195
CUFF.22938.1	PDK_30s785291g001	Pda	Pda Phoenix dactylifera M-type family protein	100	1e-94	283
CUFF.22939.1	PDK_30s785291g001	Pda	Pda Phoenix dactylifera M-type family protein	100	6e-36	130
CUFF.23046.1	PDK_30s1043141g004	Pda	Pda Phoenix dactylifera C2H2 family protein	100	0	520
CUFF.23172.1	PDK_30s1054111g003	Pda	Pda Phoenix dactylifera MYB family protein	100	7e-70	220
CUFF.23173.1	PDK_30s1054111g003	Pda	Pda Phoenix dactylifera MYB family protein	100	9e-53	174
CUFF.23175.1	PDK_30s733901g001	Pda	Pda Phoenix dactylifera HD-ZIP family protein	100	0	588
CUFF.23466.1	PDK_30s1035821g001	Pda	Pda Phoenix dactylifera HD-ZIP family protein	100	4e-162	458
CUFF.23480.1	PDK_30s784071g001	Pda	Pda Phoenix dactylifera AP2 family protein	100	4e-62	199
CUFF.23482.1	PDK_30s784071g001	Pda	Pda Phoenix dactylifera AP2 family protein	100	9e-44	154
CUFF.23248.1	PDK_30s981971g001	Pda	Pda Phoenix dactylifera TALE family protein	100	3e-96	300
CUFF.23250.1	PDK_30s981971g001	Pda	Pda Phoenix dactylifera TALE family protein	100	0	612
CUFF.23250.2	PDK_30s981971g001	Pda	Pda Phoenix dactylifera TALE family protein	100	7e-119	357
CUFF.23287.1	PDK_30s6550950g002	Pda	Pda Phoenix dactylifera G2-like family protein	100	6e-55	186
CUFF.23344.1	MDP0000263713	Mdo	Mdo Malus domestica ubiquitin 6	100	5e-40	152
CUFF.23344.1	MDP0000263713	Mdo	Mdo Malus domestica ubiquitin 6	100	2e-39	150
CUFF.23344.1	MDP0000263713	Mdo	Mdo Malus domestica ubiquitin 6	100	2e-39	150
CUFF.23344.1	MDP0000263713	Mdo	Mdo Malus domestica ubiquitin 6	100	3e-27	114
CUFF.23378.1	PDK_30s1016001g010	Pda	Pda Phoenix dactylifera YABBY family protein	100	7e-147	423
CUFF.23533.1	PDK_30s1133641g020	Pda	Pda Phoenix dactylifera TALE family protein	100	0	722
CUFF.23532.1	PDK_30s1133641g020	Pda	Pda Phoenix dactylifera TALE family protein	100	0	597
CUFF.23567.1	PDK_30s1133641g001	Pda	Pda Phoenix dactylifera GATA family protein	100	0	560
CUFF.23567.1	PDK_30s1133641g001	Pda	Pda Phoenix dactylifera GATA family protein	100	8e-11	68.6
CUFF.23567.2	PDK_30s1133641g001	Pda	Pda Phoenix dactylifera GATA family protein	100	2e-178	560
CUFF.23567.2	PDK_30s1133641g001	Pda	Pda Phoenix dactylifera GATA family protein	100	1e-10	68.6
CUFF.23663.1	PDK_30s655093g008	Pda	Pda Phoenix dactylifera C2H2 family protein	100	5e-150	430
CUFF.23664.1	PDK_30s655093g008	Pda	Pda Phoenix dactylifera C2H2 family protein	100	4e-75	239
CUFF.23713.1	PDK_30s1028591g001	Pda	Pda Phoenix dactylifera MYB_related family protein	100	4e-96	289
CUFF.23759.1	PDK_30s664941g001	Pda	Pda Phoenix dactylifera NAC family protein	100	2e-169	259
CUFF.23855.1	PDK_30s728141g003	Pda	Pda Phoenix dactylifera G2-like family protein	100	2e-71	235
CUFF.23858.1	PDK_30s728141g003	Pda	Pda Phoenix dactylifera G2-like family protein	100	2e-39	143
CUFF.24038.1	PDK_30s964352g001	Pda	Pda Phoenix dactylifera NAC family protein	100	2e-07	55.8
CUFF.24036.1	PDK_30s964352g001	Pda	Pda Phoenix dactylifera NAC family protein	100	5e-28	114
CUFF.24198.1	PDK_30s831041g022	Pda	Pda Phoenix dactylifera MYB_related family protein	100	0	575
CUFF.24198.2	PDK_30s831041g022	Pda	Pda Phoenix dactylifera MYB_related family protein	100	0	575
CUFF.24256.1	PDK_30s985981g001	Pda	Pda Phoenix dactylifera BES1 family protein	100	0	557
CUFF.24298.1	PDK_30s790251g005	Pda	Pda Phoenix dactylifera bHLH family protein	100	2e-34	122
CUFF.24335.1	PDK_30s960771g001	Pda	Pda Phoenix dactylifera bZIP family protein	100	7e-86	269
CUFF.24357.1	PDK_30s803341g003	Pda	Pda Phoenix dactylifera LBD family protein	100	2e-131	381
CUFF.24375.2	PDK_30s6550916g003	Pda	Pda Phoenix dactylifera FAR1 family protein	100	7e-18	91.3
CUFF.24375.1	PDK_30s6550916g003	Pda	Pda Phoenix dactylifera FAR1 family protein	100	2e-16	81.3
CUFF.24589.1	PDK_30s923431g001	Pda	Pda Phoenix dactylifera C2H2 family protein	100	0	533
CUFF.24630.1	PDK_30s761451g004	Pda	Pda Phoenix dactylifera bHLH family protein	100	1e-23	104
CUFF.24672.1	PDK_30s880071g005	Pda	Pda Phoenix dactylifera C2H2 family protein	100	4e-42	72.8
CUFF.24672.2	PDK_30s880071g005	Pda	Pda Phoenix dactylifera C2H2 family protein	100	1e-108	345
CUFF.24672.2	PDK_30s880071g005	Pda	Pda Phoenix dactylifera C2H2 family protein	100	6e-42	72.8
CUFF.24682.1	PDK_30s744271g001	Pda	Pda Phoenix dactylifera HD-ZIP family protein	100	7e-98	293
CUFF.24682.2	PDK_30s744271g001	Pda	Pda Phoenix dactylifera HD-ZIP family protein	100	2e-70	222
CUFF.24735.1	PDK_30s1191211g001	Pda	Pda Phoenix dactylifera FAR1 family protein	100	0	987
CUFF.24735.2	PDK_30s1191211g001	Pda	Pda Phoenix dactylifera FAR1 family protein	100	0	795
CUFF.24742.1	PDK_30s1078361g006	Pda	Pda Phoenix dactylifera C3H family protein	100	5e-57	199
CUFF.24744.1	PDK_30s1078361g006	Pda	Pda Phoenix dactylifera C3H family protein	100	2e-59	64.3
CUFF.24788.1	PDK_30s669771g001	Pda	Pda Phoenix dactylifera NAC family protein	100	2e-99	296
CUFF.24790.1	PDK_30s669771g001	Pda	Pda Phoenix dactylifera NAC family protein	100	2e-31	115
CUFF.24852.1	PDK_30s970651g001	Pda	Pda Phoenix dactylifera TALE family protein	100	6e-34	130
CUFF.24853.1	PDK_30s970651g001	Pda	Pda Phoenix dactylifera TALE family protein	100	1e-73	253
CUFF.24853.1	PDK_30s970651g001	Pda	Pda Phoenix dactylifera TALE family protein	100	1e-73	45.8
CUFF.24854.2	PDK_30s970651g001	Pda	Pda Phoenix dactylifera TALE family protein	100	1e-120	376
CUFF.24896.1	Ghi015674	Ghi	Ghi Gossypium hirsutum Dof family protein	100	2e-54	185
CUFF.24976.1	PDK_30s876091g004	Pda	Pda Phoenix dactylifera MYB family protein	100	0	521
CUFF.24977.1	PDK_30s876091g004	Pda	Pda Phoenix dactylifera MYB family protein	100	0	629
CUFF.24997.1	PDK_30s704021g002	Pda	Pda Phoenix dactylifera bZIP family protein	100	0	713
CUFF.25040.1	PDK_30s868201g004	Pda	Pda Phoenix dactylifera ARF family protein	100	0	563
CUFF.25040.2	PDK_30s868201g004	Pda	Pda Phoenix dactylifera ARF family protein	100	0	1337
CUFF.25348.1	PDK_30s1075251g002	Pda	Pda Phoenix dactylifera MYB family protein	100	6e-14	65.1
CUFF.25349.1	PDK_30s1075251g002	Pda	Pda Phoenix dactylifera MYB family protein	100	4e-45	145
CUFF.25485.1	PDK_30s700962g004	Pda	Pda Phoenix dactylifera B3 family protein	100	6e-82	260
CUFF.25486.1	PDK_30s700962g004	Pda	Pda Phoenix dactylifera B3 family protein	100	5e-117	354
CUFF.25524.1	PDK_30s730541g001	Pda	Pda Phoenix dactylifera TALE family protein	100	7e-105	319
CUFF.25525.1	PDK_30s730541g001	Pda	Pda Phoenix dactylifera TALE family protein	100	0	580
CUFF.25840.1	PDK_30s804231g001	Pda	Pda Phoenix dactylifera MYB_related family protein	100	2e-113	341
CUFF.25856.1	MDP0000428265	Mdo	Mdo Malus domestica Ribosomal protein S5/Elongation factor G/III/V family protein	100	7e-07	55.5
CUFF.25912.1	PDK_30s693742g001	Pda	Pda Phoenix dactylifera HD-ZIP family protein	100	6e-82	260
CUFF.25914.1	PDK_30s693742g001	Pda	Pda Phoenix dactylifera HD-ZIP family protein	100	0	764
CUFF.25941.1	PDK_30s858871g002	Pda	Pda Phoenix dactylifera ARF family protein	100	0	1040
CUFF.25941.1	PDK_30s858871g002	Pda	Pda Phoenix dactylifera ARF family protein	100	0	646
CUFF.25964.1	PDK_30s839411g004	Pda	Pda Phoenix dactylifera ARR-B family protein	100	3e-138	408
CUFF.25999.2	PDK_30s839411g020	Pda	Pda Phoenix dactylifera WRKY family protein	100	1e-149	434
CUFF.26157.1	PDK_30s1043311g005	Pda	Pda Phoenix dactylifera HSF family protein	100	2e-107	316
CUFF.26175.1	PDK_30s984861g008	Pda	Pda Phoenix dactylifera G2-like family protein	100	2e-29	113
CUFF.26219.1	PDK_30s1037851g002	Pda	Pda Phoenix dactylifera C2H2 family protein	100	1e-35	128
CUFF.26230.1	PDK_30s1185771g001	Pda	Pda Phoenix dactylifera LBD family protein	100	5e-118	343
CUFF.26240.1	PDK_30s798541g001	Pda	Pda Phoenix dactylifera MYB family protein	100	1e-40	142
CUFF.26312.1	PDK_30s1084291g001	Pda	Pda Phoenix dactylifera C3H family protein	100	3e-17	85.1
CUFF.26326.1	PDK_30s745071g005	Pda	Pda Phoenix dactylifera NAC family protein	100	0	550
CUFF.26327.1	PDK_30s745071g005	Pda	Pda Phoenix dactylifera NAC family protein	100	2e-122	360
CUFF.26328.1	PDK_30s745071g005	Pda	Pda Phoenix dactylifera NAC family protein	100	2e-13	66.2
CUFF.26329.1	PDK_30s745071g005	Pda	Pda Phoenix dactylifera NAC family protein	100	1e-27	112
CUFF.26466.1	PDK_30s1030201g002	Pda	Pda Phoenix dactylifera TALE family protein	100	0	1325
CUFF.26466.2	PDK_30s1030201g002	Pda	Pda Phoenix dactylifera TALE family protein	100	0	1325
CUFF.26466.3	PDK_30s1030201g002	Pda	Pda Phoenix dactylifera TALE family protein	100	0	1325
CUFF.26579.1	PDK_30s929831g001	Pda	Pda Phoenix dactylifera Trihelix family protein	100	0	650
CUFF.26579.2	PDK_30s929831g001	Pda	Pda Phoenix dactylifera Trihelix family protein	100	0	650
CUFF.26579.3	PDK_30s929831g001	Pda	Pda Phoenix dactylifera Trihelix family protein	100	0	650
CUFF.26579.4	PDK_30s929831g001	Pda	Pda Phoenix dactylifera Trihelix family protein	100	0	650
CUFF.26765.1	PDK_30s698051g001	Pda	Pda Phoenix dactylifera NAC family protein	100	3e-77	241
CUFF.26875.1	PDK_30s65509416g003	Pda	Pda Phoenix dactylifera bHLH family protein	100	1e-123	362
CUFF.26877.1	PDK_30s65509416g003	Pda	Pda Phoenix dactylifera bHLH family protein	100	6e-45	153
CUFF.26878.1	PDK_30s65509416g003	Pda	Pda Phoenix dactylifera bHLH family protein	100	7e-36	135
CUFF.27191.1	PDK_30s722171g003	Pda	Pda Phoenix dactylifera C3H family protein	100	6e-47	157
CUFF.27191.1	PDK_30s722171g003	Pda	Pda Phoenix dactylifera C3H family protein	100	6e-47	51.2
CUFF.27191.2	PDK_30s722171g003	Pda	Pda Phoenix dactylifera C3H family protein	100	4e-69	223
CUFF.27230.1	PDK_30s771701g002	Pda	Pda Phoenix dactylifera Dof family protein	100	0	885
CUFF.27231.1	PDK_30s771701g002	Pda	Pda Phoenix dactylifera Dof family protein	100	0	885
CUFF.27234.1	PDK_30s771701g001	Pda	Pda Phoenix dactylifera WOX family protein	100	1e-31	122
CUFF.27236.1	PDK_30s771701g001	Pda	Pda Phoenix dactylifera WOX family protein	100	9e-38	139
CUFF.27236.1	PDK_30s771701g001	Pda	Pda Phoenix dactylifera WOX family protein	100	3e-20	89.7
CUFF.27235.1	PDK_30s771701g001	Pda	Pda Phoenix dactylifera WOX family protein	100	5e-38	139
CUFF.27235.1	PDK_30s771701g001	Pda	Pda Phoenix dactylifera WOX family protein	100	3e-20	89.7
CUFF.27251.3	PDK_30s1065091g007	Pda	Pda Phoenix dactylifera ERF family protein	100	8e-115	343
CUFF.27251.1	PDK_30s1065091g007	Pda	Pda Phoenix dactylifera ERF family protein	100	2e-146	452
CUFF.27269.1	PDK_30s722171g012	Pda	Pda Phoenix dactylifera MYB family protein	100	0	543
CUFF.27280.1	PDK_30s1076221g001	Pda	Pda Phoenix dactylifera NAC family protein	100	0	624
CUFF.27325.1	PDK_30s701981g005	Pda	Pda Phoenix dactylifera TALE family protein	100	1e-37	140
CUFF.27327.1	PDK_30s701981g005	Pda	Pda Phoenix dactylifera TALE family protein	100	2e-93	290
CUFF.27374.1	PDK_30s716981g007	Pda	Pda Phoenix dactylifera C2H2 family protein	100	0	749
CUFF.27476.1	PDK_30s724621g005	Pda	Pda Phoenix dactylifera TCP family protein	100	2e-156	453
CUFF.27533.1	PDK_30s775611g004	Pda	Pda Phoenix dactylifera CPP family protein	100	0	334
CUFF.27722.1	PDK_30s1031941g003	Pda	Pda Phoenix dactylifera FAR1 family protein	100	0	1128
CUFF.27770.1	PDK_30s679081g004	Pda	Pda Phoenix dactylifera bZIP family protein	100	8e-32	116
CUFF.27813.1	PDK_30s720451g002	Pda	Pda Phoenix dactylifera ARF family protein	100	5e-139	457
CUFF.27813.2	PDK_30s720451g002	Pda	Pda Phoenix dactylifera ARF family protein	100	2e-140	457
CUFF.27894.1	PDK_30s731481g003	Pda	Pda Phoenix dactylifera C2H2 family protein	100	6e-71	224
CUFF.28014.1	PDK_30s986411g001	Pda	Pda Phoenix dactylifera LBD family protein	100	1e-112	341
CUFF.28062.1	PDK_30s696621g001	Pda	Pda Phoenix dactylifera G2-like family protein	100	1e-13	72.8
CUFF.28110.1	PDK_30s1165641g012	Pda	Pda Phoenix dactylifera MYB family protein	100	0	895
CUFF.28110.2	PDK_30s1165641g012	Pda	Pda Phoenix dactylifera MYB family protein	100	0	895
CUFF.28147.1	PDK_30s864611g004	Pda	Pda Phoenix dactylifera bZIP family protein	100	2e-29	114
CUFF.28149.1	PDK_30s864611g002	Pda	Pda Phoenix dactylifera AP2 family protein	100	2e-44	155
CUFF.28205.1	PDK_30s1122321g002	Pda	Pda Phoenix dactylifera MYB family protein	100	0	570
CUFF.28226.2	PDK_30s700322g006	Pda	Pda Phoenix dactylifera NAC family protein	100	6e-25	95.5
CUFF.28225.1	PDK_30s874371g002	Pda	Pda Phoenix dactylifera NAC family protein	100	0	656
CUFF.28231.1	PDK_30s660091g007	Pda	Pda Phoenix dactylifera NAC family protein	100	0	646
CUFF.28393.1	PDK_30s677311g007	Pda	Pda Phoenix dactylifera Trihelix family protein	100	4e-137	397
CUFF.28393.2	PDK_30s677311g007	Pda	Pda Phoenix dactylifera Trihelix family protein	100	1e-101	306
CUFF.28421.1	PDK_30s699491g008	Pda	Pda Phoenix dactylifera ERF family protein	100	0	617
CUFF.28421.2	PDK_30s699491g008	Pda	Pda Phoenix dactylifera ERF family protein	100	0	617
CUFF.28421.3	PDK_30s699491g008	Pda	Pda Phoenix dactylifera ERF family protein	100	0	617
CUFF.28422.1	PDK_30s699491g008	Pda	Pda Phoenix dactylifera ERF family protein	100	0	617
CUFF.28472.1	PDK_30s1092891g001	Pda	Pda Phoenix dactylifera LBD family protein	100	5e-104	310
CUFF.28472.2	PDK_30s1092891g001	Pda	Pda Phoenix dactylifera LBD family protein	100	3e-107	317
CUFF.28665.1	PDK_30s844271g003	Pda	Pda Phoenix dactylifera FAR1 family protein	100	0	1408
CUFF.28685.2	PDK_30s1080341g002	Pda	Pda Phoenix dactylifera FAR1 family protein	100	1e-73	259
CUFF.28685.1	PDK_30s1080341g002	Pda	Pda Phoenix dactylifera FAR1 family protein	100	1e-73	259
CUFF.28729.1	PDK_30s977061g001	Pda	Pda Phoenix dactylifera bHLH family protein	100	2e-80	248
CUFF.28730.2	PDK_30s977061g001	Pda	Pda Phoenix dactylifera bHLH family protein	100	6e-14	68.9
CUFF.28804.1	PDK_30s1066811g004	Pda	Pda Phoenix dactylifera MYB family protein	100	4e-20	83.6
CUFF.28920.1	PDK_30s807041g004	Pda	Pda Phoenix dactylifera AP2 family protein	100	0	550
CUFF.28920.1	PDK_30s807041g004	Pda	Pda Phoenix dactylifera AP2 family protein	100	0	117
CUFF.28920.1	PDK_30s807041g004	Pda	Pda Phoenix dactylifera AP2 family protein	100	9e-138	441
CUFF.28976.1	PDK_30s887211g001	Pda	Pda Phoenix dactylifera bZIP family protein	100	6e-162	481
CUFF.28976.1	PDK_30s887211g001	Pda	Pda Phoenix dactylifera bZIP family protein	100	3e-38	150
CUFF.28976.2	PDK_30s887211g001	Pda	Pda Phoenix dactylifera bZIP family protein	100	0	627
CUFF.28986.1	PDK_30s1129411g009	Pda	Pda Phoenix dactylifera Nin-like family protein	100	0	1125
CUFF.28987.1	PDK_30s659791g002	Pda	Pda Phoenix dactylifera FAR1 family protein	100	1e-57	216
CUFF.29069.1	PDK_30s672751g002	Pda	Pda Phoenix dactylifera C3H family protein	100	4e-12	73.6
CUFF.29175.1	PDK_30s1194391g003	Pda	Pda Phoenix dactylifera HD-ZIP family protein	100	0	1637
CUFF.29325.1	PDK_30s1093591g002	Pda	Pda Phoenix dactylifera WRKY family protein	100	0	665
CUFF.29357.2	PDK_30s1095741g013	Pda	Pda Phoenix dactylifera bZIP family protein	100	1e-127	259
CUFF.29508.1	PDK_30s983281g002	Pda	Pda Phoenix dactylifera bZIP family protein	100	2e-91	281
CUFF.29560.1	PDK_30s65509559g006	Pda	Pda Phoenix dactylifera MYB_related family protein	100	0	554
CUFF.29560.1	PDK_30s65509559g006	Pda	Pda Phoenix dactylifera MYB_related family protein	100	3e-15	80.1
CUFF.29560.2	PDK_30s65509559g006	Pda	Pda Phoenix dactylifera MYB_related family protein	100	0	554
CUFF.29560.2	PDK_30s65509559g006	Pda	Pda Phoenix dactylifera MYB_related family protein	100	3e-15	80.1
CUFF.29621.1	PDK_30s1082231g001	Pda	Pda Phoenix dactylifera ERF family protein	100	7e-101	302
CUFF.29645.1	PDK_30s770951g001	Pda	Pda Phoenix dactylifera bHLH family protein	100	7e-41	148
CUFF.29698.1	PDK_30s1171781g002	Pda	Pda Phoenix dactylifera NAC family protein	100	2e-43	156
CUFF.29699.1	PDK_30s1171781g002	Pda	Pda Phoenix dactylifera NAC family protein	100	7e-171	485
CUFF.29799.1	PDK_30s747271g001	Pda	Pda Phoenix dactylifera bHLH family protein	100	2e-92	287
CUFF.29920.1	PDK_30s1203261g002	Pda	Pda Phoenix dactylifera ARR-B family protein	100	3e-92	287
CUFF.29944.1	PDK_30s972402g002	Pda	Pda Phoenix dactylifera MYB family protein	100	8e-173	488
CUFF.30046.1	PDK_30s659881g001	Pda	Pda Phoenix dactylifera NAC family protein	100	6e-117	339
CUFF.30048.1	PDK_30s659881g001	Pda	Pda Phoenix dactylifera NAC family protein	100	9e-40	137
CUFF.30100.1	PDK_30s1189271g001	Pda	Pda Phoenix dactylifera CAMTA family protein	100	7e-12	63.2
CUFF.30106.1	PDK_30s1139181g002	Pda	Pda Phoenix dactylifera SBP family protein	100	0	773
CUFF.30148.1	PDK_30s764531g001	Pda	Pda Phoenix dactylifera bZIP family protein	100	2e-29	117
CUFF.30149.1	PDK_30s764531g001	Pda	Pda Phoenix dactylifera bZIP family protein	100	2e-23	93.6
CUFF.30150.1	PDK_30s764531g001	Pda	Pda Phoenix dactylifera bZIP family protein	100	1e-62	202
CUFF.30226.1	PDK_30s1173121g001	Pda	Pda Phoenix dactylifera WRKY family protein	100	3e-44	152
CUFF.30243.1	PDK_30s943431g001	Pda	Pda Phoenix dactylifera EIL family protein	100	0	1113
CUFF.30364.1	PDK_30s914341g002	Pda	Pda Phoenix dactylifera NF-YB family protein	100	5e-82	257
CUFF.30739.1	PDK_30s794751g001	Pda	Pda Phoenix dactylifera HD-ZIP family protein	100	3e-83	258
CUFF.30633.1	PDK_30s806661g003	Pda	Pda Phoenix dactylifera WRKY family protein	100	1e-173	512
CUFF.30633.2	PDK_30s806661g003	Pda	Pda Phoenix dactylifera WRKY family protein	100	3e-178	524
CUFF.30670.1	PDK_30s993331g001	Pda	Pda Phoenix dactylifera ERF family protein	100	7e-38	147
CUFF.30769.1	PDK_30s869221g004	Pda	Pda Phoenix dactylifera NAC family protein	100	7e-129	375
CUFF.30773.1	PDK_30s869221g004	Pda	Pda Phoenix dactylifera NAC family protein	100	2e-38	132
CUFF.30774.1	PDK_30s869221g004	Pda	Pda Phoenix dactylifera NAC family protein	100	2e-68	216
CUFF.30790.1	PDK_30s1066041g001	Pda	Pda Phoenix dactylifera G2-like family protein	100	1e-19	94.4
CUFF.30887.1	PDK_30s694572g001	Pda	Pda Phoenix dactylifera BES1 family protein	100	0	526
CUFF.30888.1	PDK_30s694572g001	Pda	Pda Phoenix dactylifera BES1 family protein	100	4e-27	107
CUFF.30895.1	PDK_30s1119241g004	Pda	Pda Phoenix dactylifera bZIP family protein	100	2e-19	85.1
CUFF.31026.1	PDK_30s686362g003	Pda	Pda Phoenix dactylifera C2H2 family protein	100	5e-118	347
CUFF.31206.1	PDK_30s789261g001	Pda	Pda Phoenix dactylifera SBP family protein	100	2e-90	275
CUFF.31243.1	PDK_30s716811g001	Pda	Pda Phoenix dactylifera WRKY family protein	100	1e-26	101
CUFF.31244.1	PDK_30s810281g003	Pda	Pda Phoenix dactylifera HD-ZIP family protein	100	9e-146	416
CUFF.31244.2	PDK_30s810281g003	Pda	Pda Phoenix dactylifera HD-ZIP family protein	100	3e-44	150
CUFF.31280.1	PDK_30s865341g002	Pda	Pda Phoenix dactylifera AP2 family protein	100	2e-11	68.6
CUFF.31343.1	PDK_30s683401g004	Pda	Pda Phoenix dactylifera NAC family protein	100	1e-30	119
CUFF.31458.1	PDK_30s717121g001	Pda	Pda Phoenix dactylifera bHLH family protein	100	4e-13	67
CUFF.31520.1	PDK_30s1042241g005	Pda	Pda Phoenix dactylifera ERF family protein	100	3e-96	286
CUFF.31555.1	PDK_30s1100981g006	Pda	Pda Phoenix dactylifera FAR1 family protein	100	7e-20	90.1
CUFF.31557.1	PDK_30s1100981g006	Pda	Pda Phoenix dactylifera FAR1 family protein	100	0	1517
CUFF.31668.1	PDK_30s826431g001	Pda	Pda Phoenix dactylifera HB-other family protein	100	6e-09	51.2
CUFF.31700.1	PDK_30s745571g001	Pda	Pda Phoenix dactylifera C2H2 family protein	100	6e-25	98.6
CUFF.31704.1	PDK_30s915541g002	Pda	Pda Phoenix dactylifera HD-ZIP family protein	100	3e-33	122
CUFF.31705.1	PDK_30s915541g002	Pda	Pda Phoenix dactylifera HD-ZIP family protein	100	3e-78	249
CUFF.31706.1	PDK_30s915541g002	Pda	Pda Phoenix dactylifera HD-ZIP family protein	100	3e-38	144
CUFF.31769.1	Ghi015674	Ghi	Ghi Gossypium hirsutum Dof family protein	100	4e-54	185
CUFF.31828.1	PDK_30s829431g001	Pda	Pda Phoenix dactylifera LBD family protein	100	5e-101	303
CUFF.32033.1	MDP0000263713	Mdo	Mdo Malus domestica ubiquitin 6	100	2e-41	150
CUFF.32077.1	PDK_30s936561g006	Pda	Pda Phoenix dactylifera bHLH family protein	100	5e-34	132
CUFF.32076.1	PDK_30s936561g006	Pda	Pda Phoenix dactylifera bHLH family protein	100	0	820
CUFF.32222.1	PDK_30s1097831g002	Pda	Pda Phoenix dactylifera bHLH family protein	100	0	562
CUFF.32403.2	PDK_30s6550989g009	Pda	Pda Phoenix dactylifera G2-like family protein	100	2e-100	306
CUFF.32437.1	PDK_30s975801g005	Pda	Pda Phoenix dactylifera bHLH family protein	100	5e-77	243
CUFF.32471.1	PDK_30s65509418g001	Pda	Pda Phoenix dactylifera WRKY family protein	100	1e-122	357
CUFF.32551.1	PDK_30s846091g001	Pda	Pda Phoenix dactylifera bZIP family protein	100	6e-135	398
CUFF.32578.2	PDK_30s849551g004	Pda	Pda Phoenix dactylifera bHLH family protein	100	2e-145	431
CUFF.32755.1	PDK_30s1192821g010	Pda	Pda Phoenix dactylifera bZIP family protein	100	7e-38	142
CUFF.32771.1	PDK_30s883821g007	Pda	Pda Phoenix dactylifera Nin-like family protein	100	5e-95	299
CUFF.32773.1	PDK_30s883821g007	Pda	Pda Phoenix dactylifera Nin-like family protein	100	1e-141	419
CUFF.32774.1	PDK_30s883821g007	Pda	Pda Phoenix dactylifera Nin-like family protein	100	0	551
CUFF.32789.1	PDK_30s883821g016	Pda	Pda Phoenix dactylifera FAR1 family protein	100	0	868
CUFF.32789.2	PDK_30s883821g016	Pda	Pda Phoenix dactylifera FAR1 family protein	100	0	1607
CUFF.32906.2	PDK_30s942051g004	Pda	Pda Phoenix dactylifera NAC family protein	100	3e-23	90.5
CUFF.32906.1	PDK_30s942051g004	Pda	Pda Phoenix dactylifera NAC family protein	100	6e-114	335
CUFF.32908.1	PDK_30s942051g003	Pda	Pda Phoenix dactylifera NAC family protein	100	0	662
CUFF.32909.1	PDK_30s942051g002	Pda	Pda Phoenix dactylifera NAC family protein	100	0	629
CUFF.32976.1	Ghi015674	Ghi	Ghi Gossypium hirsutum Dof family protein	100	1e-53	185
CUFF.32976.2	Ghi015674	Ghi	Ghi Gossypium hirsutum Dof family protein	100	6e-52	185
CUFF.33000.1	PDK_30s65509148g003	Pda	Pda Phoenix dactylifera MYB family protein	100	2e-66	208
CUFF.33002.1	PDK_30s881851g001	Pda	Pda Phoenix dactylifera C2H2 family protein	100	3e-101	295
CUFF.33100.1	PDK_30s1040661g001	Pda	Pda Phoenix dactylifera GRF family protein	100	2e-51	169
CUFF.33102.1	PDK_30s823221g002	Pda	Pda Phoenix dactylifera AP2 family protein	100	5e-161	458
CUFF.33160.1	PDK_30s707661g003	Pda	Pda Phoenix dactylifera BBR-BPC family protein	100	0	561
CUFF.33164.1	PDK_30s707661g002	Pda	Pda Phoenix dactylifera HD-ZIP family protein	100	7e-90	281
CUFF.33165.1	PDK_30s707661g001	Pda	Pda Phoenix dactylifera ZF-HD family protein	100	3e-64	202
CUFF.33175.1	PDK_30s814491g001	Pda	Pda Phoenix dactylifera G2-like family protein	100	1e-110	330
CUFF.33176.1	PDK_30s814491g001	Pda	Pda Phoenix dactylifera G2-like family protein	100	5e-30	115
CUFF.33177.2	Ghi015674	Ghi	Ghi Gossypium hirsutum Dof family protein	100	3e-53	185
CUFF.33191.2	PDK_30s976561g001	Pda	Pda Phoenix dactylifera bZIP family protein	100	1e-132	401
CUFF.33191.1	PDK_30s976561g001	Pda	Pda Phoenix dactylifera bZIP family protein	100	1e-23	103
CUFF.33192.2	PDK_30s976561g001	Pda	Pda Phoenix dactylifera bZIP family protein	100	2e-28	113
CUFF.33192.1	PDK_30s976561g001	Pda	Pda Phoenix dactylifera bZIP family protein	100	1e-28	113
CUFF.33231.1	PDK_30s715151g001	Pda	Pda Phoenix dactylifera bHLH family protein	100	9e-57	192
CUFF.33231.1	PDK_30s715151g001	Pda	Pda Phoenix dactylifera bHLH family protein	100	2e-49	102
CUFF.33231.2	PDK_30s715151g001	Pda	Pda Phoenix dactylifera bHLH family protein	100	2e-25	102
CUFF.33245.1	PDK_30s715151g005	Pda	Pda Phoenix dactylifera NF-YB family protein	100	1e-102	302
CUFF.33536.1	PDK_30s687431g001	Pda	Pda Phoenix dactylifera B3 family protein	100	1e-52	189
CUFF.33536.2	PDK_30s687431g001	Pda	Pda Phoenix dactylifera B3 family protein	100	1e-52	189
CUFF.33574.1	PDK_30s1203181g001	Pda	Pda Phoenix dactylifera GATA family protein	100	9e-17	78.2
CUFF.33597.1	PDK_30s683631g005	Pda	Pda Phoenix dactylifera LBD family protein	100	3e-58	197
CUFF.33597.1	PDK_30s683631g005	Pda	Pda Phoenix dactylifera LBD family protein	100	7e-52	180
CUFF.33598.1	PDK_30s683631g005	Pda	Pda Phoenix dactylifera LBD family protein	100	4e-120	354
CUFF.33802.1	PDK_30s657001g004	Pda	Pda Phoenix dactylifera bHLH family protein	100	1e-125	363
CUFF.33855.1	PDK_30s772912g005	Pda	Pda Phoenix dactylifera bZIP family protein	100	2e-23	105
CUFF.33855.2	PDK_30s772912g005	Pda	Pda Phoenix dactylifera bZIP family protein	100	2e-23	105
CUFF.33898.1	PDK_30s711421g002	Pda	Pda Phoenix dactylifera NAC family protein	100	0	577
CUFF.33905.1	PDK_30s929081g002	Pda	Pda Phoenix dactylifera LBD family protein	100	3e-99	311
CUFF.33916.1	PDK_30s1197911g001	Pda	Pda Phoenix dactylifera MYB family protein	100	2e-146	421
CUFF.33917.1	PDK_30s1197911g001	Pda	Pda Phoenix dactylifera MYB family protein	100	4e-54	176
CUFF.33941.1	PDK_30s914091g001	Pda	Pda Phoenix dactylifera WRKY family protein	100	9e-149	450
CUFF.33941.1	PDK_30s914091g001	Pda	Pda Phoenix dactylifera WRKY family protein	100	9e-149	99.4
CUFF.34001.1	PDK_30s988751g004	Pda	Pda Phoenix dactylifera C2H2 family protein	100	1e-73	230
CUFF.34142.1	PDK_30s907721g005	Pda	Pda Phoenix dactylifera GRAS family protein	100	0	740
CUFF.34245.1	PDK_30s759111g001	Pda	Pda Phoenix dactylifera TALE family protein	100	1e-88	267
CUFF.34346.1	PDK_30s916311g004	Pda	Pda Phoenix dactylifera G2-like family protein	100	3e-118	248
CUFF.34346.2	PDK_30s916311g004	Pda	Pda Phoenix dactylifera G2-like family protein	100	1e-77	239
CUFF.34346.3	PDK_30s916311g004	Pda	Pda Phoenix dactylifera G2-like family protein	100	6e-41	145
CUFF.34355.1	PDK_30s774131g007	Pda	Pda Phoenix dactylifera C2H2 family protein	100	4e-119	347
CUFF.34370.1	PDK_30s774131g011	Pda	Pda Phoenix dactylifera bHLH family protein	100	2e-71	225
CUFF.34372.1	PDK_30s774131g011	Pda	Pda Phoenix dactylifera bHLH family protein	100	5e-35	124
CUFF.34405.1	PDK_30s677941g002	Pda	Pda Phoenix dactylifera NF-YC family protein	100	3e-144	424
CUFF.34405.2	PDK_30s677941g002	Pda	Pda Phoenix dactylifera NF-YC family protein	100	2e-97	110
CUFF.34419.1	PDK_30s854261g004	Pda	Pda Phoenix dactylifera bZIP family protein	100	2e-87	271
CUFF.34493.1	PDK_30s722581g001	Pda	Pda Phoenix dactylifera FAR1 family protein	100	5e-08	59.3
CUFF.34493.2	PDK_30s722581g001	Pda	Pda Phoenix dactylifera FAR1 family protein	100	5e-08	59.3
CUFF.34501.1	PDK_30s829751g001	Pda	Pda Phoenix dactylifera AP2 family protein	100	2e-170	497
CUFF.34634.1	PDK_30s911131g005	Pda	Pda Phoenix dactylifera NAC family protein	100	5e-63	200
CUFF.34637.1	PDK_30s911131g006	Pda	Pda Phoenix dactylifera MIKC family protein	100	9e-38	132
CUFF.34758.3	PDK_30s1014301g001	Pda	Pda Phoenix dactylifera bZIP family protein	100	0	626
CUFF.34758.3	PDK_30s1014301g001	Pda	Pda Phoenix dactylifera bZIP family protein	100	4e-11	67.8
CUFF.34758.1	PDK_30s1014301g001	Pda	Pda Phoenix dactylifera bZIP family protein	100	0	626
CUFF.34758.1	PDK_30s1014301g001	Pda	Pda Phoenix dactylifera bZIP family protein	100	4e-11	67.8
CUFF.34758.2	PDK_30s1014301g001	Pda	Pda Phoenix dactylifera bZIP family protein	100	0	626
CUFF.34758.2	PDK_30s1014301g001	Pda	Pda Phoenix dactylifera bZIP family protein	100	4e-11	67.8
CUFF.35087.1	PDK_30s1141221g020	Pda	Pda Phoenix dactylifera WRKY family protein	100	2e-95	295
CUFF.35087.2	PDK_30s1141221g020	Pda	Pda Phoenix dactylifera WRKY family protein	100	7e-93	295
CUFF.35091.1	PDK_30s1141221g022	Pda	Pda Phoenix dactylifera C2H2 family protein	100	3e-74	239
CUFF.35092.1	PDK_30s1141221g022	Pda	Pda Phoenix dactylifera C2H2 family protein	100	2e-71	225
CUFF.35207.1	PDK_30s943301g001	Pda	Pda Phoenix dactylifera bZIP family protein	100	3e-131	385
CUFF.35207.1	PDK_30s943301g001	Pda	Pda Phoenix dactylifera bZIP family protein	100	6e-27	111
CUFF.35238.1	PDK_30s1122501g011	Pda	Pda Phoenix dactylifera bHLH family protein	100	5e-90	271
CUFF.35239.1	PDK_30s1122501g012	Pda	Pda Phoenix dactylifera WRKY family protein	100	0	623
CUFF.35239.2	PDK_30s1122501g012	Pda	Pda Phoenix dactylifera WRKY family protein	100	0	623
CUFF.35263.2	PDK_30s787781g005	Pda	Pda Phoenix dactylifera bZIP family protein	100	2e-133	396
CUFF.35405.1	PDK_30s883021g002	Pda	Pda Phoenix dactylifera ERF family protein	100	2e-136	401
CUFF.35495.1	GSMUA_Achr4P01430_001	Mac	Mac Musa acuminata YABBY family protein	100	2e-13	62
CUFF.35614.1	PDK_30s752671g001	Pda	Pda Phoenix dactylifera TALE family protein	100	3e-33	123
CUFF.35615.1	PDK_30s752671g001	Pda	Pda Phoenix dactylifera TALE family protein	100	8e-25	97.1
CUFF.35616.1	PDK_30s752671g001	Pda	Pda Phoenix dactylifera TALE family protein	100	9e-48	160
CUFF.35643.1	PDK_30s910611g001	Pda	Pda Phoenix dactylifera ERF family protein	100	2e-111	323
CUFF.35644.1	PDK_30s849011g001	Pda	Pda Phoenix dactylifera AP2 family protein	100	9e-75	240
CUFF.36122.1	PDK_30s844971g007	Pda	Pda Phoenix dactylifera MYB family protein	100	3e-118	341
CUFF.36147.1	PDK_30s718951g001	Pda	Pda Phoenix dactylifera ARF family protein	100	0	1219
CUFF.36147.1	PDK_30s718951g001	Pda	Pda Phoenix dactylifera ARF family protein	100	2e-82	286
CUFF.36250.1	PDK_30s792411g001	Pda	Pda Phoenix dactylifera bHLH family protein	100	1e-37	135
CUFF.36252.1	PDK_30s792411g001	Pda	Pda Phoenix dactylifera bHLH family protein	100	9e-99	293
CUFF.36259.1	PDK_30s870811g001	Pda	Pda Phoenix dactylifera bZIP family protein	100	7e-80	254
CUFF.36264.1	PDK_30s870811g005	Pda	Pda Phoenix dactylifera NAC family protein	100	0	883
CUFF.36272.1	PDK_30s870811g010	Pda	Pda Phoenix dactylifera MYB family protein	100	1e-60	195
CUFF.36338.1	PDK_30s729581g007	Pda	Pda Phoenix dactylifera TALE family protein	100	2e-37	134
CUFF.36338.2	PDK_30s729581g007	Pda	Pda Phoenix dactylifera TALE family protein	100	2e-71	134
CUFF.36338.4	PDK_30s729581g007	Pda	Pda Phoenix dactylifera TALE family protein	100	4e-44	42.7
CUFF.36576.1	PDK_30s800981g002	Pda	Pda Phoenix dactylifera C2H2 family protein	100	1e-66	220
CUFF.36656.1	PDK_30s666001g001	Pda	Pda Phoenix dactylifera HD-ZIP family protein	100	9e-17	80.1
CUFF.36662.1	MDP0000263713	Mdo	Mdo Malus domestica ubiquitin 6	100	1e-40	150
CUFF.36662.1	MDP0000263713	Mdo	Mdo Malus domestica ubiquitin 6	100	1e-40	150
CUFF.36662.1	MDP0000263713	Mdo	Mdo Malus domestica ubiquitin 6	100	5e-37	140
CUFF.36791.1	PDK_30s661191g015	Pda	Pda Phoenix dactylifera G2-like family protein	100	2e-34	131
CUFF.36792.1	PDK_30s661191g015	Pda	Pda Phoenix dactylifera G2-like family protein	100	4e-141	404
CUFF.36792.2	PDK_30s661191g015	Pda	Pda Phoenix dactylifera G2-like family protein	100	9e-83	252
CUFF.36863.1	PDK_30s912081g001	Pda	Pda Phoenix dactylifera MYB family protein	100	8e-82	246
CUFF.36864.1	PDK_30s912081g002	Pda	Pda Phoenix dactylifera MYB_related family protein	100	1e-99	293
CUFF.36877.2	PDK_30s1085001g001	Pda	Pda Phoenix dactylifera GRF family protein	100	7e-11	63.5
CUFF.36931.1	PDK_30s821521g001	Pda	Pda Phoenix dactylifera FAR1 family protein	100	0	1452
CUFF.36966.1	PDK_30s925571g003	Pda	Pda Phoenix dactylifera bHLH family protein	100	0	549
CUFF.37055.3	PDK_30s971691g003	Pda	Pda Phoenix dactylifera VOZ family protein	100	0	790
CUFF.37115.1	PDK_30s1042271g003	Pda	Pda Phoenix dactylifera bZIP family protein	100	6e-139	409
CUFF.37117.1	PDK_30s1042271g004	Pda	Pda Phoenix dactylifera FAR1 family protein	100	0	1737
CUFF.37117.2	PDK_30s1042271g004	Pda	Pda Phoenix dactylifera FAR1 family protein	100	0	1737
CUFF.37151.1	PDK_30s1143431g003	Pda	Pda Phoenix dactylifera MYB family protein	100	5e-161	459
CUFF.37182.2	PDK_30s931481g009	Pda	Pda Phoenix dactylifera E2F/DP family protein	100	0	679
CUFF.37202.1	PDK_30s1053721g006	Pda	Pda Phoenix dactylifera bZIP family protein	100	0	658
CUFF.37232.1	Ghi015674	Ghi	Ghi Gossypium hirsutum Dof family protein	100	6e-54	185
CUFF.37232.2	Ghi015674	Ghi	Ghi Gossypium hirsutum Dof family protein	100	6e-54	185
CUFF.37296.1	PDK_30s925071g008	Pda	Pda Phoenix dactylifera MYB_related family protein	100	7e-15	80.9
CUFF.37299.1	PDK_30s925071g014	Pda	Pda Phoenix dactylifera C2H2 family protein	100	0	975
CUFF.37300.1	PDK_30s925071g014	Pda	Pda Phoenix dactylifera C2H2 family protein	100	0	975
CUFF.37301.1	PDK_30s925071g016	Pda	Pda Phoenix dactylifera GRAS family protein	100	0	961
CUFF.37372.1	PDK_30s745031g002	Pda	Pda Phoenix dactylifera WRKY family protein	100	0	534
CUFF.37552.1	PDK_30s751561g002	Pda	Pda Phoenix dactylifera B3 family protein	100	1e-51	176
CUFF.37565.1	PDK_30s1106101g002	Pda	Pda Phoenix dactylifera NAC family protein	100	3e-89	57.4
CUFF.37700.1	PDK_30s655291g001	Pda	Pda Phoenix dactylifera AP2 family protein	100	7e-25	96.7
CUFF.37701.1	PDK_30s655291g001	Pda	Pda Phoenix dactylifera AP2 family protein	100	4e-18	77.8
CUFF.37702.1	PDK_30s655291g001	Pda	Pda Phoenix dactylifera AP2 family protein	100	4e-137	324
CUFF.37702.1	PDK_30s655291g001	Pda	Pda Phoenix dactylifera AP2 family protein	100	4e-137	152
CUFF.37702.1	PDK_30s655291g001	Pda	Pda Phoenix dactylifera AP2 family protein	100	4e-137	47.8
CUFF.37702.1	PDK_30s655291g001	Pda	Pda Phoenix dactylifera AP2 family protein	100	4e-137	28.5
CUFF.37713.1	PDK_30s976271g003	Pda	Pda Phoenix dactylifera Dof family protein	100	3e-163	463
CUFF.37852.1	PDK_30s818991g005	Pda	Pda Phoenix dactylifera MYB family protein	100	5e-100	294
CUFF.37889.1	PDK_30s6550952g001	Pda	Pda Phoenix dactylifera C2H2 family protein	100	0	1026
CUFF.37890.1	PDK_30s6550952g001	Pda	Pda Phoenix dactylifera C2H2 family protein	100	0	1026
CUFF.37892.1	PDK_30s6550952g003	Pda	Pda Phoenix dactylifera NAC family protein	100	3e-99	293
CUFF.37929.1	PDK_30s1049341g002	Pda	Pda Phoenix dactylifera TALE family protein	100	7e-166	476
CUFF.38024.1	PDK_30s1014611g003	Pda	Pda Phoenix dactylifera G2-like family protein	100	6e-97	291
CUFF.38025.1	PDK_30s1014611g003	Pda	Pda Phoenix dactylifera G2-like family protein	100	2e-71	224
CUFF.38026.1	PDK_30s1014611g003	Pda	Pda Phoenix dactylifera G2-like family protein	100	2e-25	105
CUFF.38334.1	PDK_30s1033551g001	Pda	Pda Phoenix dactylifera bZIP family protein	100	1e-152	441
CUFF.38362.1	PDK_30s900381g003	Pda	Pda Phoenix dactylifera C2H2 family protein	100	2e-88	265
CUFF.38418.1	PDK_30s714681g011	Pda	Pda Phoenix dactylifera G2-like family protein	100	1e-171	416
CUFF.38418.2	PDK_30s714681g011	Pda	Pda Phoenix dactylifera G2-like family protein	100	1e-171	416
CUFF.38422.1	PDK_30s714681g012	Pda	Pda Phoenix dactylifera G2-like family protein	100	9e-144	417
CUFF.38600.1	PDK_30s685001g003	Pda	Pda Phoenix dactylifera LBD family protein	100	3e-102	308
CUFF.38665.1	PDK_30s816181g003	Pda	Pda Phoenix dactylifera WRKY family protein	100	0	563
CUFF.38663.1	PDK_30s816181g002	Pda	Pda Phoenix dactylifera WRKY family protein	100	6e-20	84.3
CUFF.38664.1	PDK_30s816181g002	Pda	Pda Phoenix dactylifera WRKY family protein	100	5e-67	209
CUFF.38666.1	PDK_30s816181g001	Pda	Pda Phoenix dactylifera WRKY family protein	100	1e-114	339
CUFF.38905.1	PDK_30s891671g001	Pda	Pda Phoenix dactylifera bHLH family protein	100	7e-86	263
CUFF.38906.1	PDK_30s891671g001	Pda	Pda Phoenix dactylifera bHLH family protein	100	1e-98	306
CUFF.39001.1	PDK_30s687281g002	Pda	Pda Phoenix dactylifera HSF family protein	100	5e-140	434
CUFF.39001.1	PDK_30s687281g002	Pda	Pda Phoenix dactylifera HSF family protein	100	1e-25	112
CUFF.39002.1	PDK_30s687281g002	Pda	Pda Phoenix dactylifera HSF family protein	100	0	542
CUFF.39016.1	PDK_30s760891g001	Pda	Pda Phoenix dactylifera C2H2 family protein	100	3e-171	509
CUFF.39016.1	PDK_30s760891g001	Pda	Pda Phoenix dactylifera C2H2 family protein	100	1e-107	344
CUFF.39016.2	PDK_30s760891g001	Pda	Pda Phoenix dactylifera C2H2 family protein	100	0	848
CUFF.39016.3	PDK_30s760891g001	Pda	Pda Phoenix dactylifera C2H2 family protein	100	0	848
CUFF.39041.1	PDK_30s684311g002	Pda	Pda Phoenix dactylifera bHLH family protein	100	1e-50	171
CUFF.39042.1	PDK_30s684311g002	Pda	Pda Phoenix dactylifera bHLH family protein	100	6e-68	217
CUFF.39154.1	PDK_30s664641g001	Pda	Pda Phoenix dactylifera bHLH family protein	100	4e-180	512
CUFF.39178.1	PDK_30s662921g001	Pda	Pda Phoenix dactylifera MIKC family protein	100	1e-19	58.5
CUFF.39298.1	PDK_30s992571g002	Pda	Pda Phoenix dactylifera bHLH family protein	100	1e-40	141
CUFF.39299.1	PDK_30s992571g002	Pda	Pda Phoenix dactylifera bHLH family protein	100	2e-18	82.4
CUFF.39376.1	PDK_30s968991g001	Pda	Pda Phoenix dactylifera NAC family protein	100	1e-112	335
CUFF.39377.1	PDK_30s968991g001	Pda	Pda Phoenix dactylifera NAC family protein	100	2e-112	328
CUFF.39395.1	PDK_30s1011711g001	Pda	Pda Phoenix dactylifera ZF-HD family protein	100	1e-84	254
CUFF.39403.1	PDK_30s1011711g005	Pda	Pda Phoenix dactylifera NAC family protein	100	0	560
CUFF.39403.2	PDK_30s1011711g005	Pda	Pda Phoenix dactylifera NAC family protein	100	2e-161	481
CUFF.39411.1	PDK_30s679071g007	Pda	Pda Phoenix dactylifera MIKC family protein	100	3e-53	178
CUFF.39409.1	PDK_30s679071g007	Pda	Pda Phoenix dactylifera MIKC family protein	100	1e-31	118
CUFF.39537.1	PDK_30s776781g003	Pda	Pda Phoenix dactylifera Trihelix family protein	100	0	620
CUFF.39535.1	PDK_30s776781g003	Pda	Pda Phoenix dactylifera Trihelix family protein	100	0	620
CUFF.39628.1	PDK_30s882821g001	Pda	Pda Phoenix dactylifera SBP family protein	100	4e-54	192
CUFF.39638.2	PDK_30s1100871g001	Pda	Pda Phoenix dactylifera Trihelix family protein	100	0	579
CUFF.39778.1	PDK_30s1133891g002	Pda	Pda Phoenix dactylifera HD-ZIP family protein	100	6e-54	138
CUFF.39778.1	PDK_30s1133891g002	Pda	Pda Phoenix dactylifera HD-ZIP family protein	100	6e-54	92.4
CUFF.39778.2	PDK_30s1133891g002	Pda	Pda Phoenix dactylifera HD-ZIP family protein	100	1e-108	321
CUFF.39778.2	PDK_30s1133891g002	Pda	Pda Phoenix dactylifera HD-ZIP family protein	100	1e-108	92.4
CUFF.39779.1	PDK_30s1133891g002	Pda	Pda Phoenix dactylifera HD-ZIP family protein	100	2e-59	189
CUFF.39899.1	PDK_30s929832g001	Pda	Pda Phoenix dactylifera GRAS family protein	100	2e-33	124
CUFF.39911.1	Ghi015674	Ghi	Ghi Gossypium hirsutum Dof family protein	100	2e-53	185
CUFF.39920.1	PDK_30s763631g002	Pda	Pda Phoenix dactylifera Trihelix family protein	100	0	750
CUFF.39921.1	PDK_30s763631g002	Pda	Pda Phoenix dactylifera Trihelix family protein	100	0	750
CUFF.40030.1	PDK_30s1061801g001	Pda	Pda Phoenix dactylifera MYB_related family protein	100	4e-27	119
CUFF.40030.2	PDK_30s1061801g001	Pda	Pda Phoenix dactylifera MYB_related family protein	100	4e-27	119
CUFF.40039.1	PDK_30s671251g009	Pda	Pda Phoenix dactylifera GRAS family protein	100	1e-104	316
CUFF.40108.2	PDK_30s671761g003	Pda	Pda Phoenix dactylifera C2H2 family protein	100	3e-76	140
CUFF.40143.1	PDK_30s1022651g003	Pda	Pda Phoenix dactylifera FAR1 family protein	100	0	931
CUFF.40239.1	PDK_30s736671g001	Pda	Pda Phoenix dactylifera MYB_related family protein	100	4e-88	266
CUFF.40361.1	PDK_30s871351g008	Pda	Pda Phoenix dactylifera ERF family protein	100	4e-112	110
CUFF.40382.1	PDK_30s1103041g001	Pda	Pda Phoenix dactylifera MYB family protein	100	0	602
CUFF.40440.1	PDK_30s6550973g003	Pda	Pda Phoenix dactylifera G2-like family protein	100	4e-10	63.9
CUFF.40440.2	PDK_30s6550973g003	Pda	Pda Phoenix dactylifera G2-like family protein	100	4e-10	63.9
CUFF.40488.1	PDK_30s1080961g001	Pda	Pda Phoenix dactylifera NAC family protein	100	4e-58	187
CUFF.40577.1	PDK_30s741891g011	Pda	Pda Phoenix dactylifera Nin-like family protein	100	4e-99	310
CUFF.40578.1	PDK_30s741891g011	Pda	Pda Phoenix dactylifera Nin-like family protein	100	4e-41	145
CUFF.40605.1	PDK_30s1078331g001	Pda	Pda Phoenix dactylifera MYB family protein	100	0	690
CUFF.40613.1	PDK_30s709981g002	Pda	Pda Phoenix dactylifera MYB family protein	100	0	557
CUFF.40629.1	PDK_30s682431g001	Pda	Pda Phoenix dactylifera bHLH family protein	100	2e-109	324
CUFF.40842.1	PDK_30s721891g003	Pda	Pda Phoenix dactylifera GRAS family protein	100	0	758
CUFF.40973.1	PDK_30s837411g011	Pda	Pda Phoenix dactylifera MYB family protein	100	4e-126	363
CUFF.40985.1	PDK_30s837411g006	Pda	Pda Phoenix dactylifera NF-YC family protein	100	2e-29	110
CUFF.41215.1	PDK_30s943701g002	Pda	Pda Phoenix dactylifera NAC family protein	100	1e-53	177
CUFF.41222.1	PDK_30s704841g002	Pda	Pda Phoenix dactylifera BBR-BPC family protein	100	0	619
CUFF.41222.2	PDK_30s704841g002	Pda	Pda Phoenix dactylifera BBR-BPC family protein	100	0	619
CUFF.41375.1	PDK_30s838351g003	Pda	Pda Phoenix dactylifera ARR-B family protein	100	0	201
CUFF.41469.1	Ghi015674	Ghi	Ghi Gossypium hirsutum Dof family protein	100	5e-54	185
CUFF.41474.1	PDK_30s1070141g018	Pda	Pda Phoenix dactylifera C2H2 family protein	100	5e-101	296
CUFF.41540.1	PDK_30s1074861g022	Pda	Pda Phoenix dactylifera MYB family protein	100	9e-53	182
CUFF.41541.1	PDK_30s1074861g023	Pda	Pda Phoenix dactylifera MYB family protein	100	0	533
CUFF.41558.1	PDK_30s945381g005	Pda	Pda Phoenix dactylifera MYB_related family protein	100	1e-117	340
CUFF.41558.1	PDK_30s945381g005	Pda	Pda Phoenix dactylifera MYB_related family protein	100	1e-117	104
CUFF.41558.2	PDK_30s945381g005	Pda	Pda Phoenix dactylifera MYB_related family protein	100	0	471
CUFF.41558.2	PDK_30s945381g005	Pda	Pda Phoenix dactylifera MYB_related family protein	100	0	104
CUFF.41577.1	PDK_30s930251g004	Pda	Pda Phoenix dactylifera WRKY family protein	100	6e-86	276
CUFF.41578.1	PDK_30s930251g004	Pda	Pda Phoenix dactylifera WRKY family protein	100	6e-130	376
CUFF.41575.1	PDK_30s930251g004	Pda	Pda Phoenix dactylifera WRKY family protein	100	2e-40	140
CUFF.41576.1	PDK_30s930251g004	Pda	Pda Phoenix dactylifera WRKY family protein	100	6e-40	140
CUFF.41666.1	PDK_30s695601g004	Pda	Pda Phoenix dactylifera NAC family protein	100	9e-66	207
CUFF.41928.1	PDK_30s687521g002	Pda	Pda Phoenix dactylifera C2H2 family protein	100	4e-167	492
CUFF.41929.1	PDK_30s687521g002	Pda	Pda Phoenix dactylifera C2H2 family protein	100	5e-102	309
CUFF.41960.1	PDK_30s863331g003	Pda	Pda Phoenix dactylifera ARF family protein	100	2e-140	449
CUFF.42018.1	PDK_30s664661g003	Pda	Pda Phoenix dactylifera Nin-like family protein	100	4e-09	55.8
CUFF.42113.1	PDK_30s1049951g004	Pda	Pda Phoenix dactylifera GATA family protein	100	3e-78	254
CUFF.42113.2	PDK_30s1049951g004	Pda	Pda Phoenix dactylifera GATA family protein	100	7e-79	254
CUFF.42114.1	PDK_30s1049951g004	Pda	Pda Phoenix dactylifera GATA family protein	100	2e-81	254
CUFF.42134.2	PDK_30s679431g003	Pda	Pda Phoenix dactylifera FAR1 family protein	100	0	985
CUFF.42152.1	PDK_30s1171331g002	Pda	Pda Phoenix dactylifera MYB family protein	100	1e-170	484
CUFF.42171.1	Pbr038199.1	Pbr	Pbr Pyrus bretschneideri MYB_related family protein	100	2e-43	30.4
CUFF.42236.1	PDK_30s705791g001	Pda	Pda Phoenix dactylifera WRKY family protein	100	2e-69	226
CUFF.42236.1	PDK_30s705791g001	Pda	Pda Phoenix dactylifera WRKY family protein	100	1e-33	128
CUFF.42236.2	PDK_30s705791g001	Pda	Pda Phoenix dactylifera WRKY family protein	100	1e-117	348
CUFF.42237.2	PDK_30s705791g001	Pda	Pda Phoenix dactylifera WRKY family protein	100	2e-34	129
CUFF.42426.2	MDP0000423596	Mdo	Mdo Malus domestica Homeobox-leucine zipper protein family	100	3e-06	47
CUFF.42479.1	PDK_30s6550949g018	Pda	Pda Phoenix dactylifera MYB family protein	100	6e-159	462
CUFF.42482.3	PDK_30s6550949g015	Pda	Pda Phoenix dactylifera B3 family protein	100	6e-96	289
CUFF.42586.1	PDK_30s1089541g005	Pda	Pda Phoenix dactylifera bHLH family protein	100	2e-166	470
CUFF.42644.1	PDK_30s1070441g009	Pda	Pda Phoenix dactylifera ARF family protein	100	0	637
CUFF.42647.3	PDK_30s1070441g009	Pda	Pda Phoenix dactylifera ARF family protein	100	0	823
CUFF.42647.1	PDK_30s1070441g009	Pda	Pda Phoenix dactylifera ARF family protein	100	0	823
CUFF.42647.2	PDK_30s1070441g009	Pda	Pda Phoenix dactylifera ARF family protein	100	0	823
CUFF.42652.1	PDK_30s1070441g010	Pda	Pda Phoenix dactylifera C3H family protein	100	0	1340
CUFF.42677.1	PDK_30s896621g013	Pda	Pda Phoenix dactylifera C2H2 family protein	100	8e-06	47.4
CUFF.42713.1	PDK_30s904561g013	Pda	Pda Phoenix dactylifera MYB_related family protein	100	0	780
CUFF.42871.1	PDK_30s680691g001	Pda	Pda Phoenix dactylifera C3H family protein	100	2e-06	45.4
CUFF.42935.1	PDK_30s672181g003	Pda	Pda Phoenix dactylifera MYB_related family protein	100	2e-96	306
CUFF.42935.2	PDK_30s672181g003	Pda	Pda Phoenix dactylifera MYB_related family protein	100	2e-98	306
CUFF.42992.1	PDK_30s1044541g001	Pda	Pda Phoenix dactylifera DBB family protein	100	2e-161	462
CUFF.43072.2	PDK_30s701651g002	Pda	Pda Phoenix dactylifera FAR1 family protein	100	5e-33	139
CUFF.43073.1	PDK_30s701651g002	Pda	Pda Phoenix dactylifera FAR1 family protein	100	3e-17	83.2
CUFF.43411.1	PDK_30s702691g023	Pda	Pda Phoenix dactylifera ARR-B family protein	100	1e-10	57
CUFF.43413.1	PDK_30s702691g023	Pda	Pda Phoenix dactylifera ARR-B family protein	100	2e-117	339
CUFF.43445.1	PDK_30s65509147g001	Pda	Pda Phoenix dactylifera MYB family protein	100	3e-174	490
CUFF.43490.1	PDK_30s919591g001	Pda	Pda Phoenix dactylifera NF-YA family protein	100	7e-74	234
CUFF.43542.1	PDK_30s870931g002	Pda	Pda Phoenix dactylifera MYB family protein	100	8e-26	100
CUFF.43560.1	PDK_30s731801g007	Pda	Pda Phoenix dactylifera BBR-BPC family protein	100	0	568
CUFF.43580.1	Ghi015674	Ghi	Ghi Gossypium hirsutum Dof family protein	100	2e-53	185
CUFF.43605.1	PDK_30s725571g001	Pda	Pda Phoenix dactylifera MYB_related family protein	100	7e-176	499
CUFF.43605.1	PDK_30s725571g001	Pda	Pda Phoenix dactylifera MYB_related family protein	100	2e-17	84.3
CUFF.43605.2	PDK_30s725571g001	Pda	Pda Phoenix dactylifera MYB_related family protein	100	2e-178	499
CUFF.43631.1	PDK_30s758851g001	Pda	Pda Phoenix dactylifera HD-ZIP family protein	100	5e-119	376
CUFF.43695.1	PDK_30s796641g001	Pda	Pda Phoenix dactylifera LBD family protein	100	1e-110	323
CUFF.43707.1	PDK_30s763941g003	Pda	Pda Phoenix dactylifera NF-YB family protein	100	2e-60	199
CUFF.43707.2	PDK_30s763941g003	Pda	Pda Phoenix dactylifera NF-YB family protein	100	6e-61	199
CUFF.43771.1	PDK_30s765181g004	Pda	Pda Phoenix dactylifera bHLH family protein	100	1e-162	460
CUFF.43832.1	PDK_30s999931g002	Pda	Pda Phoenix dactylifera Trihelix family protein	100	4e-67	232
CUFF.43832.2	PDK_30s999931g002	Pda	Pda Phoenix dactylifera Trihelix family protein	100	4e-75	231
CUFF.43863.1	PDK_30s1023091g001	Pda	Pda Phoenix dactylifera MYB family protein	100	0	1813
CUFF.43871.1	PDK_30s893951g001	Pda	Pda Phoenix dactylifera S1Fa-like family protein	100	3e-11	62.4
CUFF.44020.1	Ghi015674	Ghi	Ghi Gossypium hirsutum Dof family protein	100	2e-57	185
CUFF.44045.1	PDK_30s790611g009	Pda	Pda Phoenix dactylifera MYB family protein	100	3e-96	289
CUFF.44046.1	PDK_30s790611g009	Pda	Pda Phoenix dactylifera MYB family protein	100	4e-122	353
CUFF.44047.1	PDK_30s790611g009	Pda	Pda Phoenix dactylifera MYB family protein	100	5e-22	89
CUFF.44056.1	PDK_30s790611g005	Pda	Pda Phoenix dactylifera C2H2 family protein	100	5e-109	321
CUFF.44118.1	PDK_30s909171g006	Pda	Pda Phoenix dactylifera bZIP family protein	100	2e-21	94
CUFF.44120.1	PDK_30s909171g006	Pda	Pda Phoenix dactylifera bZIP family protein	100	3e-148	432
CUFF.44194.2	PDK_30s909061g006	Pda	Pda Phoenix dactylifera bZIP family protein	100	8e-111	341
CUFF.44216.1	PDK_30s680531g004	Pda	Pda Phoenix dactylifera BBR-BPC family protein	100	0	569
CUFF.44215.1	PDK_30s680531g004	Pda	Pda Phoenix dactylifera BBR-BPC family protein	100	0	552
CUFF.44215.2	PDK_30s680531g004	Pda	Pda Phoenix dactylifera BBR-BPC family protein	100	0	569
CUFF.44237.1	PDK_30s680531g012	Pda	Pda Phoenix dactylifera WRKY family protein	100	0	616
CUFF.44584.1	PDK_30s934551g005	Pda	Pda Phoenix dactylifera ERF family protein	100	0	566
CUFF.44639.3	PDK_30s779351g001	Pda	Pda Phoenix dactylifera NAC family protein	100	6e-23	90.1
CUFF.44639.2	PDK_30s779351g001	Pda	Pda Phoenix dactylifera NAC family protein	100	5e-114	336
CUFF.44639.2	PDK_30s779351g001	Pda	Pda Phoenix dactylifera NAC family protein	100	5e-06	48.5
CUFF.44639.1	PDK_30s779351g001	Pda	Pda Phoenix dactylifera NAC family protein	100	3e-114	336
CUFF.44639.1	PDK_30s779351g001	Pda	Pda Phoenix dactylifera NAC family protein	100	4e-06	48.5
CUFF.44736.1	PDK_30s912251g001	Pda	Pda Phoenix dactylifera HD-ZIP family protein	100	3e-164	468
CUFF.44824.1	PDK_30s1050381g029	Pda	Pda Phoenix dactylifera C3H family protein	100	0	626
CUFF.44828.1	PDK_30s1046841g003	Pda	Pda Phoenix dactylifera CPP family protein	100	6e-99	321
CUFF.44828.1	PDK_30s1046841g003	Pda	Pda Phoenix dactylifera CPP family protein	100	9e-23	104
CUFF.44879.1	PDK_30s766431g001	Pda	Pda Phoenix dactylifera FAR1 family protein	100	0	630
CUFF.45059.1	PDK_30s689881g001	Pda	Pda Phoenix dactylifera NZZ/SPL family protein	100	2e-60	99
CUFF.45059.2	PDK_30s689881g001	Pda	Pda Phoenix dactylifera NZZ/SPL family protein	100	1e-60	99
CUFF.45105.1	PDK_30s1183591g002	Pda	Pda Phoenix dactylifera NAC family protein	100	0	632
CUFF.45105.2	PDK_30s1183591g002	Pda	Pda Phoenix dactylifera NAC family protein	100	0	632
CUFF.45106.1	PDK_30s1183591g002	Pda	Pda Phoenix dactylifera NAC family protein	100	2e-117	349
CUFF.45238.1	PDK_30s1086261g001	Pda	Pda Phoenix dactylifera WRKY family protein	100	9e-80	117
CUFF.45361.1	PDK_30s940251g001	Pda	Pda Phoenix dactylifera GRAS family protein	100	0	1041
CUFF.45372.1	GSVIVT01014158001	Vvi	Vvi Vitis vinifera BES1/BZR1 homolog 4	100	8e-16	79.3
CUFF.45439.1	PDK_30s1148281g022	Pda	Pda Phoenix dactylifera ARR-B family protein	100	0	726
CUFF.5268.1	PDK_30s682911g002	Pda	Pda Phoenix dactylifera C2H2 family protein	99.89	0	1584
CUFF.5268.2	PDK_30s682911g002	Pda	Pda Phoenix dactylifera C2H2 family protein	99.89	0	1584
CUFF.2016.1	PDK_30s841991g001	Pda	Pda Phoenix dactylifera ARF family protein	99.88	0	1558
CUFF.34629.1	PDK_30s911131g003	Pda	Pda Phoenix dactylifera FAR1 family protein	99.87	0	1524
CUFF.17845.1	PDK_30s1170601g001	Pda	Pda Phoenix dactylifera C3H family protein	99.86	0	1157
CUFF.17846.1	PDK_30s1170601g001	Pda	Pda Phoenix dactylifera C3H family protein	99.86	0	1157
CUFF.24375.2	PDK_30s6550916g003	Pda	Pda Phoenix dactylifera FAR1 family protein	99.86	0	1413
CUFF.24375.3	PDK_30s6550916g003	Pda	Pda Phoenix dactylifera FAR1 family protein	99.86	0	1413
CUFF.28665.2	PDK_30s844271g003	Pda	Pda Phoenix dactylifera FAR1 family protein	99.86	0	1410
CUFF.34706.1	PDK_30s799101g001	Pda	Pda Phoenix dactylifera ARF family protein	99.84	0	1252
CUFF.37296.1	PDK_30s925071g008	Pda	Pda Phoenix dactylifera MYB_related family protein	99.83	0	1033
CUFF.18254.1	PDK_30s942751g001	Pda	Pda Phoenix dactylifera MYB_related family protein	99.82	0	972
CUFF.1302.1	PDK_30s839611g001	Pda	Pda Phoenix dactylifera FAR1 family protein	99.8	0	1019
CUFF.3464.1	PDK_30s755971g002	Pda	Pda Phoenix dactylifera MYB_related family protein	99.8	0	930
CUFF.38511.1	PDK_30s760301g004	Pda	Pda Phoenix dactylifera bHLH family protein	99.8	0	924
CUFF.5272.1	PDK_30s962821g001	Pda	Pda Phoenix dactylifera ARR-B family protein	99.79	0	892
CUFF.11624.2	PDK_30s866091g002	Pda	Pda Phoenix dactylifera FAR1 family protein	99.79	0	947
CUFF.24806.1	PDK_30s1131521g003	Pda	Pda Phoenix dactylifera C2H2 family protein	99.79	0	875
CUFF.36726.1	PDK_30s895901g001	Pda	Pda Phoenix dactylifera GRAS family protein	99.79	0	891
CUFF.17061.1	PDK_30s1110641g001	Pda	Pda Phoenix dactylifera Dof family protein	99.78	0	929
CUFF.36806.1	PDK_30s864791g001	Pda	Pda Phoenix dactylifera G2-like family protein	99.77	0	848
CUFF.13494.1	PDK_30s927771g007	Pda	Pda Phoenix dactylifera Dof family protein	99.76	0	809
CUFF.42006.1	PDK_30s743291g002	Pda	Pda Phoenix dactylifera Nin-like family protein	99.76	0	1686
CUFF.5222.1	PDK_30s764621g002	Pda	Pda Phoenix dactylifera ARF family protein	99.73	0	717
CUFF.13484.1	PDK_30s1174771g003	Pda	Pda Phoenix dactylifera NAC family protein	99.73	0	686
CUFF.29646.1	PDK_30s770951g002	Pda	Pda Phoenix dactylifera ARF family protein	99.73	0	1427
CUFF.42679.1	PDK_30s896621g013	Pda	Pda Phoenix dactylifera C2H2 family protein	99.73	0	647
CUFF.45170.1	PDK_30s932191g002	Pda	Pda Phoenix dactylifera WRKY family protein	99.73	0	674
CUFF.6263.1	PDK_30s722281g001	Pda	Pda Phoenix dactylifera TALE family protein	99.72	0	693
CUFF.29187.1	PDK_30s1201231g001	Pda	Pda Phoenix dactylifera ARF family protein	99.72	0	1348
CUFF.35043.1	PDK_30s928781g002	Pda	Pda Phoenix dactylifera MYB family protein	99.72	0	657
CUFF.37182.3	PDK_30s931481g009	Pda	Pda Phoenix dactylifera E2F/DP family protein	99.72	0	674
CUFF.17096.1	PDK_30s867661g004	Pda	Pda Phoenix dactylifera NAC family protein	99.71	0	716
CUFF.19172.1	PDK_30s787831g004	Pda	Pda Phoenix dactylifera NAC family protein	99.71	0	713
CUFF.28302.1	PDK_30s1148161g002	Pda	Pda Phoenix dactylifera BES1 family protein	99.71	5e-180	520
CUFF.32325.2	PDK_30s1041821g001	Pda	Pda Phoenix dactylifera C3H family protein	99.71	0	704
CUFF.32325.3	PDK_30s1041821g001	Pda	Pda Phoenix dactylifera C3H family protein	99.71	0	704
CUFF.1840.1	PDK_30s1076451g001	Pda	Pda Phoenix dactylifera NAC family protein	99.7	0	582
CUFF.4416.1	PDK_30s916951g001	Pda	Pda Phoenix dactylifera NAC family protein	99.7	0	691
CUFF.6465.1	PDK_30s830451g001	Pda	Pda Phoenix dactylifera NAC family protein	99.7	0	628
CUFF.24124.1	PDK_30s1161861g004	Pda	Pda Phoenix dactylifera C3H family protein	99.7	0	628
CUFF.35952.1	PDK_30s879811g002	Pda	Pda Phoenix dactylifera GRAS family protein	99.7	0	1176
CUFF.35953.1	PDK_30s879811g002	Pda	Pda Phoenix dactylifera GRAS family protein	99.7	0	1176
CUFF.9281.1	PDK_30s1151651g002	Pda	Pda Phoenix dactylifera HSF family protein	99.69	0	510
CUFF.11241.1	PDK_30s1028391g001	Pda	Pda Phoenix dactylifera HSF family protein	99.69	1e-142	422
CUFF.15088.1	PDK_30s1146061g001	Pda	Pda Phoenix dactylifera bZIP family protein	99.69	0	630
CUFF.32578.3	PDK_30s849551g004	Pda	Pda Phoenix dactylifera bHLH family protein	99.69	0	526
CUFF.32789.1	PDK_30s883821g016	Pda	Pda Phoenix dactylifera FAR1 family protein	99.69	0	594
CUFF.33855.1	PDK_30s772912g005	Pda	Pda Phoenix dactylifera bZIP family protein	99.69	0	585
CUFF.35659.1	PDK_30s922211g002	Pda	Pda Phoenix dactylifera GRF family protein	99.69	3e-179	510
CUFF.16336.1	PDK_30s65509539g002	Pda	Pda Phoenix dactylifera bZIP family protein	99.68	4e-164	483
CUFF.22404.2	PDK_30s701111g001	Pda	Pda Phoenix dactylifera bHLH family protein	99.68	0	534
CUFF.22696.1	PDK_30s673181g001	Pda	Pda Phoenix dactylifera GRAS family protein	99.68	0	610
CUFF.23856.1	PDK_30s728141g003	Pda	Pda Phoenix dactylifera G2-like family protein	99.68	0	585
CUFF.31703.1	PDK_30s915541g002	Pda	Pda Phoenix dactylifera HD-ZIP family protein	99.67	0	594
CUFF.38783.1	PDK_30s731301g004	Pda	Pda Phoenix dactylifera NAC family protein	99.67	0	640
CUFF.41426.1	PDK_30s819171g001	Pda	Pda Phoenix dactylifera C3H family protein	99.67	0	520
CUFF.5017.2	PDK_30s1170901g002	Pda	Pda Phoenix dactylifera MYB family protein	99.66	0	555
CUFF.31516.1	PDK_30s1042241g001	Pda	Pda Phoenix dactylifera TALE family protein	99.66	0	575
CUFF.35768.1	PDK_30s6550951g007	Pda	Pda Phoenix dactylifera MYB family protein	99.66	0	609
CUFF.35768.2	PDK_30s6550951g007	Pda	Pda Phoenix dactylifera MYB family protein	99.66	0	609
CUFF.41556.1	PDK_30s945381g005	Pda	Pda Phoenix dactylifera MYB_related family protein	99.66	0	604
CUFF.43715.1	PDK_30s1083451g003	Pda	Pda Phoenix dactylifera Dof family protein	99.66	5e-150	433
CUFF.45144.1	PDK_30s922631g001	Pda	Pda Phoenix dactylifera C3H family protein	99.66	8e-167	478
CUFF.21601.1	PDK_30s711201g001	Pda	Pda Phoenix dactylifera bZIP family protein	99.65	5e-174	503
CUFF.24038.1	PDK_30s964352g001	Pda	Pda Phoenix dactylifera NAC family protein	99.65	0	601
CUFF.30633.3	PDK_30s806661g003	Pda	Pda Phoenix dactylifera WRKY family protein	99.65	0	527
CUFF.43574.1	PDK_30s844721g010	Pda	Pda Phoenix dactylifera G2-like family protein	99.65	6e-178	505
CUFF.1436.1	PDK_30s890781g001	Pda	Pda Phoenix dactylifera GeBP family protein	99.64	3e-136	405
CUFF.5624.2	PDK_30s711191g007	Pda	Pda Phoenix dactylifera GRAS family protein	99.64	0	488
CUFF.7450.1	PDK_30s867521g002	Pda	Pda Phoenix dactylifera TALE family protein	99.64	0	556
CUFF.14312.1	PDK_30s785981g004	Pda	Pda Phoenix dactylifera MYB family protein	99.64	6e-175	497
CUFF.8069.2	PDK_30s994951g001	Pda	Pda Phoenix dactylifera FAR1 family protein	99.63	0	1541
CUFF.23475.1	PDK_30s886601g001	Pda	Pda Phoenix dactylifera MYB family protein	99.63	0	534
CUFF.28301.1	PDK_30s1148161g002	Pda	Pda Phoenix dactylifera BES1 family protein	99.63	8e-134	414
CUFF.42937.1	PDK_30s672181g003	Pda	Pda Phoenix dactylifera MYB_related family protein	99.63	2e-164	483
CUFF.44769.1	PDK_30s942371g002	Pda	Pda Phoenix dactylifera ERF family protein	99.63	4e-166	474
CUFF.1304.1	PDK_30s839611g001	Pda	Pda Phoenix dactylifera FAR1 family protein	99.62	1e-135	424
CUFF.3210.1	PDK_30s679881g007	Pda	Pda Phoenix dactylifera MYB family protein	99.62	4e-165	473
CUFF.5653.1	PDK_30s813012g001	Pda	Pda Phoenix dactylifera C2H2 family protein	99.62	0	522
CUFF.27159.1	PDK_30s674671g001	Pda	Pda Phoenix dactylifera HD-ZIP family protein	99.62	4e-179	503
CUFF.13020.2	PDK_30s1193741g005	Pda	Pda Phoenix dactylifera CAMTA family protein	99.61	2e-173	496
CUFF.5017.1	PDK_30s1170901g002	Pda	Pda Phoenix dactylifera MYB family protein	99.6	2e-157	462
CUFF.27228.1	PDK_30s771701g004	Pda	Pda Phoenix dactylifera G2-like family protein	99.6	2e-173	498
CUFF.3205.1	PDK_30s736731g001	Pda	Pda Phoenix dactylifera C3H family protein	99.59	0	979
CUFF.25664.1	PDK_30s674801g004	Pda	Pda Phoenix dactylifera G2-like family protein	99.59	2e-169	481
CUFF.25999.1	PDK_30s839411g020	Pda	Pda Phoenix dactylifera WRKY family protein	99.59	3e-139	411
CUFF.42097.1	PDK_30s752721g001	Pda	Pda Phoenix dactylifera C3H family protein	99.59	8e-138	419
CUFF.3015.1	PDK_30s691921g002	Pda	Pda Phoenix dactylifera WRKY family protein	99.58	3e-133	389
CUFF.3828.1	PDK_30s793471g001	Pda	Pda Phoenix dactylifera NAC family protein	99.58	4e-144	410
CUFF.14447.2	PDK_30s1081791g004	Pda	Pda Phoenix dactylifera G2-like family protein	99.58	8e-136	390
CUFF.20249.1	PDK_30s737311g001	Pda	Pda Phoenix dactylifera MYB family protein	99.58	7e-103	309
CUFF.32578.1	PDK_30s849551g004	Pda	Pda Phoenix dactylifera bHLH family protein	99.58	8e-117	356
CUFF.21821.1	PDK_30s655061g002	Pda	Pda Phoenix dactylifera C2H2 family protein	99.57	2e-149	433
CUFF.37019.1	PDK_30s963251g002	Pda	Pda Phoenix dactylifera bHLH family protein	99.57	1e-124	375
CUFF.37020.1	PDK_30s963251g002	Pda	Pda Phoenix dactylifera bHLH family protein	99.57	2e-124	375
CUFF.44120.2	PDK_30s909171g006	Pda	Pda Phoenix dactylifera bZIP family protein	99.57	5e-136	399
CUFF.21482.1	PDK_30s1114731g003	Pda	Pda Phoenix dactylifera bZIP family protein	99.56	4e-126	371
CUFF.33668.1	PDK_30s758801g007	Pda	Pda Phoenix dactylifera C2H2 family protein	99.56	3e-145	419
CUFF.33898.2	PDK_30s711421g002	Pda	Pda Phoenix dactylifera NAC family protein	99.56	2e-155	441
CUFF.36990.1	PDK_30s681021g002	Pda	Pda Phoenix dactylifera WRKY family protein	99.55	0	832
CUFF.4701.1	PDK_30s817631g002	Pda	Pda Phoenix dactylifera C2H2 family protein	99.54	0	831
CUFF.5479.1	PDK_30s989101g001	Pda	Pda Phoenix dactylifera bHLH family protein	99.54	4e-113	341
CUFF.10249.1	PDK_30s6550950g011	Pda	Pda Phoenix dactylifera SBP family protein	99.53	3e-143	406
CUFF.28611.1	PDK_30s979351g002	Pda	Pda Phoenix dactylifera C3H family protein	99.53	0	1284
CUFF.45171.1	PDK_30s932191g002	Pda	Pda Phoenix dactylifera WRKY family protein	99.53	2e-141	414
CUFF.11284.1	PDK_30s787421g002	Pda	Pda Phoenix dactylifera MYB_related family protein	99.52	3e-153	434
CUFF.35363.1	PDK_30s795811g001	Pda	Pda Phoenix dactylifera Trihelix family protein	99.52	0	772
CUFF.35363.2	PDK_30s795811g001	Pda	Pda Phoenix dactylifera Trihelix family protein	99.52	0	772
CUFF.42100.1	PDK_30s755201g001	Pda	Pda Phoenix dactylifera C2H2 family protein	99.52	0	732
CUFF.27251.2	PDK_30s1065091g007	Pda	Pda Phoenix dactylifera ERF family protein	99.51	2e-132	389
CUFF.23859.1	PDK_30s728141g003	Pda	Pda Phoenix dactylifera G2-like family protein	99.5	1e-136	406
CUFF.26176.1	PDK_30s984861g008	Pda	Pda Phoenix dactylifera G2-like family protein	99.5	4e-133	389
CUFF.37182.1	PDK_30s931481g009	Pda	Pda Phoenix dactylifera E2F/DP family protein	99.5	3e-135	406
CUFF.11179.1	PDK_30s1153071g001	Pda	Pda Phoenix dactylifera FAR1 family protein	99.49	0	1144
CUFF.29957.1	PDK_30s769691g001	Pda	Pda Phoenix dactylifera C2H2 family protein	99.49	0	758
CUFF.41960.1	PDK_30s863331g003	Pda	Pda Phoenix dactylifera ARF family protein	99.49	0	1016
CUFF.7268.1	PDK_30s1193191g001	Pda	Pda Phoenix dactylifera GRF family protein	99.48	0	668
CUFF.42925.1	PDK_30s954211g001	Pda	Pda Phoenix dactylifera WRKY family protein	99.48	1e-81	266
CUFF.42924.1	PDK_30s954211g001	Pda	Pda Phoenix dactylifera WRKY family protein	99.48	5e-82	266
CUFF.32907.1	PDK_30s942051g003	Pda	Pda Phoenix dactylifera NAC family protein	99.47	6e-111	335
CUFF.41314.1	PDK_30s872811g002	Pda	Pda Phoenix dactylifera NAC family protein	99.47	0	1138
CUFF.41314.2	PDK_30s872811g002	Pda	Pda Phoenix dactylifera NAC family protein	99.47	0	1138
CUFF.32403.1	PDK_30s6550989g009	Pda	Pda Phoenix dactylifera G2-like family protein	99.46	2e-83	257
CUFF.17548.1	PDK_30s782931g001	Pda	Pda Phoenix dactylifera NAC family protein	99.45	3e-123	357
CUFF.8092.1	PDK_30s1206201g001	Pda	Pda Phoenix dactylifera ERF family protein	99.44	1e-84	271
CUFF.14777.1	PDK_30s751961g001	Pda	Pda Phoenix dactylifera bHLH family protein	99.44	9e-89	270
CUFF.19918.2	PDK_30s761251g004	Pda	Pda Phoenix dactylifera MYB family protein	99.44	0	671
CUFF.29235.1	PDK_30s731461g001	Pda	Pda Phoenix dactylifera MYB family protein	99.44	8e-111	337
CUFF.29236.1	PDK_30s731461g001	Pda	Pda Phoenix dactylifera MYB family protein	99.44	2e-111	337
CUFF.37698.1	PDK_30s678801g001	Pda	Pda Phoenix dactylifera C3H family protein	99.44	0	594
CUFF.45060.1	PDK_30s689881g001	Pda	Pda Phoenix dactylifera NZZ/SPL family protein	99.44	2e-89	276
CUFF.15047.1	PDK_30s6550926g024	Pda	Pda Phoenix dactylifera HD-ZIP family protein	99.43	7e-111	326
CUFF.23479.1	PDK_30s784071g001	Pda	Pda Phoenix dactylifera AP2 family protein	99.43	1e-114	342
CUFF.3275.1	PDK_30s1185041g002	Pda	Pda Phoenix dactylifera B3 family protein	99.42	2e-119	358
CUFF.9438.1	PDK_30s927281g003	Pda	Pda Phoenix dactylifera E2F/DP family protein	99.42	0	352
CUFF.9559.2	PDK_30s853591g002	Pda	Pda Phoenix dactylifera WRKY family protein	99.42	0	877
CUFF.9559.1	PDK_30s853591g002	Pda	Pda Phoenix dactylifera WRKY family protein	99.42	0	877
CUFF.15478.1	PDK_30s1025361g003	Pda	Pda Phoenix dactylifera WRKY family protein	99.42	0	945
CUFF.27465.1	PDK_30s1067021g003	Pda	Pda Phoenix dactylifera WRKY family protein	99.42	1e-122	353
CUFF.43103.1	PDK_30s989601g001	Pda	Pda Phoenix dactylifera LBD family protein	99.42	3e-115	335
CUFF.13622.1	PDK_30s1166341g001	Pda	Pda Phoenix dactylifera bHLH family protein	99.41	3e-68	221
CUFF.20833.1	PDK_30s1179691g001	Pda	Pda Phoenix dactylifera NAC family protein	99.41	8e-108	323
CUFF.16914.1	PDK_30s665621g001	Pda	Pda Phoenix dactylifera MYB family protein	99.4	0	544
CUFF.16914.2	PDK_30s665621g001	Pda	Pda Phoenix dactylifera MYB family protein	99.4	0	544
CUFF.39148.1	PDK_30s884401g002	Pda	Pda Phoenix dactylifera HD-ZIP family protein	99.4	3e-108	327
CUFF.39154.2	PDK_30s664641g001	Pda	Pda Phoenix dactylifera bHLH family protein	99.4	9e-82	254
CUFF.14777.2	PDK_30s751961g001	Pda	Pda Phoenix dactylifera bHLH family protein	99.39	8e-172	491
CUFF.21868.1	PDK_30s722152g002	Pda	Pda Phoenix dactylifera WRKY family protein	99.39	0	599
CUFF.38662.1	PDK_30s816181g002	Pda	Pda Phoenix dactylifera WRKY family protein	99.39	2e-118	348
CUFF.39148.2	PDK_30s884401g002	Pda	Pda Phoenix dactylifera HD-ZIP family protein	99.39	6e-109	325
CUFF.12441.1	PDK_30s762461g016	Pda	Pda Phoenix dactylifera ERF family protein	99.38	5e-98	289
CUFF.43196.1	PDK_30s699271g010	Pda	Pda Phoenix dactylifera MYB family protein	99.38	1e-81	256
CUFF.15454.1	PDK_30s1022981g004	Pda	Pda Phoenix dactylifera ERF family protein	99.37	2e-176	519
CUFF.22085.1	PDK_30s732061g003	Pda	Pda Phoenix dactylifera E2F/DP family protein	99.37	1e-108	325
CUFF.23610.1	PDK_30s1190441g011	Pda	Pda Phoenix dactylifera bHLH family protein	99.37	8e-108	315
CUFF.19918.1	PDK_30s761251g004	Pda	Pda Phoenix dactylifera MYB family protein	99.36	0	570
CUFF.20934.1	PDK_30s885671g003	Pda	Pda Phoenix dactylifera SBP family protein	99.36	0	1028
CUFF.35833.1	PDK_30s732171g005	Pda	Pda Phoenix dactylifera MYB family protein	99.36	0	612
CUFF.2534.1	PDK_30s746191g001	Pda	Pda Phoenix dactylifera C3H family protein	99.35	6e-102	303
CUFF.11624.1	PDK_30s866091g002	Pda	Pda Phoenix dactylifera FAR1 family protein	99.33	1e-89	280
CUFF.14321.1	PDK_30s779621g008	Pda	Pda Phoenix dactylifera bHLH family protein	99.33	2e-95	292
CUFF.41378.2	PDK_30s711681g001	Pda	Pda Phoenix dactylifera HSF family protein	99.33	0	566
CUFF.5624.1	PDK_30s711191g007	Pda	Pda Phoenix dactylifera GRAS family protein	99.32	1e-94	305
CUFF.5624.2	PDK_30s711191g007	Pda	Pda Phoenix dactylifera GRAS family protein	99.32	1e-94	305
CUFF.2455.1	PDK_30s1181731g001	Pda	Pda Phoenix dactylifera NAC family protein	99.31	0	615
CUFF.4970.2	PDK_30s975321g005	Pda	Pda Phoenix dactylifera MYB family protein	99.31	0	1681
CUFF.33163.1	PDK_30s707661g002	Pda	Pda Phoenix dactylifera HD-ZIP family protein	99.31	0	832
CUFF.43072.1	PDK_30s701651g002	Pda	Pda Phoenix dactylifera FAR1 family protein	99.31	0	1396
CUFF.43072.2	PDK_30s701651g002	Pda	Pda Phoenix dactylifera FAR1 family protein	99.31	0	1396
CUFF.7322.2	PDK_30s1098031g002	Pda	Pda Phoenix dactylifera bHLH family protein	99.3	0	296
CUFF.12038.1	PDK_30s1145071g002	Pda	Pda Phoenix dactylifera bZIP family protein	99.3	0	559
CUFF.15973.1	PDK_30s873781g005	Pda	Pda Phoenix dactylifera C3H family protein	99.3	0	601
CUFF.21278.2	PDK_30s761711g002	Pda	Pda Phoenix dactylifera MYB_related family protein	99.29	1e-170	485
CUFF.43603.1	PDK_30s724491g001	Pda	Pda Phoenix dactylifera MYB_related family protein	99.29	8e-95	281
CUFF.27227.1	PDK_30s771701g004	Pda	Pda Phoenix dactylifera G2-like family protein	99.28	0	824
CUFF.35206.1	PDK_30s943301g001	Pda	Pda Phoenix dactylifera bZIP family protein	99.27	2e-91	286
CUFF.9603.2	PDK_30s65509157g005	Pda	Pda Phoenix dactylifera bHLH family protein	99.26	3e-175	505
CUFF.44957.1	PDK_30s787431g001	Pda	Pda Phoenix dactylifera HD-ZIP family protein	99.26	1e-93	279
CUFF.12326.1	PDK_30s786021g001	Pda	Pda Phoenix dactylifera NAC family protein	99.25	0	541
CUFF.19862.1	PDK_30s709441g003	Pda	Pda Phoenix dactylifera bZIP family protein	99.25	8e-163	469
CUFF.22829.1	PDK_30s861471g001	Pda	Pda Phoenix dactylifera ERF family protein	99.23	6e-174	499
CUFF.26557.2	PDK_30s785711g009	Pda	Pda Phoenix dactylifera ERF family protein	99.23	0	522
CUFF.43414.1	PDK_30s702691g023	Pda	Pda Phoenix dactylifera ARR-B family protein	99.23	3e-90	270
CUFF.4925.1	PDK_30s795141g001	Pda	Pda Phoenix dactylifera LFY family protein	99.22	5e-85	271
CUFF.4926.1	PDK_30s795141g001	Pda	Pda Phoenix dactylifera LFY family protein	99.22	6e-88	271
CUFF.23278.1	PDK_30s771491g005	Pda	Pda Phoenix dactylifera C3H family protein	99.22	3e-63	222
CUFF.32436.1	PDK_30s975801g005	Pda	Pda Phoenix dactylifera bHLH family protein	99.22	8e-59	194
CUFF.33536.1	PDK_30s687431g001	Pda	Pda Phoenix dactylifera B3 family protein	99.22	2e-165	483
CUFF.33536.2	PDK_30s687431g001	Pda	Pda Phoenix dactylifera B3 family protein	99.22	3e-165	483
CUFF.15580.2	PDK_30s830191g001	Pda	Pda Phoenix dactylifera BES1 family protein	99.21	3e-51	172
CUFF.42996.1	PDK_30s1116031g003	Pda	Pda Phoenix dactylifera MYB family protein	99.21	4e-52	175
CUFF.26629.2	PDK_30s894041g001	Pda	Pda Phoenix dactylifera GRF family protein	99.2	0	688
CUFF.41884.1	PDK_30s945591g001	Pda	Pda Phoenix dactylifera WOX family protein	99.2	7e-151	433
CUFF.25690.1	PDK_30s835991g004	Pda	Pda Phoenix dactylifera NF-YC family protein	99.19	4e-80	251
CUFF.25691.1	PDK_30s835991g004	Pda	Pda Phoenix dactylifera NF-YC family protein	99.19	2e-82	251
CUFF.25691.2	PDK_30s835991g004	Pda	Pda Phoenix dactylifera NF-YC family protein	99.19	2e-82	251
CUFF.40605.2	PDK_30s1078331g001	Pda	Pda Phoenix dactylifera MYB family protein	99.19	7e-170	484
CUFF.9961.1	PDK_30s744692g001	Pda	Pda Phoenix dactylifera FAR1 family protein	99.18	0	1226
CUFF.10181.1	PDK_30s1141531g006	Pda	Pda Phoenix dactylifera G2-like family protein	99.18	1e-171	488
CUFF.35682.1	GSMUA_Achr4P07150_001	Mac	Mac Musa acuminata NAC family protein	99.18	7e-79	257
CUFF.9962.1	PDK_30s744692g001	Pda	Pda Phoenix dactylifera FAR1 family protein	99.17	0	1221
CUFF.11048.1	PDK_30s943081g003	Pda	Pda Phoenix dactylifera B3 family protein	99.17	0	475
CUFF.11797.1	PDK_30s720441g001	Pda	Pda Phoenix dactylifera WOX family protein	99.17	4e-71	219
CUFF.18214.2	PDK_30s861851g002	Pda	Pda Phoenix dactylifera LBD family protein	99.17	7e-68	231
CUFF.34948.1	PDK_30s1148281g014	Pda	Pda Phoenix dactylifera ERF family protein	99.16	2e-130	379
CUFF.37930.1	PDK_30s1049341g002	Pda	Pda Phoenix dactylifera TALE family protein	99.16	5e-76	240
CUFF.32325.1	PDK_30s1041821g001	Pda	Pda Phoenix dactylifera C3H family protein	99.15	0	699
CUFF.35404.1	PDK_30s883021g002	Pda	Pda Phoenix dactylifera ERF family protein	99.15	2e-82	273
CUFF.10163.1	PDK_30s1001281g002	Pda	Pda Phoenix dactylifera bHLH family protein	99.14	3e-72	233
CUFF.44194.2	PDK_30s909061g006	Pda	Pda Phoenix dactylifera bZIP family protein	99.14	2e-67	228
CUFF.44194.1	PDK_30s909061g006	Pda	Pda Phoenix dactylifera bZIP family protein	99.14	2e-65	228
CUFF.5480.1	PDK_30s989101g001	Pda	Pda Phoenix dactylifera bHLH family protein	99.12	7e-155	452
CUFF.15046.1	PDK_30s6550926g024	Pda	Pda Phoenix dactylifera HD-ZIP family protein	99.12	6e-64	205
CUFF.27636.1	PDK_30s938381g001	Pda	Pda Phoenix dactylifera C3H family protein	99.09	2e-72	227
CUFF.35754.1	PDK_30s6550951g017	Pda	Pda Phoenix dactylifera WOX family protein	99.09	9e-54	171
CUFF.4970.1	PDK_30s975321g005	Pda	Pda Phoenix dactylifera MYB family protein	99.08	0	1228
CUFF.4970.3	PDK_30s975321g005	Pda	Pda Phoenix dactylifera MYB family protein	99.08	0	1228
CUFF.26004.1	PDK_30s839411g021	Pda	Pda Phoenix dactylifera WRKY family protein	99.08	1e-68	217
CUFF.44562.2	PDK_30s654821g002	Pda	Pda Phoenix dactylifera FAR1 family protein	99.08	0	1249
CUFF.7742.1	PDK_30s712151g006	Pda	Pda Phoenix dactylifera HB-PHD family protein	99.07	6e-58	195
CUFF.7742.2	PDK_30s712151g006	Pda	Pda Phoenix dactylifera HB-PHD family protein	99.07	9e-57	195
CUFF.21178.1	PDK_30s1022021g002	Pda	Pda Phoenix dactylifera MYB family protein	99.07	0	655
CUFF.22300.1	PDK_30s681041g002	Pda	Pda Phoenix dactylifera MYB family protein	99.07	3e-157	452
CUFF.34837.1	PDK_30s6550969g005	Pda	Pda Phoenix dactylifera GATA family protein	99.07	0	771
CUFF.34837.2	PDK_30s6550969g005	Pda	Pda Phoenix dactylifera GATA family protein	99.07	0	771
CUFF.41926.1	PDK_30s1179501g001	Pda	Pda Phoenix dactylifera G2-like family protein	99.06	3e-72	220
CUFF.1625.1	PDK_30s1051821g002	Pda	Pda Phoenix dactylifera FAR1 family protein	99.05	1e-108	204
CUFF.17044.1	PDK_30s724861g001	Pda	Pda Phoenix dactylifera MYB family protein	99.04	5e-114	336
CUFF.24766.2	PDK_30s1210051g004	Pda	Pda Phoenix dactylifera CAMTA family protein	99.04	9e-57	216
CUFF.7088.1	PDK_30s779741g003	Pda	Pda Phoenix dactylifera GATA family protein	99.03	2e-120	352
CUFF.7629.1	PDK_30s800801g004	Pda	Pda Phoenix dactylifera WOX family protein	99.03	4e-176	508
CUFF.7629.2	PDK_30s800801g004	Pda	Pda Phoenix dactylifera WOX family protein	99.03	9e-174	508
CUFF.7629.3	PDK_30s800801g004	Pda	Pda Phoenix dactylifera WOX family protein	99.03	7e-175	508
CUFF.42096.1	PDK_30s752721g001	Pda	Pda Phoenix dactylifera C3H family protein	99.03	0	1129
CUFF.43195.1	PDK_30s699271g010	Pda	Pda Phoenix dactylifera MYB family protein	99.03	2e-119	350
CUFF.44879.1	PDK_30s766431g001	Pda	Pda Phoenix dactylifera FAR1 family protein	99.03	0	1020
CUFF.34405.2	PDK_30s677941g002	Pda	Pda Phoenix dactylifera NF-YC family protein	99.02	2e-97	268
CUFF.40108.2	PDK_30s671761g003	Pda	Pda Phoenix dactylifera C2H2 family protein	99.02	3e-76	165
CUFF.40109.1	PDK_30s671761g003	Pda	Pda Phoenix dactylifera C2H2 family protein	99.02	8e-76	165
CUFF.5493.2	PDK_30s713921g001	Pda	Pda Phoenix dactylifera HSF family protein	99.01	5e-77	200
CUFF.9962.1	PDK_30s744692g001	Pda	Pda Phoenix dactylifera FAR1 family protein	99	1e-107	216
CUFF.31992.1	PDK_30s730711g001	Pda	Pda Phoenix dactylifera bHLH family protein	99	6e-161	464
CUFF.37722.1	PDK_30s912581g004	Pda	Pda Phoenix dactylifera NF-YB family protein	99	1e-63	198
CUFF.28440.1	PDK_30s655861g002	Pda	Pda Phoenix dactylifera WRKY family protein	98.98	0	706
CUFF.11344.3	PDK_30s731031g006	Pda	Pda Phoenix dactylifera bHLH family protein	98.97	1e-112	339
CUFF.40606.1	PDK_30s1078331g001	Pda	Pda Phoenix dactylifera MYB family protein	98.97	2e-50	173
CUFF.9962.1	PDK_30s744692g001	Pda	Pda Phoenix dactylifera FAR1 family protein	98.96	1e-107	197
CUFF.9961.1	PDK_30s744692g001	Pda	Pda Phoenix dactylifera FAR1 family protein	98.94	4e-52	200
CUFF.12153.1	PDK_30s1119031g004	Pda	Pda Phoenix dactylifera LBD family protein	98.94	5e-64	199
CUFF.18187.1	PDK_30s877781g003	Pda	Pda Phoenix dactylifera C2H2 family protein	98.94	0	553
CUFF.21717.1	PDK_30s65509498g002	Pda	Pda Phoenix dactylifera C3H family protein	98.94	2e-51	190
CUFF.24278.1	PDK_30s1039581g002	Pda	Pda Phoenix dactylifera Dof family protein	98.94	0	561
CUFF.27689.1	PDK_30s704941g001	Pda	Pda Phoenix dactylifera bHLH family protein	98.93	0	703
CUFF.11285.1	PDK_30s948281g002	Pda	Pda Phoenix dactylifera MYB_related family protein	98.92	6e-59	192
CUFF.43574.2	PDK_30s844721g010	Pda	Pda Phoenix dactylifera G2-like family protein	98.92	4e-170	484
CUFF.43574.3	PDK_30s844721g010	Pda	Pda Phoenix dactylifera G2-like family protein	98.92	2e-168	484
CUFF.12305.1	PDK_30s672321g007	Pda	Pda Phoenix dactylifera MYB family protein	98.91	2e-57	198
CUFF.11828.1	PDK_30s1045641g002	Pda	Pda Phoenix dactylifera NAC family protein	98.9	2e-66	201
CUFF.15455.1	PDK_30s1022981g004	Pda	Pda Phoenix dactylifera ERF family protein	98.9	2e-42	162
CUFF.29620.1	PDK_30s1082231g001	Pda	Pda Phoenix dactylifera ERF family protein	98.88	2e-87	280
CUFF.37565.1	PDK_30s1106101g002	Pda	Pda Phoenix dactylifera NAC family protein	98.88	3e-89	192
CUFF.3827.1	PDK_30s793471g001	Pda	Pda Phoenix dactylifera NAC family protein	98.86	7e-42	143
CUFF.9002.1	Ghi015674	Ghi	Ghi Gossypium hirsutum Dof family protein	98.85	5e-54	185
CUFF.26584.1	Ghi015674	Ghi	Ghi Gossypium hirsutum Dof family protein	98.85	5e-53	184
CUFF.33103.1	PDK_30s823221g002	Pda	Pda Phoenix dactylifera AP2 family protein	98.85	3e-110	335
CUFF.35354.1	Ghi015674	Ghi	Ghi Gossypium hirsutum Dof family protein	98.85	3e-53	184
CUFF.40112.1	EMT26190	Ata	Ata Aegilops tauschii MYB family protein	98.85	4e-61	187
CUFF.7322.1	PDK_30s1098031g002	Pda	Pda Phoenix dactylifera bHLH family protein	98.84	0	354
CUFF.10628.2	PDK_30s1116821g001	Pda	Pda Phoenix dactylifera bHLH family protein	98.84	9e-118	338
CUFF.3224.1	PDK_30s679881g001	Pda	Pda Phoenix dactylifera HSF family protein	98.82	0	696
CUFF.31716.1	PDK_30s1116211g001	Pda	Pda Phoenix dactylifera G2-like family protein	98.82	1e-129	394
CUFF.33906.1	PDK_30s929081g003	Pda	Pda Phoenix dactylifera FAR1 family protein	98.82	0	1174
CUFF.33906.2	PDK_30s929081g003	Pda	Pda Phoenix dactylifera FAR1 family protein	98.82	0	1174
CUFF.10449.1	PDK_30s882291g001	Pda	Pda Phoenix dactylifera TALE family protein	98.81	7e-101	311
CUFF.24459.1	PDK_30s749921g002	Pda	Pda Phoenix dactylifera AP2 family protein	98.81	0	660
CUFF.1247.1	PDK_30s1141931g003	Pda	Pda Phoenix dactylifera NAC family protein	98.8	5e-135	317
CUFF.8406.2	PDK_30s929681g001	Pda	Pda Phoenix dactylifera MYB family protein	98.79	3e-151	433
CUFF.10628.1	PDK_30s1116821g001	Pda	Pda Phoenix dactylifera bHLH family protein	98.79	6e-109	322
CUFF.21868.2	PDK_30s722152g002	Pda	Pda Phoenix dactylifera WRKY family protein	98.78	5e-114	336
CUFF.5511.1	PDK_30s1037231g001	Pda	Pda Phoenix dactylifera HB-other family protein	98.77	0	1338
CUFF.7721.1	PDK_30s969931g003	Pda	Pda Phoenix dactylifera GATA family protein	98.77	9e-146	423
CUFF.15589.1	PDK_30s830191g005	Pda	Pda Phoenix dactylifera Trihelix family protein	98.77	3e-13	70.9
CUFF.24853.1	PDK_30s970651g001	Pda	Pda Phoenix dactylifera TALE family protein	98.77	0	639
CUFF.39180.1	PDK_30s662921g001	Pda	Pda Phoenix dactylifera MIKC family protein	98.77	7e-48	156
CUFF.8897.3	PDK_30s1065331g004	Pda	Pda Phoenix dactylifera C2H2 family protein	98.75	7e-87	290
CUFF.19818.1	PDK_30s937281g002	Pda	Pda Phoenix dactylifera NAC family protein	98.74	1e-162	462
CUFF.5624.1	PDK_30s711191g007	Pda	Pda Phoenix dactylifera GRAS family protein	98.73	0	161
CUFF.5221.2	PDK_30s764621g002	Pda	Pda Phoenix dactylifera ARF family protein	98.72	7e-164	476
CUFF.38071.1	PDK_30s821471g001	Pda	Pda Phoenix dactylifera ARF family protein	98.72	0	1357
CUFF.26557.1	PDK_30s785711g009	Pda	Pda Phoenix dactylifera ERF family protein	98.71	1e-177	513
CUFF.9204.1	MDP0000263713	Mdo	Mdo Malus domestica ubiquitin 6	98.7	5e-84	259
CUFF.9205.1	MDP0000263713	Mdo	Mdo Malus domestica ubiquitin 6	98.7	6e-82	259
CUFF.40405.1	MDP0000263713	Mdo	Mdo Malus domestica ubiquitin 6	98.7	3e-82	259
CUFF.40580.1	PDK_30s741891g011	Pda	Pda Phoenix dactylifera Nin-like family protein	98.7	0	1159
CUFF.43347.1	PDK_30s1025861g001	Pda	Pda Phoenix dactylifera ARR-B family protein	98.7	7e-101	310
CUFF.24083.1	MDP0000263713	Mdo	Mdo Malus domestica ubiquitin 6	98.68	3e-39	149
CUFF.26629.1	PDK_30s894041g001	Pda	Pda Phoenix dactylifera GRF family protein	98.68	8e-132	402
CUFF.36338.2	PDK_30s729581g007	Pda	Pda Phoenix dactylifera TALE family protein	98.68	2e-71	156
CUFF.36338.4	PDK_30s729581g007	Pda	Pda Phoenix dactylifera TALE family protein	98.68	4e-44	156
CUFF.36656.2	PDK_30s666001g001	Pda	Pda Phoenix dactylifera HD-ZIP family protein	98.68	0	596
CUFF.982.1	PDK_30s1198591g001	Pda	Pda Phoenix dactylifera NAC family protein	98.67	0	627
CUFF.34502.2	PDK_30s829751g001	Pda	Pda Phoenix dactylifera AP2 family protein	98.67	8e-91	287
CUFF.8116.1	PDK_30s877941g001	Pda	Pda Phoenix dactylifera C2H2 family protein	98.66	0	870
CUFF.8116.2	PDK_30s877941g001	Pda	Pda Phoenix dactylifera C2H2 family protein	98.66	0	870
CUFF.20644.1	PDK_30s691361g001	Pda	Pda Phoenix dactylifera bHLH family protein	98.65	5e-96	284
CUFF.9456.1	PDK_30s881141g001	Pda	Pda Phoenix dactylifera GRAS family protein	98.63	3e-38	147
CUFF.37423.2	PDK_30s915331g003	Pda	Pda Phoenix dactylifera NAC family protein	98.63	7e-87	281
CUFF.16309.2	PDK_30s972061g001	Pda	Pda Phoenix dactylifera Trihelix family protein	98.61	4e-124	124
CUFF.38960.1	PDK_30s888191g004	Pda	Pda Phoenix dactylifera Dof family protein	98.61	0	602
CUFF.5017.3	PDK_30s1170901g002	Pda	Pda Phoenix dactylifera MYB family protein	98.58	2e-180	521
CUFF.1302.1	PDK_30s839611g001	Pda	Pda Phoenix dactylifera FAR1 family protein	98.54	2e-55	211
CUFF.12305.1	PDK_30s672321g007	Pda	Pda Phoenix dactylifera MYB family protein	98.54	1e-146	429
CUFF.27466.1	PDK_30s1011261g001	Pda	Pda Phoenix dactylifera WRKY family protein	98.54	5e-147	416
CUFF.12826.1	PDK_30s724371g001	Pda	Pda Phoenix dactylifera BBR-BPC family protein	98.53	5e-170	483
CUFF.12827.1	PDK_30s724371g001	Pda	Pda Phoenix dactylifera BBR-BPC family protein	98.53	4e-168	483
CUFF.16917.2	PDK_30s1074861g022	Pda	Pda Phoenix dactylifera MYB family protein	98.53	5e-43	148
CUFF.28106.1	PDK_30s1165641g010	Pda	Pda Phoenix dactylifera NAC family protein	98.53	0	931
CUFF.21569.1	PDK_30s791351g001	Pda	Pda Phoenix dactylifera MYB_related family protein	98.5	9e-59	193
CUFF.10180.1	PDK_30s1141531g006	Pda	Pda Phoenix dactylifera G2-like family protein	98.48	9e-38	132
CUFF.31025.1	PDK_30s686362g003	Pda	Pda Phoenix dactylifera C2H2 family protein	98.46	4e-124	389
CUFF.41544.1	PDK_30s838891g001	Pda	Pda Phoenix dactylifera ARF family protein	98.46	0	1234
CUFF.41544.2	PDK_30s838891g001	Pda	Pda Phoenix dactylifera ARF family protein	98.46	0	1234
CUFF.31694.1	GSMUA_Achr7P11320_001	Mac	Mac Musa acuminata MYB family protein	98.45	2e-78	267
CUFF.33906.1	PDK_30s929081g003	Pda	Pda Phoenix dactylifera FAR1 family protein	98.45	6e-115	388
CUFF.33906.2	PDK_30s929081g003	Pda	Pda Phoenix dactylifera FAR1 family protein	98.45	1e-114	388
CUFF.40109.1	PDK_30s671761g003	Pda	Pda Phoenix dactylifera C2H2 family protein	98.44	8e-76	140
CUFF.40361.1	PDK_30s871351g008	Pda	Pda Phoenix dactylifera ERF family protein	98.44	4e-112	315
CUFF.43348.1	PDK_30s1025861g001	Pda	Pda Phoenix dactylifera ARR-B family protein	98.44	9e-83	261
CUFF.38322.2	PDK_30s756061g001	Pda	Pda Phoenix dactylifera SBP family protein	98.43	4e-162	462
CUFF.7348.1	GSMUA_Achr9P29430_001	Mac	Mac Musa acuminata Trihelix family protein	98.41	1e-34	127
CUFF.33162.1	PDK_30s707661g002	Pda	Pda Phoenix dactylifera HD-ZIP family protein	98.41	7e-72	239
CUFF.39043.1	PDK_30s684311g002	Pda	Pda Phoenix dactylifera bHLH family protein	98.41	2e-73	233
CUFF.45389.1	PDK_30s671281g003	Pda	Pda Phoenix dactylifera ARF family protein	98.4	0	1014
CUFF.11652.3	PDK_30s6550926g037	Pda	Pda Phoenix dactylifera ERF family protein	98.39	8e-20	96.3
CUFF.11652.1	PDK_30s6550926g037	Pda	Pda Phoenix dactylifera ERF family protein	98.39	8e-20	96.3
CUFF.11652.2	PDK_30s6550926g037	Pda	Pda Phoenix dactylifera ERF family protein	98.39	8e-20	96.3
CUFF.20359.1	PDK_30s1089221g008	Pda	Pda Phoenix dactylifera bHLH family protein	98.36	5e-27	120
CUFF.1748.1	PDK_30s937331g001	Pda	Pda Phoenix dactylifera GRF family protein	98.34	8e-95	288
CUFF.11831.1	PDK_30s1045641g002	Pda	Pda Phoenix dactylifera NAC family protein	98.28	3e-22	93.6
CUFF.42938.1	PDK_30s672181g003	Pda	Pda Phoenix dactylifera MYB_related family protein	98.28	4e-29	121
CUFF.20032.1	PDK_30s762151g003	Pda	Pda Phoenix dactylifera C2H2 family protein	98.22	0	1771
CUFF.30243.2	PDK_30s943431g001	Pda	Pda Phoenix dactylifera EIL family protein	98.22	0	1022
CUFF.9411.1	PDK_30s806121g001	Pda	Pda Phoenix dactylifera G2-like family protein	98.21	2e-135	394
CUFF.24000.1	PDK_30s837021g005	Pda	Pda Phoenix dactylifera C3H family protein	98.21	5e-17	80.5
CUFF.36264.1	PDK_30s870811g005	Pda	Pda Phoenix dactylifera NAC family protein	98.21	1e-30	127
CUFF.36565.2	PDK_30s880811g004	Pda	Pda Phoenix dactylifera TCP family protein	98.21	0	633
CUFF.36565.1	PDK_30s880811g004	Pda	Pda Phoenix dactylifera TCP family protein	98.21	0	633
CUFF.25817.1	OpuncBB_FGP25129	Opu	Opu Oryza punctata MYB_related family protein	98.2	3e-69	229
CUFF.10323.1	PDK_30s666001g001	Pda	Pda Phoenix dactylifera HD-ZIP family protein	98.18	0	1349
CUFF.38060.1	PDK_30s735141g001	Pda	Pda Phoenix dactylifera Nin-like family protein	98.18	0	1270
CUFF.15477.1	PDK_30s1025361g003	Pda	Pda Phoenix dactylifera WRKY family protein	98.12	3e-90	290
CUFF.8406.1	PDK_30s929681g001	Pda	Pda Phoenix dactylifera MYB family protein	98.11	3e-116	240
CUFF.37423.1	PDK_30s915331g003	Pda	Pda Phoenix dactylifera NAC family protein	98.11	7e-101	309
CUFF.41542.1	PDK_30s1074861g022	Pda	Pda Phoenix dactylifera MYB family protein	98.1	0	326
CUFF.11883.1	PDK_30s662861g009	Pda	Pda Phoenix dactylifera HSF family protein	98.09	0	788
CUFF.5752.1	PDK_30s65509193g001	Pda	Pda Phoenix dactylifera HSF family protein	98.04	0	847
CUFF.15087.1	PDK_30s1146061g001	Pda	Pda Phoenix dactylifera bZIP family protein	98.04	2e-22	101
CUFF.24375.2	PDK_30s6550916g003	Pda	Pda Phoenix dactylifera FAR1 family protein	98.04	3e-21	102
CUFF.27201.1	MDP0000263713	Mdo	Mdo Malus domestica ubiquitin 6	98.03	3e-79	254
CUFF.29357.1	PDK_30s1095741g013	Pda	Pda Phoenix dactylifera bZIP family protein	98.03	5e-146	434
CUFF.34758.1	PDK_30s1014301g001	Pda	Pda Phoenix dactylifera bZIP family protein	98	3e-22	102
CUFF.38418.1	PDK_30s714681g011	Pda	Pda Phoenix dactylifera G2-like family protein	98	1e-171	208
CUFF.38418.2	PDK_30s714681g011	Pda	Pda Phoenix dactylifera G2-like family protein	98	1e-171	208
CUFF.41577.1	PDK_30s930251g004	Pda	Pda Phoenix dactylifera WRKY family protein	98	3e-25	108
CUFF.9328.1	PDK_30s742801g002	Pda	Pda Phoenix dactylifera WRKY family protein	97.98	0	1069
CUFF.14313.1	PDK_30s785981g004	Pda	Pda Phoenix dactylifera MYB family protein	97.95	4e-104	313
CUFF.22541.1	PDK_30s656261g003	Pda	Pda Phoenix dactylifera bHLH family protein	97.95	0	845
CUFF.39629.2	PDK_30s882821g001	Pda	Pda Phoenix dactylifera SBP family protein	97.94	0	542
CUFF.19918.1	PDK_30s761251g004	Pda	Pda Phoenix dactylifera MYB family protein	97.92	4e-25	107
CUFF.24300.1	PDK_30s790251g005	Pda	Pda Phoenix dactylifera bHLH family protein	97.92	7e-27	103
CUFF.33906.1	PDK_30s929081g003	Pda	Pda Phoenix dactylifera FAR1 family protein	97.92	7e-21	101
CUFF.33906.2	PDK_30s929081g003	Pda	Pda Phoenix dactylifera FAR1 family protein	97.92	8e-21	101
CUFF.34502.1	PDK_30s829751g001	Pda	Pda Phoenix dactylifera AP2 family protein	97.92	1e-50	179
CUFF.20032.2	PDK_30s762151g003	Pda	Pda Phoenix dactylifera C2H2 family protein	97.9	0	1759
CUFF.14542.1	PDK_30s912581g004	Pda	Pda Phoenix dactylifera NF-YB family protein	97.89	9e-59	186
CUFF.35545.1	PDK_30s65509195g001	Pda	Pda Phoenix dactylifera GRAS family protein	97.89	9e-37	146
CUFF.28805.1	PDK_30s1066811g004	Pda	Pda Phoenix dactylifera MYB family protein	97.87	7e-56	176
CUFF.37715.1	OpuncBB_FGP3439	Opu	Opu Oryza punctata NF-YB family protein	97.87	4e-94	283
CUFF.40030.1	PDK_30s1061801g001	Pda	Pda Phoenix dactylifera MYB_related family protein	97.87	0	903
CUFF.40030.2	PDK_30s1061801g001	Pda	Pda Phoenix dactylifera MYB_related family protein	97.87	0	903
CUFF.43762.2	PDK_30s664961g002	Pda	Pda Phoenix dactylifera AP2 family protein	97.87	2e-155	266
CUFF.7307.1	PDK_30s1012891g001	Pda	Pda Phoenix dactylifera bHLH family protein	97.84	3e-118	348
CUFF.19277.1	OpuncBB_FGP3439	Opu	Opu Oryza punctata NF-YB family protein	97.84	2e-90	278
CUFF.3932.1	Pbr008477.1	Pbr	Pbr Pyrus bretschneideri HD-ZIP family protein	97.83	8e-23	93.2
CUFF.15282.1	PDK_30s743541g001	Pda	Pda Phoenix dactylifera MYB_related family protein	97.83	7e-32	92.4
CUFF.28107.1	PDK_30s1165641g010	Pda	Pda Phoenix dactylifera NAC family protein	97.83	3e-40	103
CUFF.29533.3	PDK_30s849551g004	Pda	Pda Phoenix dactylifera bHLH family protein	97.83	3e-20	95.5
CUFF.7629.4	PDK_30s800801g004	Pda	Pda Phoenix dactylifera WOX family protein	97.82	2e-142	423
CUFF.29235.1	PDK_30s731461g001	Pda	Pda Phoenix dactylifera MYB family protein	97.8	1e-57	198
CUFF.23759.1	PDK_30s664941g001	Pda	Pda Phoenix dactylifera NAC family protein	97.78	2e-169	357
CUFF.24744.1	PDK_30s1078361g006	Pda	Pda Phoenix dactylifera C3H family protein	97.78	2e-59	185
CUFF.34867.1	Scf00089.g7885.t1	Ugi	Ugi Utricularia gibba B3 family protein	97.78	4e-52	183
CUFF.30671.1	PDK_30s993331g001	Pda	Pda Phoenix dactylifera ERF family protein	97.75	1e-75	246
CUFF.15709.1	PDK_30s1060231g010	Pda	Pda Phoenix dactylifera MYB family protein	97.73	7e-21	96.3
CUFF.43346.1	PDK_30s1025861g001	Pda	Pda Phoenix dactylifera ARR-B family protein	97.73	2e-42	154
CUFF.24459.1	PDK_30s749921g002	Pda	Pda Phoenix dactylifera AP2 family protein	97.67	4e-18	90.1
CUFF.32896.1	PDK_30s817661g002	Pda	Pda Phoenix dactylifera MYB family protein	97.67	2e-52	174
CUFF.38422.2	PDK_30s714681g012	Pda	Pda Phoenix dactylifera G2-like family protein	97.65	3e-141	410
CUFF.44850.1	PDK_30s889901g007	Pda	Pda Phoenix dactylifera FAR1 family protein	97.64	0	1405
CUFF.44850.2	PDK_30s889901g007	Pda	Pda Phoenix dactylifera FAR1 family protein	97.64	0	1405
CUFF.7894.1	Aan019826	Aan	Aan Artemisia annua CO-like family protein	97.62	2e-18	85.5
CUFF.7898.1	Aan019826	Aan	Aan Artemisia annua CO-like family protein	97.62	2e-18	85.5
CUFF.18186.1	PDK_30s877781g003	Pda	Pda Phoenix dactylifera C2H2 family protein	97.62	4e-85	264
CUFF.26292.1	Aan019826	Aan	Aan Artemisia annua CO-like family protein	97.62	1e-18	85.5
CUFF.41896.1	Aan019826	Aan	Aan Artemisia annua CO-like family protein	97.62	1e-18	85.5
CUFF.35272.1	PDK_30s787781g002	Pda	Pda Phoenix dactylifera C3H family protein	97.61	0	1115
CUFF.3966.1	MELO3C000068P1	Cme	Cme Cucumis melo LBD family protein	97.59	3e-50	173
CUFF.5332.1	OpuncBB_FGP19392	Opu	Opu Oryza punctata GRF family protein	97.56	6e-16	81.3
CUFF.31520.1	PDK_30s1042241g005	Pda	Pda Phoenix dactylifera ERF family protein	97.56	8e-06	47.4
CUFF.15253.1	PDK_30s1203941g004	Pda	Pda Phoenix dactylifera MYB family protein	97.53	1e-53	177
CUFF.24742.1	PDK_30s1078361g006	Pda	Pda Phoenix dactylifera C3H family protein	97.53	5e-43	161
CUFF.11478.2	Sof005517	Sof	Sof Saccharum officinarum MYB family protein	97.5	1e-21	84
CUFF.11652.3	PDK_30s6550926g037	Pda	Pda Phoenix dactylifera ERF family protein	97.5	2e-129	414
CUFF.11652.1	PDK_30s6550926g037	Pda	Pda Phoenix dactylifera ERF family protein	97.5	1e-129	414
CUFF.11652.2	PDK_30s6550926g037	Pda	Pda Phoenix dactylifera ERF family protein	97.5	1e-129	414
CUFF.19650.1	PDK_30s1134651g003	Pda	Pda Phoenix dactylifera CO-like family protein	97.5	1e-06	51.2
CUFF.28103.1	PDK_30s1165641g010	Pda	Pda Phoenix dactylifera NAC family protein	97.5	1e-08	53.9
CUFF.28107.1	PDK_30s1165641g010	Pda	Pda Phoenix dactylifera NAC family protein	97.5	3e-40	82
CUFF.29069.1	PDK_30s672751g002	Pda	Pda Phoenix dactylifera C3H family protein	97.5	0	1972
CUFF.40421.1	GSMUA_Achr3P08460_001	Mac	Mac Musa acuminata CAMTA family protein	97.5	3e-22	90.9
CUFF.42237.1	PDK_30s705791g001	Pda	Pda Phoenix dactylifera WRKY family protein	97.5	2e-21	92
CUFF.28986.2	PDK_30s1129411g009	Pda	Pda Phoenix dactylifera Nin-like family protein	97.44	0	1226
CUFF.35638.1	PDK_30s680181g002	Pda	Pda Phoenix dactylifera bHLH family protein	97.44	4e-72	234
CUFF.23293.1	PDK_30s6550950g002	Pda	Pda Phoenix dactylifera G2-like family protein	97.41	0	535
CUFF.3461.1	MDP0000263713	Mdo	Mdo Malus domestica ubiquitin 6	97.4	5e-77	256
CUFF.23413.1	PDK_30s905821g001	Pda	Pda Phoenix dactylifera C3H family protein	97.4	0	1903
CUFF.26629.1	PDK_30s894041g001	Pda	Pda Phoenix dactylifera GRF family protein	97.39	3e-90	293
CUFF.7895.1	Aan019826	Aan	Aan Artemisia annua CO-like family protein	97.37	3e-15	76.3
CUFF.11006.1	Aan019826	Aan	Aan Artemisia annua CO-like family protein	97.37	4e-15	76.3
CUFF.13534.1	PDK_30s1029841g001	Pda	Pda Phoenix dactylifera FAR1 family protein	97.37	2e-11	71.6
CUFF.13534.2	PDK_30s1029841g001	Pda	Pda Phoenix dactylifera FAR1 family protein	97.37	2e-11	71.6
CUFF.24083.1	MDP0000263713	Mdo	Mdo Malus domestica ubiquitin 6	97.37	6e-38	145
CUFF.24083.1	MDP0000263713	Mdo	Mdo Malus domestica ubiquitin 6	97.37	2e-37	144
CUFF.31331.1	Aan019826	Aan	Aan Artemisia annua CO-like family protein	97.37	3e-15	76.3
CUFF.39876.1	Aan019826	Aan	Aan Artemisia annua CO-like family protein	97.37	3e-15	76.3
CUFF.19895.1	PDK_30s804221g003	Pda	Pda Phoenix dactylifera G2-like family protein	97.35	5e-127	378
CUFF.34853.1	PDK_30s705821g005	Pda	Pda Phoenix dactylifera B3 family protein	97.33	2e-44	156
CUFF.34854.1	PDK_30s705821g005	Pda	Pda Phoenix dactylifera B3 family protein	97.33	2e-39	156
CUFF.8897.1	PDK_30s1065331g004	Pda	Pda Phoenix dactylifera C2H2 family protein	97.32	0	552
CUFF.7828.1	PDK_30s890901g014	Pda	Pda Phoenix dactylifera TALE family protein	97.3	0	988
CUFF.7828.2	PDK_30s890901g014	Pda	Pda Phoenix dactylifera TALE family protein	97.3	0	988
CUFF.24299.1	PDK_30s790251g005	Pda	Pda Phoenix dactylifera bHLH family protein	97.27	2e-63	198
CUFF.2454.1	PDK_30s1181731g001	Pda	Pda Phoenix dactylifera NAC family protein	97.26	4e-102	307
CUFF.41314.1	PDK_30s872811g002	Pda	Pda Phoenix dactylifera NAC family protein	97.26	6e-34	144
CUFF.39074.1	PDK_30s734381g001	Pda	Pda Phoenix dactylifera ERF family protein	97.24	5e-101	315
CUFF.12689.1	PDK_30s808371g001	Pda	Pda Phoenix dactylifera B3 family protein	97.22	4e-30	84
CUFF.29561.1	PDK_30s65509559g006	Pda	Pda Phoenix dactylifera MYB_related family protein	97.22	0	908
CUFF.18071.1	PDK_30s65509598g001	Pda	Pda Phoenix dactylifera MYB family protein	97.16	5e-117	345
CUFF.35263.1	PDK_30s787781g005	Pda	Pda Phoenix dactylifera bZIP family protein	97.14	4e-26	114
CUFF.29644.1	PDK_30s770951g001	Pda	Pda Phoenix dactylifera bHLH family protein	97.12	3e-145	430
CUFF.38939.1	OpuncBB_FGP3439	Opu	Opu Oryza punctata NF-YB family protein	97.12	2e-88	277
CUFF.28987.1	PDK_30s659791g002	Pda	Pda Phoenix dactylifera FAR1 family protein	97.07	0	1348
CUFF.33191.1	PDK_30s976561g001	Pda	Pda Phoenix dactylifera bZIP family protein	97.06	7e-34	134
CUFF.28058.1	PDK_30s743451g003	Pda	Pda Phoenix dactylifera B3 family protein	97	2e-57	197
CUFF.20740.1	GSMUA_Achr4P25960_001	Mac	Mac Musa acuminata ARF family protein	96.97	9e-15	71.6
CUFF.44562.2	PDK_30s654821g002	Pda	Pda Phoenix dactylifera FAR1 family protein	96.97	3e-12	72.4
CUFF.24157.1	PDK_30s987991g004	Pda	Pda Phoenix dactylifera SBP family protein	96.95	5e-87	271
CUFF.24766.3	PDK_30s1210051g004	Pda	Pda Phoenix dactylifera CAMTA family protein	96.95	0	1847
CUFF.28685.2	PDK_30s1080341g002	Pda	Pda Phoenix dactylifera FAR1 family protein	96.95	0	1101
CUFF.28685.1	PDK_30s1080341g002	Pda	Pda Phoenix dactylifera FAR1 family protein	96.95	0	1101
CUFF.33855.2	PDK_30s772912g005	Pda	Pda Phoenix dactylifera bZIP family protein	96.92	0	558
CUFF.7739.2	PDK_30s712151g006	Pda	Pda Phoenix dactylifera HB-PHD family protein	96.88	0	545
CUFF.33653.1	PDK_30s1182771g001	Pda	Pda Phoenix dactylifera MYB family protein	96.88	3e-30	127
CUFF.35505.1	evm.model.supercontig_12.151	Cpa	Cpa Carica papaya NF-YB family protein	96.84	8e-56	189
CUFF.20305.1	PDK_30s739461g003	Pda	Pda Phoenix dactylifera B3 family protein	96.83	5e-97	112
CUFF.24198.3	PDK_30s831041g022	Pda	Pda Phoenix dactylifera MYB_related family protein	96.82	2e-99	298
CUFF.33654.1	PDK_30s697301g008	Pda	Pda Phoenix dactylifera C2H2 family protein	96.82	0	719
CUFF.11476.1	PDK_30s1038011g001	Pda	Pda Phoenix dactylifera bHLH family protein	96.8	0	960
CUFF.11476.2	PDK_30s1038011g001	Pda	Pda Phoenix dactylifera bHLH family protein	96.8	0	960
CUFF.23176.1	PDK_30s842421g002	Pda	Pda Phoenix dactylifera GRF family protein	96.79	0	1010
CUFF.27914.1	PDK_30s1069501g005	Pda	Pda Phoenix dactylifera Dof family protein	96.79	1e-170	489
CUFF.36338.3	PDK_30s729581g007	Pda	Pda Phoenix dactylifera TALE family protein	96.77	1e-10	65.1
CUFF.22761.1	PDK_30s809821g005	Pda	Pda Phoenix dactylifera MYB family protein	96.75	0	535
CUFF.24766.1	PDK_30s1210051g004	Pda	Pda Phoenix dactylifera CAMTA family protein	96.71	0	1759
CUFF.24766.2	PDK_30s1210051g004	Pda	Pda Phoenix dactylifera CAMTA family protein	96.71	0	1640
CUFF.17720.1	PDK_30s1072191g002	Pda	Pda Phoenix dactylifera TALE family protein	96.69	4e-89	282
CUFF.15283.1	PDK_30s743541g001	Pda	Pda Phoenix dactylifera MYB_related family protein	96.67	4e-23	62.4
CUFF.16328.1	GSMUA_Achr5P20170_001	Mac	Mac Musa acuminata GRF family protein	96.67	4e-36	134
CUFF.28014.1	PDK_30s986411g001	Pda	Pda Phoenix dactylifera LBD family protein	96.67	5e-11	64.7
CUFF.35583.1	PDK_30s909501g002	Pda	Pda Phoenix dactylifera bHLH family protein	96.67	6e-10	59.7
CUFF.42263.1	Eucgr.C03830.1	Egr	Egr Eucalyptus grandis AGAMOUS-like 14	96.67	8e-10	62.4
CUFF.42263.2	Eucgr.C03830.1	Egr	Egr Eucalyptus grandis AGAMOUS-like 14	96.67	1e-10	62.4
CUFF.7221.1	PDK_30s1055981g001	Pda	Pda Phoenix dactylifera ARF family protein	96.65	0	1673
CUFF.27601.1	Scf00089.g7885.t1	Ugi	Ugi Utricularia gibba B3 family protein	96.63	2e-51	179
CUFF.27601.2	Scf00089.g7885.t1	Ugi	Ugi Utricularia gibba B3 family protein	96.63	1e-50	179
CUFF.33394.1	GSMUA_Achr2P12930_001	Mac	Mac Musa acuminata NF-YA family protein	96.59	0	621
CUFF.34630.1	PDK_30s911131g003	Pda	Pda Phoenix dactylifera FAR1 family protein	96.59	9e-50	172
CUFF.44467.1	PDK_30s868931g002	Pda	Pda Phoenix dactylifera NF-YA family protein	96.58	1e-78	248
CUFF.8069.1	PDK_30s994951g001	Pda	Pda Phoenix dactylifera FAR1 family protein	96.56	0	1516
CUFF.23293.2	PDK_30s6550950g002	Pda	Pda Phoenix dactylifera G2-like family protein	96.55	6e-10	62.8
CUFF.23293.1	PDK_30s6550950g002	Pda	Pda Phoenix dactylifera G2-like family protein	96.55	1e-09	62.8
CUFF.29957.1	PDK_30s769691g001	Pda	Pda Phoenix dactylifera C2H2 family protein	96.55	2e-08	60.1
CUFF.5248.1	PDK_30s668231g001	Pda	Pda Phoenix dactylifera ARR-B family protein	96.52	0	841
CUFF.32527.3	PDK_30s677941g002	Pda	Pda Phoenix dactylifera NF-YC family protein	96.51	2e-50	166
CUFF.5248.2	PDK_30s668231g001	Pda	Pda Phoenix dactylifera ARR-B family protein	96.49	0	888
CUFF.33231.1	PDK_30s715151g001	Pda	Pda Phoenix dactylifera bHLH family protein	96.49	2e-49	114
CUFF.24281.1	OpuncBB_FGP3439	Opu	Opu Oryza punctata NF-YB family protein	96.45	1e-92	280
CUFF.9529.1	PDK_30s1182771g001	Pda	Pda Phoenix dactylifera MYB family protein	96.44	0	679
CUFF.9964.1	GSMUA_Achr1P23840_001	Mac	Mac Musa acuminata GRF family protein	96.43	3e-07	53.9
CUFF.11349.1	PDK_30s6550926g037	Pda	Pda Phoenix dactylifera ERF family protein	96.43	2e-76	63.5
CUFF.16048.1	PDK_30s917631g002	Pda	Pda Phoenix dactylifera bZIP family protein	96.43	3e-07	56.2
CUFF.16048.2	PDK_30s917631g002	Pda	Pda Phoenix dactylifera bZIP family protein	96.43	3e-07	56.2
CUFF.17583.2	PDK_30s655291g001	Pda	Pda Phoenix dactylifera AP2 family protein	96.43	6e-97	201
CUFF.32351.1	443461	Smo	Smo Selaginella moellendorffii nuclear RNA polymerase C2	96.43	8e-12	60.5
CUFF.41897.1	PDK_30s1076031g003	Pda	Pda Phoenix dactylifera MYB_related family protein	96.43	0	893
CUFF.43071.1	PDK_30s1150431g002	Pda	Pda Phoenix dactylifera FAR1 family protein	96.43	1e-10	67.8
CUFF.10196.1	PDK_30s728851g001	Pda	Pda Phoenix dactylifera C3H family protein	96.42	0	1970
CUFF.36338.3	PDK_30s729581g007	Pda	Pda Phoenix dactylifera TALE family protein	96.35	1e-80	262
CUFF.44587.1	PDK_30s934551g004	Pda	Pda Phoenix dactylifera ERF family protein	96.34	8e-171	486
CUFF.36931.2	PDK_30s821521g001	Pda	Pda Phoenix dactylifera FAR1 family protein	96.33	0	1323
CUFF.45520.1	PDK_30s1175051g002	Pda	Pda Phoenix dactylifera WRKY family protein	96.33	0	936
CUFF.24811.1	MDP0000261067	Mdo	Mdo Malus domestica P-loop containing nucleoside triphosphate hydrolases superfamily protein	96.32	6e-69	230
CUFF.24811.2	MDP0000261067	Mdo	Mdo Malus domestica P-loop containing nucleoside triphosphate hydrolases superfamily protein	96.32	7e-69	230
CUFF.39677.1	GSMUA_Achr1P15640_001	Mac	Mac Musa acuminata bZIP family protein	96.3	5e-06	52.8
CUFF.12830.1	PDK_30s707661g004	Pda	Pda Phoenix dactylifera C2H2 family protein	96.27	5e-97	289
CUFF.40283.1	PDK_30s886401g001	Pda	Pda Phoenix dactylifera bZIP family protein	96.24	1e-72	238
CUFF.34500.1	PDK_30s829751g001	Pda	Pda Phoenix dactylifera AP2 family protein	96.23	8e-51	178
CUFF.34502.1	PDK_30s829751g001	Pda	Pda Phoenix dactylifera AP2 family protein	96.23	2e-50	178
CUFF.34502.2	PDK_30s829751g001	Pda	Pda Phoenix dactylifera AP2 family protein	96.23	4e-50	178
CUFF.30312.1	PDK_30s1185931g007	Pda	Pda Phoenix dactylifera MYB family protein	96.19	0	564
CUFF.9658.1	PDK_30s946681g001	Pda	Pda Phoenix dactylifera G2-like family protein	96.15	6e-34	55.8
CUFF.34500.1	PDK_30s829751g001	Pda	Pda Phoenix dactylifera AP2 family protein	96.15	1e-18	87.4
CUFF.44850.1	PDK_30s889901g007	Pda	Pda Phoenix dactylifera FAR1 family protein	96.15	3e-06	53.5
CUFF.44850.2	PDK_30s889901g007	Pda	Pda Phoenix dactylifera FAR1 family protein	96.15	3e-06	53.5
CUFF.3191.1	Thecc1EG030078t1	Tca	Tca Theobroma cacao Histone H2A 10 (83%T)	96.08	2e-47	158
CUFF.5495.1	PDK_30s713921g001	Pda	Pda Phoenix dactylifera HSF family protein	96.08	2e-129	386
CUFF.5496.1	PDK_30s713921g001	Pda	Pda Phoenix dactylifera HSF family protein	96.08	5e-124	386
CUFF.14536.1	PDK_30s796641g001	Pda	Pda Phoenix dactylifera LBD family protein	96.08	2e-28	106
CUFF.15088.1	PDK_30s1146061g001	Pda	Pda Phoenix dactylifera bZIP family protein	96.08	2e-22	100
CUFF.30975.1	PDK_30s746021g005	Pda	Pda Phoenix dactylifera ERF family protein	96.08	1e-64	204
CUFF.3274.1	GSMUA_Achr6P19850_001	Mac	Mac Musa acuminata ARF family protein	96.05	1e-37	136
CUFF.24083.1	MDP0000263713	Mdo	Mdo Malus domestica ubiquitin 6	96.05	2e-36	141
CUFF.6086.2	PH01000133G1180	Phe	Phe Phyllostachys heterocycla C3H family protein	96.04	0	404
CUFF.28986.3	PDK_30s1129411g009	Pda	Pda Phoenix dactylifera Nin-like family protein	96.01	0	698
CUFF.13170.1	MA_10163994g0020	Pab	Pab Picea abies GRAS family protein	96	2e-06	51.2
CUFF.27689.1	PDK_30s704941g001	Pda	Pda Phoenix dactylifera bHLH family protein	96	7e-06	51.6
CUFF.28300.1	PDK_30s1012181g002	Pda	Pda Phoenix dactylifera HSF family protein	96	0	793
CUFF.32403.3	PDK_30s6550989g009	Pda	Pda Phoenix dactylifera G2-like family protein	96	3e-59	198
CUFF.34346.1	PDK_30s916311g004	Pda	Pda Phoenix dactylifera G2-like family protein	96	3e-118	198
CUFF.36511.1	MA_10163994g0020	Pab	Pab Picea abies GRAS family protein	96	2e-06	51.2
CUFF.43072.1	PDK_30s701651g002	Pda	Pda Phoenix dactylifera FAR1 family protein	96	1e-28	58.9
CUFF.36576.1	PDK_30s800981g002	Pda	Pda Phoenix dactylifera C2H2 family protein	95.98	3e-108	327
CUFF.1232.1	PDK_30s868141g001	Pda	Pda Phoenix dactylifera ERF family protein	95.97	2e-83	248
CUFF.41542.2	PDK_30s1074861g022	Pda	Pda Phoenix dactylifera MYB family protein	95.96	0	816
CUFF.41542.3	PDK_30s1074861g022	Pda	Pda Phoenix dactylifera MYB family protein	95.96	0	816
CUFF.28108.1	PDK_30s1165641g010	Pda	Pda Phoenix dactylifera NAC family protein	95.95	4e-42	152
CUFF.3329.1	PDK_30s1155011g003	Pda	Pda Phoenix dactylifera FAR1 family protein	95.94	0	1169
CUFF.3329.2	PDK_30s1155011g003	Pda	Pda Phoenix dactylifera FAR1 family protein	95.94	0	1169
CUFF.3329.3	PDK_30s1155011g003	Pda	Pda Phoenix dactylifera FAR1 family protein	95.94	0	1169
CUFF.18440.1	PDK_30s1065691g002	Pda	Pda Phoenix dactylifera ARF family protein	95.94	4e-166	501
CUFF.3824.1	PDK_30s911261g001	Pda	Pda Phoenix dactylifera bZIP family protein	95.91	2e-144	427
CUFF.13347.1	PDK_30s881991g001	Pda	Pda Phoenix dactylifera WRKY family protein	95.9	0	1010
CUFF.26920.1	PDK_30s752531g002	Pda	Pda Phoenix dactylifera C2H2 family protein	95.9	0	609
CUFF.26920.2	PDK_30s752531g002	Pda	Pda Phoenix dactylifera C2H2 family protein	95.9	0	609
CUFF.28058.1	PDK_30s743451g003	Pda	Pda Phoenix dactylifera B3 family protein	95.88	4e-56	194
CUFF.32527.2	PDK_30s677941g002	Pda	Pda Phoenix dactylifera NF-YC family protein	95.88	1e-56	186
CUFF.5623.1	PDK_30s711191g007	Pda	Pda Phoenix dactylifera GRAS family protein	95.87	0	755
CUFF.7684.1	GRMZM2G446426_P01	Zma	Zma Zea mays M-type family protein	95.83	4e-93	285
CUFF.7825.1	GRMZM2G446426_P01	Zma	Zma Zea mays M-type family protein	95.83	5e-94	286
CUFF.22085.1	PDK_30s732061g003	Pda	Pda Phoenix dactylifera E2F/DP family protein	95.83	7e-06	48.9
CUFF.45520.2	PDK_30s1175051g002	Pda	Pda Phoenix dactylifera WRKY family protein	95.8	0	795
CUFF.5088.1	PDK_30s904361g001	Pda	Pda Phoenix dactylifera MYB family protein	95.77	1e-160	456
CUFF.29236.1	PDK_30s731461g001	Pda	Pda Phoenix dactylifera MYB family protein	95.74	7e-23	100
CUFF.43489.1	PDK_30s919591g001	Pda	Pda Phoenix dactylifera NF-YA family protein	95.73	3e-46	162
CUFF.33869.1	PDK_30s695651g003	Pda	Pda Phoenix dactylifera G2-like family protein	95.71	0	788
CUFF.37423.2	PDK_30s915331g003	Pda	Pda Phoenix dactylifera NAC family protein	95.71	1e-101	320
CUFF.37423.1	PDK_30s915331g003	Pda	Pda Phoenix dactylifera NAC family protein	95.71	3e-105	320
CUFF.37553.1	PDK_30s751561g002	Pda	Pda Phoenix dactylifera B3 family protein	95.71	1e-87	267
CUFF.16002.1	PDK_30s679881g010	Pda	Pda Phoenix dactylifera HD-ZIP family protein	95.65	3e-107	318
CUFF.27203.1	GSMUA_Achr3P08460_001	Mac	Mac Musa acuminata CAMTA family protein	95.62	2e-87	281
CUFF.35263.1	PDK_30s787781g005	Pda	Pda Phoenix dactylifera bZIP family protein	95.62	1e-135	414
CUFF.20538.1	PDK_30s746551g001	Pda	Pda Phoenix dactylifera HD-ZIP family protein	95.6	0	1246
CUFF.15973.2	PDK_30s873781g005	Pda	Pda Phoenix dactylifera C3H family protein	95.59	3e-74	139
CUFF.10067.1	PDK_30s1147161g001	Pda	Pda Phoenix dactylifera FAR1 family protein	95.58	0	1616
CUFF.25638.1	PDK_30s888801g002	Pda	Pda Phoenix dactylifera WRKY family protein	95.56	0	1080
CUFF.35680.1	GSMUA_Achr4P07150_001	Mac	Mac Musa acuminata NAC family protein	95.56	2e-73	76.6
CUFF.3675.3	PDK_30s729341g002	Pda	Pda Phoenix dactylifera ERF family protein	95.52	0	592
CUFF.5493.2	PDK_30s713921g001	Pda	Pda Phoenix dactylifera HSF family protein	95.52	5e-77	107
CUFF.37241.1	PDK_30s847911g005	Pda	Pda Phoenix dactylifera Trihelix family protein	95.52	0	554
CUFF.18388.1	Scf00089.g7885.t1	Ugi	Ugi Utricularia gibba B3 family protein	95.51	3e-50	177
CUFF.22275.1	PDK_30s718521g002	Pda	Pda Phoenix dactylifera MYB_related family protein	95.49	3e-166	473
CUFF.28976.3	PDK_30s887211g001	Pda	Pda Phoenix dactylifera bZIP family protein	95.48	0	617
CUFF.2429.1	PDK_30s1101051g001	Pda	Pda Phoenix dactylifera NAC family protein	95.45	2e-148	350
CUFF.2428.1	PDK_30s1101051g001	Pda	Pda Phoenix dactylifera NAC family protein	95.45	2e-148	350
CUFF.6573.1	MDP0000268133	Mdo	Mdo Malus domestica GroES-like zinc-binding alcohol dehydrogenase family protein	95.45	4e-08	53.9
CUFF.11350.2	GSMUA_Achr10P29860_001	Mac	Mac Musa acuminata AP2 family protein	95.45	4e-21	83.2
CUFF.14453.1	Bradi4g11517.1	Bdi	Bdi Brachypodium distachyon HB-other family protein	95.45	6e-20	46.2
CUFF.14453.2	Bradi4g11517.1	Bdi	Bdi Brachypodium distachyon HB-other family protein	95.45	4e-131	46.2
CUFF.28295.1	MDP0000268133	Mdo	Mdo Malus domestica GroES-like zinc-binding alcohol dehydrogenase family protein	95.45	6e-08	53.9
CUFF.32906.1	PDK_30s942051g004	Pda	Pda Phoenix dactylifera NAC family protein	95.45	2e-06	49.7
CUFF.45279.1	PDK_30s1075251g002	Pda	Pda Phoenix dactylifera MYB family protein	95.45	2e-43	141
CUFF.5503.1	MA_903853g0010	Pab	Pab Picea abies NF-YB family protein	95.41	8e-69	218
CUFF.26751.1	PDK_30s793411g008	Pda	Pda Phoenix dactylifera HD-ZIP family protein	95.4	2e-51	168
CUFF.14827.1	PDK_30s659141g002	Pda	Pda Phoenix dactylifera LSD family protein	95.38	9e-112	329
CUFF.39219.1	PDK_30s728681g004	Pda	Pda Phoenix dactylifera bHLH family protein	95.34	5e-80	251
CUFF.41823.1	PDK_30s864051g004	Pda	Pda Phoenix dactylifera bHLH family protein	95.32	0	514
CUFF.28987.2	PDK_30s659791g002	Pda	Pda Phoenix dactylifera FAR1 family protein	95.31	5e-36	135
CUFF.34493.3	PDK_30s722581g001	Pda	Pda Phoenix dactylifera FAR1 family protein	95.29	0	1313
CUFF.35638.1	PDK_30s680181g002	Pda	Pda Phoenix dactylifera bHLH family protein	95.29	2e-45	163
CUFF.22185.1	PDK_30s772411g001	Pda	Pda Phoenix dactylifera FAR1 family protein	95.27	0	905
CUFF.22186.1	PDK_30s772411g001	Pda	Pda Phoenix dactylifera FAR1 family protein	95.27	0	905
CUFF.1337.1	PDK_30s873491g002	Pda	Pda Phoenix dactylifera C3H family protein	95.24	0	1069
CUFF.8532.1	PDK_30s1074091g002	Pda	Pda Phoenix dactylifera Trihelix family protein	95.24	1e-26	45.4
CUFF.40846.1	Can007561	Can	Can Capsicum annuum MYB_related family protein	95.24	8e-17	87.4
CUFF.24863.1	PDK_30s726031g002	Pda	Pda Phoenix dactylifera MYB_related family protein	95.21	2e-179	509
CUFF.16048.1	PDK_30s917631g002	Pda	Pda Phoenix dactylifera bZIP family protein	95.2	0	623
CUFF.16048.2	PDK_30s917631g002	Pda	Pda Phoenix dactylifera bZIP family protein	95.2	0	623
CUFF.28062.1	PDK_30s696621g001	Pda	Pda Phoenix dactylifera G2-like family protein	95.19	1e-85	268
CUFF.9603.1	PDK_30s65509157g005	Pda	Pda Phoenix dactylifera bHLH family protein	95.17	6e-160	471
CUFF.25637.1	PDK_30s888801g002	Pda	Pda Phoenix dactylifera WRKY family protein	95.17	7e-78	249
CUFF.28905.1	PDK_30s867271g011	Pda	Pda Phoenix dactylifera bHLH family protein	95.17	2e-106	323
CUFF.14126.1	PH01000162G1360	Phe	Phe Phyllostachys heterocycla GATA family protein	95.15	1e-129	389
CUFF.20359.1	PDK_30s1089221g008	Pda	Pda Phoenix dactylifera bHLH family protein	95.15	0	1070
CUFF.23568.1	PDK_30s1133641g001	Pda	Pda Phoenix dactylifera GATA family protein	95.13	1e-158	473
CUFF.30808.1	PDK_30s827481g001	Pda	Pda Phoenix dactylifera CPP family protein	95.13	0	980
CUFF.9044.1	C.cajan_01177	Cca	Cca Cajanus cajan C2H2 family protein	95.12	0	765
CUFF.33906.2	PDK_30s929081g003	Pda	Pda Phoenix dactylifera FAR1 family protein	95.12	3e-16	86.7
CUFF.43072.1	PDK_30s701651g002	Pda	Pda Phoenix dactylifera FAR1 family protein	95.12	1e-28	89.7
CUFF.7106.1	MDP0000247737	Mdo	Mdo Malus domestica FAR1 family protein	95.08	3e-153	358
CUFF.44587.1	PDK_30s934551g004	Pda	Pda Phoenix dactylifera ERF family protein	95.06	8e-171	135
CUFF.36877.2	PDK_30s1085001g001	Pda	Pda Phoenix dactylifera GRF family protein	95.03	2e-106	319
CUFF.34493.2	PDK_30s722581g001	Pda	Pda Phoenix dactylifera FAR1 family protein	95.01	0	1316
CUFF.7064.1	PDK_30s953231g002	Pda	Pda Phoenix dactylifera bHLH family protein	95	5e-33	116
CUFF.35677.1	GSMUA_Achr4P07150_001	Mac	Mac Musa acuminata NAC family protein	95	1e-45	160
CUFF.17337.1	PDK_30s936891g001	Pda	Pda Phoenix dactylifera WRKY family protein	94.92	0	534
CUFF.7904.1	GSMUA_Achr2P12930_001	Mac	Mac Musa acuminata NF-YA family protein	94.87	1e-174	546
CUFF.16917.1	PDK_30s1074861g022	Pda	Pda Phoenix dactylifera MYB family protein	94.87	2e-58	196
CUFF.28896.1	405683	Smo	Smo Selaginella moellendorffii arginosuccinate synthase family	94.87	3e-15	76.3
CUFF.28896.2	405683	Smo	Smo Selaginella moellendorffii arginosuccinate synthase family	94.87	2e-15	76.3
CUFF.39966.1	GSMUA_Achr8P08000_001	Mac	Mac Musa acuminata ERF family protein	94.87	2e-14	77.8
CUFF.5169.1	PDK_30s1082201g001	Pda	Pda Phoenix dactylifera C2H2 family protein	94.86	0	563
CUFF.26312.1	PDK_30s1084291g001	Pda	Pda Phoenix dactylifera C3H family protein	94.86	1e-153	451
CUFF.36877.1	PDK_30s1085001g001	Pda	Pda Phoenix dactylifera GRF family protein	94.84	8e-102	306
CUFF.29357.2	PDK_30s1095741g013	Pda	Pda Phoenix dactylifera bZIP family protein	94.78	1e-127	218
CUFF.5735.2	Neem_6059_f_3	Ain	Ain Azadirachta indica TALE family protein	94.74	9e-17	74.7
CUFF.16160.1	29005.m000265	Rco	Rco Ricinus communis r2r3-myb transcription factor, putative	94.74	9e-51	159
CUFF.29897.3	Aan015255	Aan	Aan Artemisia annua MYB family protein	94.74	6e-178	114
CUFF.29897.2	Aan015255	Aan	Aan Artemisia annua MYB family protein	94.74	6e-178	114
CUFF.43321.3	PDK_30s843271g002	Pda	Pda Phoenix dactylifera NAC family protein	94.73	0	1080
CUFF.43321.1	PDK_30s843271g002	Pda	Pda Phoenix dactylifera NAC family protein	94.73	0	1080
CUFF.43321.2	PDK_30s843271g002	Pda	Pda Phoenix dactylifera NAC family protein	94.73	0	1080
CUFF.18845.1	PDK_30s1173941g003	Pda	Pda Phoenix dactylifera bZIP family protein	94.72	0	631
CUFF.44194.1	PDK_30s909061g006	Pda	Pda Phoenix dactylifera bZIP family protein	94.69	2e-109	348
CUFF.17045.1	evm.model.supercontig_1993.2	Cpa	Cpa Carica papaya MYB_related family protein	94.64	2e-34	117
CUFF.21421.1	PDK_30s1079431g004	Pda	Pda Phoenix dactylifera MYB family protein	94.64	3e-138	400
CUFF.35865.1	GRMZM2G446426_P01	Zma	Zma Zea mays M-type family protein	94.64	2e-92	280
CUFF.43071.1	PDK_30s1150431g002	Pda	Pda Phoenix dactylifera FAR1 family protein	94.6	0	1403
CUFF.5462.1	PDK_30s1011221g001	Pda	Pda Phoenix dactylifera HSF family protein	94.59	0	564
CUFF.40290.1	PDK_30s711191g004	Pda	Pda Phoenix dactylifera TALE family protein	94.59	1e-77	249
CUFF.7329.1	PDK_30s722661g001	Pda	Pda Phoenix dactylifera NAC family protein	94.58	2e-153	435
CUFF.26638.1	PDK_30s940631g002	Pda	Pda Phoenix dactylifera E2F/DP family protein	94.56	1e-175	509
CUFF.38032.1	PDK_30s695271g003	Pda	Pda Phoenix dactylifera NAC family protein	94.52	5e-99	294
CUFF.19718.1	PDK_30s1103751g021	Pda	Pda Phoenix dactylifera GeBP family protein	94.48	1e-139	423
CUFF.32892.1	PDK_30s785961g004	Pda	Pda Phoenix dactylifera Dof family protein	94.48	0	879
CUFF.1747.1	PDK_30s937331g001	Pda	Pda Phoenix dactylifera GRF family protein	94.44	4e-39	141
CUFF.20060.2	MDP0000259403	Mdo	Mdo Malus domestica nucleoside diphosphate kinase 2	94.44	3e-26	107
CUFF.20645.1	PDK_30s691361g001	Pda	Pda Phoenix dactylifera bHLH family protein	94.44	2e-50	168
CUFF.20791.1	PDK_30s1094441g001	Pda	Pda Phoenix dactylifera G2-like family protein	94.44	9e-180	515
CUFF.30894.1	PDK_30s1119241g004	Pda	Pda Phoenix dactylifera bZIP family protein	94.44	1e-50	166
CUFF.34442.1	Nta002388	Nta	Nta Nicotiana tabacum WRKY family protein	94.44	1e-92	107
CUFF.34853.1	PDK_30s705821g005	Pda	Pda Phoenix dactylifera B3 family protein	94.44	2e-44	42
CUFF.1110.1	PDK_30s65509194g001	Pda	Pda Phoenix dactylifera C3H family protein	94.39	0	991
CUFF.7322.2	PDK_30s1098031g002	Pda	Pda Phoenix dactylifera bHLH family protein	94.39	0	804
CUFF.10472.2	GSMUA_Achr1P03140_001	Mac	Mac Musa acuminata MYB family protein	94.38	4e-59	188
CUFF.35676.1	GSMUA_Achr4P07150_001	Mac	Mac Musa acuminata NAC family protein	94.36	5e-120	378
CUFF.8897.3	PDK_30s1065331g004	Pda	Pda Phoenix dactylifera C2H2 family protein	94.33	3e-77	262
CUFF.39324.1	PDK_30s1086741g004	Pda	Pda Phoenix dactylifera RAV family protein	94.3	0	560
CUFF.39325.1	PDK_30s1086741g004	Pda	Pda Phoenix dactylifera RAV family protein	94.3	0	560
CUFF.5624.1	PDK_30s711191g007	Pda	Pda Phoenix dactylifera GRAS family protein	94.29	1e-94	64.3
CUFF.5624.2	PDK_30s711191g007	Pda	Pda Phoenix dactylifera GRAS family protein	94.29	1e-94	64.3
CUFF.26641.1	PDK_30s940631g002	Pda	Pda Phoenix dactylifera E2F/DP family protein	94.29	3e-14	73.2
CUFF.21540.1	PDK_30s663981g010	Pda	Pda Phoenix dactylifera NAC family protein	94.24	7e-54	185
CUFF.5621.1	PDK_30s711191g007	Pda	Pda Phoenix dactylifera GRAS family protein	94.2	2e-75	267
CUFF.43349.2	PDK_30s1025861g001	Pda	Pda Phoenix dactylifera ARR-B family protein	94.2	0	751
CUFF.20020.1	PDK_30s1180111g006	Pda	Pda Phoenix dactylifera MYB_related family protein	94.17	0	800
CUFF.25040.1	PDK_30s868201g004	Pda	Pda Phoenix dactylifera ARF family protein	94.13	0	739
CUFF.14446.2	PDK_30s1179501g001	Pda	Pda Phoenix dactylifera G2-like family protein	94.12	3e-38	137
CUFF.27251.1	PDK_30s1065091g007	Pda	Pda Phoenix dactylifera ERF family protein	94.12	3e-07	28.9
CUFF.34493.1	PDK_30s722581g001	Pda	Pda Phoenix dactylifera FAR1 family protein	94.12	0	1299
CUFF.42027.2	PDK_30s1017251g001	Pda	Pda Phoenix dactylifera ARF family protein	94.12	4e-43	35.4
CUFF.33157.1	GSMUA_Achr7P11320_001	Mac	Mac Musa acuminata MYB family protein	94.04	4e-148	463
CUFF.41378.1	PDK_30s711681g001	Pda	Pda Phoenix dactylifera HSF family protein	94.04	0	647
CUFF.19450.1	GSMUA_Achr4P07150_001	Mac	Mac Musa acuminata NAC family protein	94	0	103
CUFF.21380.1	PDK_30s900381g003	Pda	Pda Phoenix dactylifera C2H2 family protein	94	4e-151	434
CUFF.30673.1	PK18855.1	Csa	Csa Cannabis sativa AP2 family protein	94	1e-29	106
CUFF.44562.1	PDK_30s654821g002	Pda	Pda Phoenix dactylifera FAR1 family protein	93.96	0	1283
CUFF.10910.1	GSMUA_Achr11P17140_001	Mac	Mac Musa acuminata GATA family protein	93.94	4e-38	139
CUFF.34758.2	PDK_30s1014301g001	Pda	Pda Phoenix dactylifera bZIP family protein	93.94	2e-11	68.6
CUFF.26568.1	PDK_30s1139331g005	Pda	Pda Phoenix dactylifera bZIP family protein	93.88	2e-69	223
CUFF.22890.1	Bra037130	Bra	Bra Brassica rapa Nin-like family protein	93.85	5e-30	122
CUFF.26005.1	PDK_30s839411g021	Pda	Pda Phoenix dactylifera WRKY family protein	93.83	0	568
CUFF.3463.1	PDK_30s755971g002	Pda	Pda Phoenix dactylifera MYB_related family protein	93.81	0	941
CUFF.30233.1	Can007561	Can	Can Capsicum annuum MYB_related family protein	93.81	2e-73	195
CUFF.44194.3	PDK_30s909061g006	Pda	Pda Phoenix dactylifera bZIP family protein	93.81	2e-169	486
CUFF.32392.1	PDK_30s657833g001	Pda	Pda Phoenix dactylifera NAC family protein	93.77	0	1221
CUFF.11719.1	GSMUA_Achr6P12930_001	Mac	Mac Musa acuminata MYB family protein	93.75	3e-41	153
CUFF.31533.1	Ghi018676	Ghi	Ghi Gossypium hirsutum bHLH family protein	93.75	7e-21	90.5
CUFF.31618.2	MDP0000537221	Mdo	Mdo Malus domestica FAR1-related sequence 3	93.75	1e-08	36.6
CUFF.25856.1	MDP0000428265	Mdo	Mdo Malus domestica Ribosomal protein S5/Elongation factor G/III/V family protein	93.73	0	1493
CUFF.41542.1	PDK_30s1074861g022	Pda	Pda Phoenix dactylifera MYB family protein	93.72	0	415
CUFF.23538.1	Neem_6059_f_3	Ain	Ain Azadirachta indica TALE family protein	93.71	1e-87	289
CUFF.23538.2	Neem_6059_f_3	Ain	Ain Azadirachta indica TALE family protein	93.71	1e-86	289
CUFF.42678.1	OpuncBB_FGP31617	Opu	Opu Oryza punctata C2H2 family protein	93.7	1e-92	273
CUFF.37660.1	Pbr032279.2	Pbr	Pbr Pyrus bretschneideri FAR1 family protein	93.68	4e-50	182
CUFF.30656.2	Jcr4S00100.10	Jcu	Jcu Jatropha curcas C2H2 family protein	93.64	3e-62	217
CUFF.33994.1	Jcr4S00100.10	Jcu	Jcu Jatropha curcas C2H2 family protein	93.64	2e-59	214
CUFF.41314.2	PDK_30s872811g002	Pda	Pda Phoenix dactylifera NAC family protein	93.64	0	729
CUFF.9993.1	GSMUA_Achr11P13680_001	Mac	Mac Musa acuminata C2H2 family protein	93.62	7e-63	192
CUFF.41502.1	Thecc1EG042823t1	Tca	Tca Theobroma cacao Actin depolymerizing factor 4 (86%P)	93.62	3e-61	90.5
CUFF.44397.1	ObartAA03S_FGP7846	Oba	Oba Oryza barthii GATA family protein	93.62	2e-17	90.1
CUFF.24371.1	PDK_30s6550916g003	Pda	Pda Phoenix dactylifera FAR1 family protein	93.59	8e-146	460
CUFF.3678.1	ObartAA03S_FGP7846	Oba	Oba Oryza barthii GATA family protein	93.58	0	402
CUFF.3678.2	ObartAA03S_FGP7846	Oba	Oba Oryza barthii GATA family protein	93.58	0	402
CUFF.33155.1	GSMUA_Achr7P11320_001	Mac	Mac Musa acuminata MYB family protein	93.55	8e-54	184
CUFF.37893.1	PDK_30s6550952g003	Pda	Pda Phoenix dactylifera NAC family protein	93.53	4e-97	291
CUFF.21815.1	PDK_30s765911g009	Pda	Pda Phoenix dactylifera ARF family protein	93.5	0	793
CUFF.9531.1	PDK_30s1182771g001	Pda	Pda Phoenix dactylifera MYB family protein	93.48	1e-20	94
CUFF.34495.1	PDK_30s804301g003	Pda	Pda Phoenix dactylifera MYB family protein	93.48	6e-22	96.3
CUFF.42026.2	PDK_30s1017251g001	Pda	Pda Phoenix dactylifera ARF family protein	93.48	1e-118	353
CUFF.27591.1	PDK_30s1090851g006	Pda	Pda Phoenix dactylifera E2F/DP family protein	93.45	2e-99	298
CUFF.9145.2	PDK_30s662081g001	Pda	Pda Phoenix dactylifera bZIP family protein	93.44	1e-164	481
CUFF.9438.1	PDK_30s927281g003	Pda	Pda Phoenix dactylifera E2F/DP family protein	93.44	0	123
CUFF.32527.1	PDK_30s677941g002	Pda	Pda Phoenix dactylifera NF-YC family protein	93.41	2e-49	169
CUFF.4967.1	PDK_30s941951g001	Pda	Pda Phoenix dactylifera HSF family protein	93.38	1e-44	172
CUFF.39638.1	PDK_30s1100871g001	Pda	Pda Phoenix dactylifera Trihelix family protein	93.38	7e-179	513
CUFF.22760.1	PH01000162G1360	Phe	Phe Phyllostachys heterocycla GATA family protein	93.36	2e-126	384
CUFF.7621.1	PGSC0003DMP400020762	Stu	Stu Solanum tuberosum bZIP family protein	93.33	2e-09	60.5
CUFF.10702.1	Gorai.001G223600.1	Gra	Gra Gossypium raimondii secretion-associated RAS super family 2	93.33	4e-21	89
CUFF.13346.1	PDK_30s881991g001	Pda	Pda Phoenix dactylifera WRKY family protein	93.33	4e-153	481
CUFF.22742.1	Gorai.001G223600.1	Gra	Gra Gossypium raimondii secretion-associated RAS super family 2	93.33	8e-21	89
CUFF.34921.1	Gorai.001G223600.1	Gra	Gra Gossypium raimondii secretion-associated RAS super family 2	93.33	4e-21	89
CUFF.37500.1	MLOC_72368.3	Hvu	Hvu Hordeum vulgare bZIP family protein	93.33	8e-20	85.9
CUFF.40256.1	Gorai.001G223600.1	Gra	Gra Gossypium raimondii secretion-associated RAS super family 2	93.33	4e-21	89
CUFF.11048.2	PDK_30s943081g003	Pda	Pda Phoenix dactylifera B3 family protein	93.25	0	1467
CUFF.45280.1	PDK_30s1140491g003	Pda	Pda Phoenix dactylifera MYB family protein	93.24	0	1660
CUFF.31860.1	PDK_30s686701g002	Pda	Pda Phoenix dactylifera MYB family protein	93.23	0	2921
CUFF.24330.1	PDK_30s792411g001	Pda	Pda Phoenix dactylifera bHLH family protein	93.22	5e-30	110
CUFF.34495.1	PDK_30s804301g003	Pda	Pda Phoenix dactylifera MYB family protein	93.2	2e-131	384
CUFF.23293.2	PDK_30s6550950g002	Pda	Pda Phoenix dactylifera G2-like family protein	93.18	2e-175	504
CUFF.29945.1	Neem_30695_a_1	Ain	Ain Azadirachta indica MYB_related family protein	93.18	2e-27	97.1
CUFF.43195.1	PDK_30s699271g010	Pda	Pda Phoenix dactylifera MYB family protein	93.18	6e-20	89.4
CUFF.43196.1	PDK_30s699271g010	Pda	Pda Phoenix dactylifera MYB family protein	93.18	6e-42	89.4
CUFF.31860.2	PDK_30s686701g002	Pda	Pda Phoenix dactylifera MYB family protein	93.17	0	2921
CUFF.1858.1	Jcr4S22172.10	Jcu	Jcu Jatropha curcas HSF family protein	93.1	3e-34	120
CUFF.11048.1	PDK_30s943081g003	Pda	Pda Phoenix dactylifera B3 family protein	93.09	0	638
CUFF.43216.1	MDP0000428265	Mdo	Mdo Malus domestica Ribosomal protein S5/Elongation factor G/III/V family protein	93.09	0	1433
CUFF.43349.1	PDK_30s1025861g001	Pda	Pda Phoenix dactylifera ARR-B family protein	93.05	0	607
CUFF.27904.1	PDK_30s986411g001	Pda	Pda Phoenix dactylifera LBD family protein	93.04	9e-68	226
CUFF.27904.2	PDK_30s986411g001	Pda	Pda Phoenix dactylifera LBD family protein	93.04	5e-68	226
CUFF.13534.1	PDK_30s1029841g001	Pda	Pda Phoenix dactylifera FAR1 family protein	93.03	0	1365
CUFF.13534.2	PDK_30s1029841g001	Pda	Pda Phoenix dactylifera FAR1 family protein	93.03	0	1365
CUFF.20320.2	PDK_30s931481g009	Pda	Pda Phoenix dactylifera E2F/DP family protein	93.02	5e-23	91.3
CUFF.24375.3	PDK_30s6550916g003	Pda	Pda Phoenix dactylifera FAR1 family protein	93.02	3e-14	80.9
CUFF.33906.1	PDK_30s929081g003	Pda	Pda Phoenix dactylifera FAR1 family protein	93.02	7e-17	88.6
CUFF.36385.1	EMT03129	Ata	Ata Aegilops tauschii bHLH family protein	93.02	2e-99	82
CUFF.21950.1	PDK_30s789841g004	Pda	Pda Phoenix dactylifera HB-other family protein	93	1e-158	459
CUFF.5510.1	PDK_30s1037231g001	Pda	Pda Phoenix dactylifera HB-other family protein	92.97	0	732
CUFF.7126.1	Tp3g07810	Tpa	Tpa Thellungiella parvula MYB_related family protein	92.96	1e-38	137
CUFF.41702.1	Tp3g07810	Tpa	Tpa Thellungiella parvula MYB_related family protein	92.96	2e-38	137
CUFF.6063.1	PDK_30s847161g004	Pda	Pda Phoenix dactylifera ARR-B family protein	92.94	0	1137
CUFF.42026.1	PDK_30s1017251g001	Pda	Pda Phoenix dactylifera ARF family protein	92.94	4e-46	158
CUFF.13168.1	Neem_21514_f_1	Ain	Ain Azadirachta indica TALE family protein	92.93	3e-53	169
CUFF.24863.2	PDK_30s726031g002	Pda	Pda Phoenix dactylifera MYB_related family protein	92.92	2e-122	360
CUFF.44060.1	PDK_30s790611g002	Pda	Pda Phoenix dactylifera C2H2 family protein	92.9	3e-109	316
CUFF.31694.2	GSMUA_Achr7P11320_001	Mac	Mac Musa acuminata MYB family protein	92.89	2e-152	464
CUFF.14446.1	PGSC0003DMP400051256	Stu	Stu Solanum tuberosum G2-like family protein	92.86	3e-27	91.3
CUFF.16458.1	GSMUA_Achr9P12860_001	Mac	Mac Musa acuminata CO-like family protein	92.86	9e-08	54.7
CUFF.23814.1	Psi011812	Psi	Psi Picea sitchensis C2H2 family protein	92.86	1e-16	81.6
CUFF.24754.1	Scf01019.g23294.t1	Ugi	Ugi Utricularia gibba CAMTA family protein	92.86	4e-21	86.7
CUFF.32352.2	443461	Smo	Smo Selaginella moellendorffii nuclear RNA polymerase C2	92.86	1e-21	89.4
CUFF.6832.1	PDK_30s1008821g006	Pda	Pda Phoenix dactylifera WRKY family protein	92.73	1e-29	108
CUFF.44701.1	PDK_30s1140711g001	Pda	Pda Phoenix dactylifera MYB family protein	92.73	2e-172	491
CUFF.3446.1	MDP0000263713	Mdo	Mdo Malus domestica ubiquitin 6	92.68	1e-40	149
CUFF.34013.1	MDP0000263713	Mdo	Mdo Malus domestica ubiquitin 6	92.68	6e-41	150
CUFF.35675.1	GSMUA_Achr4P07150_001	Mac	Mac Musa acuminata NAC family protein	92.68	2e-104	310
CUFF.36780.1	Thecc1EG030078t1	Tca	Tca Theobroma cacao Histone H2A 10 (83%T)	92.68	1e-48	160
CUFF.37660.2	Pbr032279.2	Pbr	Pbr Pyrus bretschneideri FAR1 family protein	92.66	4e-60	207
CUFF.37660.3	Pbr032279.2	Pbr	Pbr Pyrus bretschneideri FAR1 family protein	92.66	2e-60	207
CUFF.38790.1	PDK_30s719501g001	Pda	Pda Phoenix dactylifera NAC family protein	92.6	0	597
CUFF.18214.3	PDK_30s861851g002	Pda	Pda Phoenix dactylifera LBD family protein	92.59	3e-114	107
CUFF.37627.1	GSMUA_Achr4P17960_001	Mac	Mac Musa acuminata SRS family protein	92.59	1e-08	58.9
CUFF.24124.1	PDK_30s1161861g004	Pda	Pda Phoenix dactylifera C3H family protein	92.5	3e-18	89.4
CUFF.40188.1	GSMUA_Achr6P12930_001	Mac	Mac Musa acuminata MYB family protein	92.5	6e-43	151
CUFF.40188.2	GSMUA_Achr6P12930_001	Mac	Mac Musa acuminata MYB family protein	92.5	2e-40	151
CUFF.31343.1	PDK_30s683401g004	Pda	Pda Phoenix dactylifera NAC family protein	92.49	5e-105	312
CUFF.36046.1	PDK_30s681141g002	Pda	Pda Phoenix dactylifera G2-like family protein	92.49	0	816
CUFF.43225.1	PDK_30s663881g012	Pda	Pda Phoenix dactylifera TALE family protein	92.49	4e-125	364
CUFF.29998.1	PDK_30s1158611g004	Pda	Pda Phoenix dactylifera HD-ZIP family protein	92.48	1e-159	456
CUFF.21095.1	PDK_30s800611g003	Pda	Pda Phoenix dactylifera NF-YC family protein	92.45	6e-122	367
CUFF.41314.1	PDK_30s872811g002	Pda	Pda Phoenix dactylifera NAC family protein	92.45	0	622
CUFF.17094.1	PDK_30s867661g004	Pda	Pda Phoenix dactylifera NAC family protein	92.42	4e-35	130
CUFF.19124.1	GSMUA_Achr4P19760_001	Mac	Mac Musa acuminata HSF family protein	92.42	6e-76	136
CUFF.3730.1	Neem_20816_f_2	Ain	Ain Azadirachta indica C3H family protein	92.41	9e-49	160
CUFF.25283.2	PDK_30s1086261g001	Pda	Pda Phoenix dactylifera WRKY family protein	92.39	5e-55	187
CUFF.40824.2	PDK_30s684781g004	Pda	Pda Phoenix dactylifera WRKY family protein	92.38	5e-64	206
CUFF.40824.1	PDK_30s684781g004	Pda	Pda Phoenix dactylifera WRKY family protein	92.38	5e-61	206
CUFF.823.1	Lus10020794	Lus	Lus Linum usitatissimum Ribosomal protein S6e	92.37	1e-110	354
CUFF.13523.2	PDK_30s65509724g007	Pda	Pda Phoenix dactylifera WRKY family protein	92.37	0	529
CUFF.32123.1	GSMUA_Achr7P05170_001	Mac	Mac Musa acuminata TALE family protein	92.37	6e-170	483
CUFF.30632.1	Can007561	Can	Can Capsicum annuum MYB_related family protein	92.36	8e-99	303
CUFF.30632.2	Can007561	Can	Can Capsicum annuum MYB_related family protein	92.36	6e-96	303
CUFF.39430.1	PDK_30s793411g008	Pda	Pda Phoenix dactylifera HD-ZIP family protein	92.36	5e-150	436
CUFF.12122.2	ORGLA05G0052500.1	Ogl	Ogl Oryza glaberrima HB-other family protein	92.31	1e-19	29.6
CUFF.15973.1	PDK_30s873781g005	Pda	Pda Phoenix dactylifera C3H family protein	92.31	0	160
CUFF.15973.2	PDK_30s873781g005	Pda	Pda Phoenix dactylifera C3H family protein	92.31	3e-74	160
CUFF.28195.1	PDK_30s785961g002	Pda	Pda Phoenix dactylifera G2-like family protein	92.31	3e-40	52.8
CUFF.30142.1	PDK_30s940631g002	Pda	Pda Phoenix dactylifera E2F/DP family protein	92.31	1e-32	124
CUFF.40846.1	Can007561	Can	Can Capsicum annuum MYB_related family protein	92.31	2e-31	51.2
CUFF.10672.1	Bra036142	Bra	Bra Brassica rapa bZIP family protein	92.27	0	1114
CUFF.35083.1	MDP0000247249	Mdo	Mdo Malus domestica Translation initiation factor IF6	92.27	3e-121	342
CUFF.35083.2	MDP0000247249	Mdo	Mdo Malus domestica Translation initiation factor IF6	92.27	3e-121	342
CUFF.13523.1	PDK_30s65509724g007	Pda	Pda Phoenix dactylifera WRKY family protein	92.17	1e-179	512
CUFF.28107.1	PDK_30s1165641g010	Pda	Pda Phoenix dactylifera NAC family protein	92.13	2e-30	125
CUFF.31017.1	MDP0000304904	Mdo	Mdo Malus domestica cullin 1	92.12	0	1294
CUFF.23293.2	PDK_30s6550950g002	Pda	Pda Phoenix dactylifera G2-like family protein	92.11	5e-17	70.5
CUFF.23293.1	PDK_30s6550950g002	Pda	Pda Phoenix dactylifera G2-like family protein	92.11	4e-12	70.5
CUFF.24630.1	PDK_30s761451g004	Pda	Pda Phoenix dactylifera bHLH family protein	92.1	3e-165	483
CUFF.3901.1	PDK_30s674441g001	Pda	Pda Phoenix dactylifera FAR1 family protein	92.09	0	907
CUFF.3901.2	PDK_30s674441g001	Pda	Pda Phoenix dactylifera FAR1 family protein	92.09	0	907
CUFF.29921.1	PDK_30s1203261g002	Pda	Pda Phoenix dactylifera ARR-B family protein	92.08	0	874
CUFF.38366.1	PDK_30s900381g005	Pda	Pda Phoenix dactylifera Trihelix family protein	92.06	6e-155	459
CUFF.21541.1	PDK_30s745071g005	Pda	Pda Phoenix dactylifera NAC family protein	92.04	0	520
CUFF.1644.2	PDK_30s6550949g018	Pda	Pda Phoenix dactylifera MYB family protein	92	2e-37	148
CUFF.1645.1	PDK_30s6550949g018	Pda	Pda Phoenix dactylifera MYB family protein	92	2e-39	148
CUFF.11475.1	PDK_30s807941g001	Pda	Pda Phoenix dactylifera bZIP family protein	92	3e-08	49.3
CUFF.28352.1	GSMUA_Achr6P22920_001	Mac	Mac Musa acuminata WRKY family protein	92	1e-62	202
CUFF.42811.1	PDK_30s1030181g010	Pda	Pda Phoenix dactylifera bHLH family protein	91.97	1e-56	200
CUFF.29986.1	Lus10020794	Lus	Lus Linum usitatissimum Ribosomal protein S6e	91.95	4e-113	354
CUFF.12689.2	PDK_30s808371g001	Pda	Pda Phoenix dactylifera B3 family protein	91.94	2e-36	135
CUFF.28391.1	PDK_30s677311g007	Pda	Pda Phoenix dactylifera Trihelix family protein	91.94	3e-111	336
CUFF.36528.1	PDK_30s1185041g002	Pda	Pda Phoenix dactylifera B3 family protein	91.94	7e-84	248
CUFF.24854.1	PDK_30s970651g001	Pda	Pda Phoenix dactylifera TALE family protein	91.91	0	986
CUFF.9892.2	GSMUA_Achr8P08000_001	Mac	Mac Musa acuminata ERF family protein	91.89	4e-12	70.9
CUFF.40353.1	PDK_30s691921g002	Pda	Pda Phoenix dactylifera WRKY family protein	91.89	6e-55	75.1
CUFF.40857.2	PDK_30s702781g003	Pda	Pda Phoenix dactylifera MYB_related family protein	91.86	0	864
CUFF.20538.2	PDK_30s746551g001	Pda	Pda Phoenix dactylifera HD-ZIP family protein	91.85	0	692
CUFF.31454.1	PDK_30s717121g001	Pda	Pda Phoenix dactylifera bHLH family protein	91.84	2e-65	211
CUFF.3626.1	PDK_30s744691g001	Pda	Pda Phoenix dactylifera bZIP family protein	91.81	2e-138	402
CUFF.5463.1	PDK_30s1011221g001	Pda	Pda Phoenix dactylifera HSF family protein	91.75	8e-112	353
CUFF.5462.2	PDK_30s1011221g001	Pda	Pda Phoenix dactylifera HSF family protein	91.75	6e-113	353
CUFF.27813.1	PDK_30s720451g002	Pda	Pda Phoenix dactylifera ARF family protein	91.75	0	978
CUFF.24967.1	PDK_30s1083421g001	Pda	Pda Phoenix dactylifera HD-ZIP family protein	91.73	0	1190
CUFF.18601.2	Bra020873	Bra	Bra Brassica rapa B3 family protein	91.72	0	645
CUFF.20607.1	PDK_30s1158601g004	Pda	Pda Phoenix dactylifera WRKY family protein	91.72	2e-169	493
CUFF.36383.1	EMT03129	Ata	Ata Aegilops tauschii bHLH family protein	91.71	0	613
CUFF.17648.1	MDP0000304904	Mdo	Mdo Malus domestica cullin 1	91.7	0	1289
CUFF.7106.2	MDP0000247737	Mdo	Mdo Malus domestica FAR1 family protein	91.69	0	635
CUFF.6964.1	PH01001474G0470	Phe	Phe Phyllostachys heterocycla HB-other family protein	91.67	2e-59	201
CUFF.15128.2	GRMZM2G138454_P02	Zma	Zma Zea mays bHLH family protein	91.67	5e-15	75.1
CUFF.15128.3	GRMZM2G138454_P02	Zma	Zma Zea mays bHLH family protein	91.67	3e-15	75.1
CUFF.24735.2	PDK_30s1191211g001	Pda	Pda Phoenix dactylifera FAR1 family protein	91.67	4e-11	67.4
CUFF.36623.1	Tp3g07810	Tpa	Tpa Thellungiella parvula MYB_related family protein	91.67	6e-34	138
CUFF.37209.1	PDK_30s1053721g001	Pda	Pda Phoenix dactylifera TALE family protein	91.67	0	1097
CUFF.37209.2	PDK_30s1053721g001	Pda	Pda Phoenix dactylifera TALE family protein	91.67	0	1097
CUFF.42214.1	PDK_30s679651g002	Pda	Pda Phoenix dactylifera B3 family protein	91.67	2e-42	140
CUFF.44828.1	PDK_30s1046841g003	Pda	Pda Phoenix dactylifera CPP family protein	91.67	6e-06	51.2
CUFF.40335.1	Bra036142	Bra	Bra Brassica rapa bZIP family protein	91.61	0	1073
CUFF.27813.2	PDK_30s720451g002	Pda	Pda Phoenix dactylifera ARF family protein	91.56	0	944
CUFF.5329.1	OpuncBB_FGP19392	Opu	Opu Oryza punctata GRF family protein	91.55	5e-33	131
CUFF.13033.1	PDK_30s1103021g001	Pda	Pda Phoenix dactylifera M-type family protein	91.55	2e-35	125
CUFF.13644.1	GSMUA_Achr5P01230_001	Mac	Mac Musa acuminata MIKC family protein	91.53	8e-30	107
CUFF.19386.1	MDP0000263713	Mdo	Mdo Malus domestica ubiquitin 6	91.53	4e-25	105
CUFF.19387.1	MDP0000263713	Mdo	Mdo Malus domestica ubiquitin 6	91.53	6e-26	105
CUFF.11344.2	PDK_30s731031g006	Pda	Pda Phoenix dactylifera bHLH family protein	91.47	5e-152	440
CUFF.25554.1	PDK_30s741881g001	Pda	Pda Phoenix dactylifera Trihelix family protein	91.45	0	624
CUFF.25555.1	PDK_30s741881g001	Pda	Pda Phoenix dactylifera Trihelix family protein	91.45	0	624
CUFF.39127.1	Lus10020794	Lus	Lus Linum usitatissimum Ribosomal protein S6e	91.45	4e-112	350
CUFF.5624.1	PDK_30s711191g007	Pda	Pda Phoenix dactylifera GRAS family protein	91.44	0	691
CUFF.5624.2	PDK_30s711191g007	Pda	Pda Phoenix dactylifera GRAS family protein	91.44	0	691
CUFF.8790.1	MDP0000428265	Mdo	Mdo Malus domestica Ribosomal protein S5/Elongation factor G/III/V family protein	91.43	0	818
CUFF.16810.1	PH01000162G1360	Phe	Phe Phyllostachys heterocycla GATA family protein	91.43	1e-50	67.8
CUFF.40043.1	PDK_30s671251g011	Pda	Pda Phoenix dactylifera C2H2 family protein	91.39	0	833
CUFF.40044.1	PDK_30s671251g011	Pda	Pda Phoenix dactylifera C2H2 family protein	91.39	0	833
CUFF.42176.1	GSMUA_Achr7P24170_001	Mac	Mac Musa acuminata C2H2 family protein	91.38	2e-65	221
CUFF.5622.1	PDK_30s711191g007	Pda	Pda Phoenix dactylifera GRAS family protein	91.37	4e-73	261
CUFF.36150.1	PDK_30s929391g001	Pda	Pda Phoenix dactylifera HD-ZIP family protein	91.37	0	1268
CUFF.8981.1	Bra009591	Bra	Bra Brassica rapa MYB_related family protein	91.36	1e-43	150
CUFF.28033.1	PDK_30s1204661g001	Pda	Pda Phoenix dactylifera Dof family protein	91.35	9e-166	475
CUFF.20882.1	EMT26190	Ata	Ata Aegilops tauschii MYB family protein	91.3	1e-27	100
CUFF.24672.1	PDK_30s880071g005	Pda	Pda Phoenix dactylifera C2H2 family protein	91.3	4e-42	120
CUFF.24672.2	PDK_30s880071g005	Pda	Pda Phoenix dactylifera C2H2 family protein	91.3	6e-42	120
CUFF.26142.1	PK04509.1	Csa	Csa Cannabis sativa bHLH family protein	91.3	1e-27	102
CUFF.34508.1	PDK_30s1085001g001	Pda	Pda Phoenix dactylifera GRF family protein	91.27	6e-82	252
CUFF.43200.1	PDK_30s699271g013	Pda	Pda Phoenix dactylifera C2H2 family protein	91.27	6e-78	238
CUFF.11344.1	PDK_30s731031g006	Pda	Pda Phoenix dactylifera bHLH family protein	91.26	2e-146	426
CUFF.19486.1	PDK_30s1111671g005	Pda	Pda Phoenix dactylifera ERF family protein	91.26	0	549
CUFF.9453.1	PDK_30s1139301g001	Pda	Pda Phoenix dactylifera bHLH family protein	91.25	2e-78	251
CUFF.20055.3	GSVIVT01003966001	Vvi	Vvi Vitis vinifera myb domain protein 40	91.18	2e-16	72.4
CUFF.24643.1	C.cajan_09536	Cca	Cca Cajanus cajan bZIP family protein	91.18	1e-11	67
CUFF.34367.1	GSVIVT01014158001	Vvi	Vvi Vitis vinifera BES1/BZR1 homolog 4	91.18	2e-14	75.1
CUFF.34367.2	GSVIVT01014158001	Vvi	Vvi Vitis vinifera BES1/BZR1 homolog 4	91.18	2e-14	75.1
CUFF.37122.2	MA_21566g0010	Pab	Pab Picea abies GATA family protein	91.18	2e-11	63.5
CUFF.41653.1	EMS52514	Tur	Tur Triticum urartu CAMTA family protein	91.18	9e-11	63.9
CUFF.18398.1	PDK_30s997411g002	Pda	Pda Phoenix dactylifera NAC family protein	91.14	9e-140	407
CUFF.32978.1	PDK_30s951221g003	Pda	Pda Phoenix dactylifera B3 family protein	91.13	2e-155	442
CUFF.10057.1	Bra036142	Bra	Bra Brassica rapa bZIP family protein	91.11	1e-110	337
CUFF.30660.1	PDK_30s917811g001	Pda	Pda Phoenix dactylifera MYB_related family protein	91.11	1e-161	465
CUFF.35681.1	GSMUA_Achr4P07150_001	Mac	Mac Musa acuminata NAC family protein	91.11	7e-65	218
CUFF.39127.2	Lus10020794	Lus	Lus Linum usitatissimum Ribosomal protein S6e	91.1	3e-112	352
CUFF.36457.1	PDK_30s746021g005	Pda	Pda Phoenix dactylifera ERF family protein	91.09	2e-59	192
CUFF.31280.2	PDK_30s865341g002	Pda	Pda Phoenix dactylifera AP2 family protein	91.07	8e-117	110
CUFF.20354.2	PDK_30s1089221g003	Pda	Pda Phoenix dactylifera bZIP family protein	90.99	0	530
CUFF.20354.3	PDK_30s1089221g003	Pda	Pda Phoenix dactylifera bZIP family protein	90.99	0	530
CUFF.20354.1	PDK_30s1089221g003	Pda	Pda Phoenix dactylifera bZIP family protein	90.99	0	530
CUFF.33394.1	GSMUA_Achr2P12930_001	Mac	Mac Musa acuminata NF-YA family protein	90.96	0	935
CUFF.27814.1	PDK_30s821521g001	Pda	Pda Phoenix dactylifera FAR1 family protein	90.92	0	1264
CUFF.811.1	MDP0000231216	Mdo	Mdo Malus domestica KNOX/ELK homeobox transcription factor	90.91	9e-10	63.2
CUFF.2071.1	PDK_30s682911g002	Pda	Pda Phoenix dactylifera C2H2 family protein	90.91	1e-58	223
CUFF.2071.2	PDK_30s682911g002	Pda	Pda Phoenix dactylifera C2H2 family protein	90.91	1e-58	223
CUFF.2071.3	PDK_30s682911g002	Pda	Pda Phoenix dactylifera C2H2 family protein	90.91	9e-59	223
CUFF.9571.1	Can016083	Can	Can Capsicum annuum bHLH family protein	90.91	4e-20	89
CUFF.13053.1	PDK_30s743541g001	Pda	Pda Phoenix dactylifera MYB_related family protein	90.91	5e-14	65.1
CUFF.28195.1	PDK_30s785961g002	Pda	Pda Phoenix dactylifera G2-like family protein	90.91	3e-40	22.7
CUFF.36527.1	PDK_30s1185041g002	Pda	Pda Phoenix dactylifera B3 family protein	90.91	4e-40	134
CUFF.37122.1	MA_21566g0010	Pab	Pab Picea abies GATA family protein	90.91	7e-11	62
CUFF.42234.2	GSMUA_Achr4P07150_001	Mac	Mac Musa acuminata NAC family protein	90.91	0	109
CUFF.14762.1	Lus10020794	Lus	Lus Linum usitatissimum Ribosomal protein S6e	90.87	4e-108	341
CUFF.41453.1	Pbr032279.2	Pbr	Pbr Pyrus bretschneideri FAR1 family protein	90.83	3e-59	204
CUFF.41453.2	Pbr032279.2	Pbr	Pbr Pyrus bretschneideri FAR1 family protein	90.83	2e-58	204
CUFF.12822.1	Ciclev10019153m	Ccl	Ccl Citrus clementina homeodomain GLABROUS 11	90.77	1e-35	129
CUFF.43037.1	PDK_30s940631g002	Pda	Pda Phoenix dactylifera E2F/DP family protein	90.77	4e-32	122
CUFF.38322.1	PDK_30s756061g001	Pda	Pda Phoenix dactylifera SBP family protein	90.76	0	616
CUFF.11692.1	evm.model.supercontig_3890.1	Cpa	Cpa Carica papaya C2H2 family protein	90.7	2e-17	82
CUFF.24985.1	ObartAA03S_FGP18337	Oba	Oba Oryza barthii bHLH family protein	90.7	2e-16	84.3
CUFF.36149.1	PDK_30s1194391g003	Pda	Pda Phoenix dactylifera HD-ZIP family protein	90.7	6e-67	233
CUFF.12689.1	PDK_30s808371g001	Pda	Pda Phoenix dactylifera B3 family protein	90.62	4e-30	66.2
CUFF.36598.1	MDP0000247737	Mdo	Mdo Malus domestica FAR1 family protein	90.62	0	638
CUFF.36859.3	PDK_30s737991g003	Pda	Pda Phoenix dactylifera MYB_related family protein	90.61	0	885
CUFF.22017.1	PDK_30s1065691g002	Pda	Pda Phoenix dactylifera ARF family protein	90.6	3e-172	517
CUFF.15395.1	PDK_30s807041g004	Pda	Pda Phoenix dactylifera AP2 family protein	90.59	0	636
CUFF.19694.1	PDK_30s1038161g002	Pda	Pda Phoenix dactylifera MYB family protein	90.59	6e-95	285
CUFF.3015.2	PDK_30s691921g002	Pda	Pda Phoenix dactylifera WRKY family protein	90.57	2e-09	59.7
CUFF.36584.1	EMT26392	Ata	Ata Aegilops tauschii FAR1 family protein	90.53	0	1369
CUFF.11421.1	GSMUA_Achr4P07150_001	Mac	Mac Musa acuminata NAC family protein	90.52	1e-65	219
CUFF.24827.1	GSMUA_Achr7P24170_001	Mac	Mac Musa acuminata C2H2 family protein	90.52	7e-63	219
CUFF.15812.3	PDK_30s1085711g001	Pda	Pda Phoenix dactylifera Whirly family protein	90.51	1e-157	447
CUFF.41501.1	Thecc1EG042823t1	Tca	Tca Theobroma cacao Actin depolymerizing factor 4 (86%P)	90.51	2e-78	253
CUFF.7322.1	PDK_30s1098031g002	Pda	Pda Phoenix dactylifera bHLH family protein	90.49	0	768
CUFF.15357.1	EMT03129	Ata	Ata Aegilops tauschii bHLH family protein	90.48	8e-18	78.6
CUFF.16392.2	PDK_30s950491g001	Pda	Pda Phoenix dactylifera ERF family protein	90.48	4e-110	337
CUFF.16391.1	PDK_30s950491g001	Pda	Pda Phoenix dactylifera ERF family protein	90.48	2e-110	337
CUFF.21114.2	MA_8273259g0010	Pab	Pab Picea abies bHLH family protein	90.48	2e-11	38.9
CUFF.21114.3	MA_8273259g0010	Pab	Pab Picea abies bHLH family protein	90.48	1e-11	38.9
CUFF.21427.1	ObartAA03S_FGP13798	Oba	Oba Oryza barthii C3H family protein	90.48	4e-39	120
CUFF.31242.1	PDK_30s1158601g004	Pda	Pda Phoenix dactylifera WRKY family protein	90.48	6e-81	169
CUFF.32772.1	PDK_30s940631g002	Pda	Pda Phoenix dactylifera E2F/DP family protein	90.48	5e-30	119
CUFF.3906.1	Can007561	Can	Can Capsicum annuum MYB_related family protein	90.45	7e-97	296
CUFF.20444.1	Can007561	Can	Can Capsicum annuum MYB_related family protein	90.45	4e-97	295
CUFF.35061.1	Can007561	Can	Can Capsicum annuum MYB_related family protein	90.45	2e-96	296
CUFF.40847.1	Can007561	Can	Can Capsicum annuum MYB_related family protein	90.45	1e-96	296
CUFF.40408.1	PH01000133G1180	Phe	Phe Phyllostachys heterocycla C3H family protein	90.44	0	774
CUFF.41571.1	PDK_30s945381g008	Pda	Pda Phoenix dactylifera GRAS family protein	90.42	0	1095
CUFF.33458.1	PDK_30s765701g001	Pda	Pda Phoenix dactylifera GRAS family protein	90.4	0	532
CUFF.5979.1	MDP0000263713	Mdo	Mdo Malus domestica ubiquitin 6	90.38	1e-21	95.9
CUFF.45457.1	Si013186m	Sit	Sit Setaria italica Plant regulator RWP-RK family protein	90.36	2e-38	157
CUFF.30280.2	GSMUA_Achr1P17680_001	Mac	Mac Musa acuminata C2H2 family protein	90.32	5e-52	179
CUFF.30881.1	PDK_30s798541g001	Pda	Pda Phoenix dactylifera MYB family protein	90.32	4e-26	100
CUFF.10899.2	PDK_30s1021321g002	Pda	Pda Phoenix dactylifera NAC family protein	90.3	6e-164	479
CUFF.17067.1	Tp3g07810	Tpa	Tpa Thellungiella parvula MYB_related family protein	90.28	2e-33	136
CUFF.17130.1	PDK_30s659481g001	Pda	Pda Phoenix dactylifera B3 family protein	90.28	1e-36	130
CUFF.19410.1	EMT26392	Ata	Ata Aegilops tauschii FAR1 family protein	90.27	0	1358
CUFF.1355.1	PDK_30s65509720g004	Pda	Pda Phoenix dactylifera WRKY family protein	90.26	3e-150	397
CUFF.7739.1	PDK_30s712151g006	Pda	Pda Phoenix dactylifera HB-PHD family protein	90.26	0	532
CUFF.12631.1	PDK_30s868711g002	Pda	Pda Phoenix dactylifera bHLH family protein	90.26	0	939
CUFF.5735.1	Neem_6059_f_3	Ain	Ain Azadirachta indica TALE family protein	90.24	5e-71	232
CUFF.9904.1	ObartAA03S_FGP13190	Oba	Oba Oryza barthii MYB_related family protein	90.24	1e-44	157
CUFF.22317.1	PDK_30s941951g001	Pda	Pda Phoenix dactylifera HSF family protein	90.24	2e-28	77.8
CUFF.22318.1	PDK_30s941951g001	Pda	Pda Phoenix dactylifera HSF family protein	90.24	1e-28	77.8
CUFF.33481.2	Tae038907	Tae	Tae Triticum aestivum bHLH family protein	90.24	3e-44	157
CUFF.35935.1	OpuncBB_FGP3514	Opu	Opu Oryza punctata G2-like family protein	90.23	4e-98	321
CUFF.12825.1	PDK_30s870691g002	Pda	Pda Phoenix dactylifera HD-ZIP family protein	90.21	0	752
CUFF.24766.1	PDK_30s1210051g004	Pda	Pda Phoenix dactylifera CAMTA family protein	90.2	3e-21	102
CUFF.26839.1	MDP0000271556	Mdo	Mdo Malus domestica Histone superfamily protein	90.2	2e-31	97.8
CUFF.16112.1	474196	Aly	Aly Arabidopsis lyrata ERF family protein	90.16	3e-18	86.3
CUFF.35083.1	MDP0000247249	Mdo	Mdo Malus domestica Translation initiation factor IF6	90.16	3e-121	114
CUFF.35083.2	MDP0000247249	Mdo	Mdo Malus domestica Translation initiation factor IF6	90.16	3e-121	114
CUFF.41194.1	PDK_30s798541g001	Pda	Pda Phoenix dactylifera MYB family protein	90.16	2e-23	96.7
CUFF.35637.2	PDK_30s680181g002	Pda	Pda Phoenix dactylifera bHLH family protein	90.15	2e-73	232
CUFF.6703.1	PDK_30s677311g007	Pda	Pda Phoenix dactylifera Trihelix family protein	90.14	7e-37	139
CUFF.23948.1	PDK_30s928781g002	Pda	Pda Phoenix dactylifera MYB family protein	90.12	1e-52	171
CUFF.6465.1	PDK_30s830451g001	Pda	Pda Phoenix dactylifera NAC family protein	90.1	3e-56	199
CUFF.10753.1	ObartAA03S_FGP7846	Oba	Oba Oryza barthii GATA family protein	90.1	0	550
CUFF.21557.2	Potri.006G234200.2	Pth	Pth Populus trichocarpa MYB family protein	90.09	3e-70	229
CUFF.36526.1	PDK_30s858871g002	Pda	Pda Phoenix dactylifera ARF family protein	90.06	0	614
CUFF.26990.1	PDK_30s1182771g001	Pda	Pda Phoenix dactylifera MYB family protein	90.03	0	743
CUFF.5525.1	evm.model.supercontig_3890.1	Cpa	Cpa Carica papaya C2H2 family protein	90	1e-50	165
CUFF.11518.1	Lus10040166	Lus	Lus Linum usitatissimum H(+)-ATPase 7	90	5e-06	43.9
CUFF.19895.2	PDK_30s804221g003	Pda	Pda Phoenix dactylifera G2-like family protein	90	2e-27	105
CUFF.26641.1	PDK_30s940631g002	Pda	Pda Phoenix dactylifera E2F/DP family protein	90	5e-33	127
CUFF.33318.1	GSMUA_Achr7P23040_001	Mac	Mac Musa acuminata B3 family protein	90	1e-47	169
CUFF.35683.1	GSMUA_Achr4P07150_001	Mac	Mac Musa acuminata NAC family protein	90	2e-15	77.4
CUFF.39098.1	GSMUA_Achr6P10390_001	Mac	Mac Musa acuminata CAMTA family protein	90	2e-84	275
CUFF.39629.1	PDK_30s882821g001	Pda	Pda Phoenix dactylifera SBP family protein	90	2e-176	526
CUFF.21189.2	PDK_30s668471g001	Pda	Pda Phoenix dactylifera AP2 family protein	89.95	0	918
CUFF.6686.1	PDK_30s873781g005	Pda	Pda Phoenix dactylifera C3H family protein	89.92	0	669
CUFF.17648.2	MDP0000304904	Mdo	Mdo Malus domestica cullin 1	89.91	0	617
CUFF.21969.1	PDK_30s740131g001	Pda	Pda Phoenix dactylifera NAC family protein	89.9	0	528
CUFF.36967.1	PDK_30s925571g003	Pda	Pda Phoenix dactylifera bHLH family protein	89.89	9e-162	468
CUFF.7114.1	Tp3g07810	Tpa	Tpa Thellungiella parvula MYB_related family protein	89.86	2e-33	130
CUFF.39558.1	PK04509.1	Csa	Csa Cannabis sativa bHLH family protein	89.86	1e-23	100
CUFF.39558.2	PK04509.1	Csa	Csa Cannabis sativa bHLH family protein	89.86	3e-25	100
CUFF.41164.1	PK04509.1	Csa	Csa Cannabis sativa bHLH family protein	89.86	3e-26	100
CUFF.41688.1	Tp3g07810	Tpa	Tpa Thellungiella parvula MYB_related family protein	89.86	2e-31	130
CUFF.23305.1	evm_27.model.AmTr_v1.0_scaffold00001.380	Atr	Atr Amborella trichopoda MYB_related family protein	89.83	4e-95	111
CUFF.27192.1	PH01000133G1180	Phe	Phe Phyllostachys heterocycla C3H family protein	89.81	0	499
CUFF.33943.1	Can007561	Can	Can Capsicum annuum MYB_related family protein	89.81	5e-98	298
CUFF.15328.1	GRMZM2G169709_P01	Zma	Zma Zea mays E2F/DP family protein	89.8	1e-20	96.3
CUFF.20003.1	EMT03129	Ata	Ata Aegilops tauschii bHLH family protein	89.78	0	969
CUFF.43593.1	PDK_30s705771g006	Pda	Pda Phoenix dactylifera bZIP family protein	89.78	6e-143	422
CUFF.16459.1	PDK_30s1134651g003	Pda	Pda Phoenix dactylifera CO-like family protein	89.77	2e-37	132
CUFF.31456.1	PDK_30s717121g001	Pda	Pda Phoenix dactylifera bHLH family protein	89.77	8e-46	154
CUFF.34199.1	PDK_30s1016001g010	Pda	Pda Phoenix dactylifera YABBY family protein	89.77	6e-134	390
CUFF.4006.1	PDK_30s1175051g002	Pda	Pda Phoenix dactylifera WRKY family protein	89.74	3e-73	83.6
CUFF.14744.1	Lus10021023	Lus	Lus Linum usitatissimum RAB GTPase homolog A4D	89.74	2e-14	71.6
CUFF.29012.1	PDK_30s720261g005	Pda	Pda Phoenix dactylifera HD-ZIP family protein	89.74	3e-49	179
CUFF.40143.1	PDK_30s1022651g003	Pda	Pda Phoenix dactylifera FAR1 family protein	89.74	0	668
CUFF.30318.1	PDK_30s1185931g005	Pda	Pda Phoenix dactylifera Dof family protein	89.72	1e-147	434
CUFF.30320.1	PDK_30s1185931g005	Pda	Pda Phoenix dactylifera Dof family protein	89.72	1e-148	434
CUFF.4107.1	GSMUA_Achr2P21580_001	Mac	Mac Musa acuminata GeBP family protein	89.71	4e-37	135
CUFF.19386.1	MDP0000263713	Mdo	Mdo Malus domestica ubiquitin 6	89.71	3e-30	120
CUFF.19387.1	MDP0000263713	Mdo	Mdo Malus domestica ubiquitin 6	89.71	3e-31	120
CUFF.37055.1	PDK_30s971691g003	Pda	Pda Phoenix dactylifera VOZ family protein	89.7	0	889
CUFF.24968.1	GSVIVT01027508001	Vvi	Vvi Vitis vinifera Homeobox-leucine zipper family protein / lipid-binding START domain-containing protein	89.68	2e-70	207
CUFF.37055.2	PDK_30s971691g003	Pda	Pda Phoenix dactylifera VOZ family protein	89.67	0	897
CUFF.1756.1	PGSC0003DMP400020762	Stu	Stu Solanum tuberosum bZIP family protein	89.66	2e-08	55.5
CUFF.19095.1	PDK_30s825821g004	Pda	Pda Phoenix dactylifera C2H2 family protein	89.66	0	667
CUFF.31507.1	EMT26392	Ata	Ata Aegilops tauschii FAR1 family protein	89.66	0	1360
CUFF.35637.1	PDK_30s680181g002	Pda	Pda Phoenix dactylifera bHLH family protein	89.66	3e-81	253
CUFF.18051.1	ObartAA03S_FGP16125	Oba	Oba Oryza barthii B3 family protein	89.61	0	868
CUFF.21969.2	PDK_30s740131g001	Pda	Pda Phoenix dactylifera NAC family protein	89.61	0	524
CUFF.30656.1	Jcr4S00100.10	Jcu	Jcu Jatropha curcas C2H2 family protein	89.61	3e-35	139
CUFF.21557.1	GSMUA_Achr1P04910_001	Mac	Mac Musa acuminata MYB family protein	89.55	2e-37	138
CUFF.18253.1	PDK_30s942751g001	Pda	Pda Phoenix dactylifera MYB_related family protein	89.52	0	754
CUFF.27192.1	PH01000133G1180	Phe	Phe Phyllostachys heterocycla C3H family protein	89.51	0	281
CUFF.5480.1	PDK_30s989101g001	Pda	Pda Phoenix dactylifera bHLH family protein	89.47	3e-12	69.7
CUFF.15349.1	EMT03129	Ata	Ata Aegilops tauschii bHLH family protein	89.47	3e-153	483
CUFF.35736.2	MDP0000319656	Mdo	Mdo Malus domestica golgi nucleotide sugar transporter 2	89.47	4e-15	75.5
CUFF.40761.1	ObartAA03S_FGP18337	Oba	Oba Oryza barthii bHLH family protein	89.47	2e-14	72.4
CUFF.45261.3	Scf00036.g4292.t1	Ugi	Ugi Utricularia gibba FAR1 family protein	89.47	5e-45	77.8
CUFF.4702.1	PDK_30s817631g002	Pda	Pda Phoenix dactylifera C2H2 family protein	89.42	0	1307
CUFF.30016.1	MDP0000304669	Mdo	Mdo Malus domestica Aspartate kinase family protein	89.41	2e-98	313
CUFF.40857.3	PDK_30s702781g003	Pda	Pda Phoenix dactylifera MYB_related family protein	89.41	0	635
CUFF.1812.1	EMT33404	Ata	Ata Aegilops tauschii MYB_related family protein	89.39	2e-28	120
CUFF.28109.1	PDK_30s1165641g010	Pda	Pda Phoenix dactylifera NAC family protein	89.39	8e-28	123
CUFF.1717.1	Psi011812	Psi	Psi Picea sitchensis C2H2 family protein	89.36	2e-17	84
CUFF.2953.1	Psi011812	Psi	Psi Picea sitchensis C2H2 family protein	89.36	2e-17	84
CUFF.2953.2	Psi011812	Psi	Psi Picea sitchensis C2H2 family protein	89.36	1e-17	84
CUFF.6874.2	Psi011812	Psi	Psi Picea sitchensis C2H2 family protein	89.36	1e-17	84
CUFF.7647.1	Psi011812	Psi	Psi Picea sitchensis C2H2 family protein	89.36	5e-19	84
CUFF.12065.1	Psi011812	Psi	Psi Picea sitchensis C2H2 family protein	89.36	2e-17	84
CUFF.13266.1	Psi011812	Psi	Psi Picea sitchensis C2H2 family protein	89.36	1e-17	84
CUFF.28164.1	Psi011812	Psi	Psi Picea sitchensis C2H2 family protein	89.36	3e-17	84
CUFF.7349.1	GSMUA_Achr9P29430_001	Mac	Mac Musa acuminata Trihelix family protein	89.34	4e-68	223
CUFF.22087.1	PDK_30s732061g003	Pda	Pda Phoenix dactylifera E2F/DP family protein	89.33	1e-75	236
CUFF.24371.1	PDK_30s6550916g003	Pda	Pda Phoenix dactylifera FAR1 family protein	89.32	1e-65	189
CUFF.12710.1	GSMUA_Achr9P23340_001	Mac	Mac Musa acuminata MYB family protein	89.3	0	1029
CUFF.5831.1	PDK_30s696621g001	Pda	Pda Phoenix dactylifera G2-like family protein	89.29	8e-09	53.9
CUFF.18308.1	MDP0000239688	Mdo	Mdo Malus domestica Galactosyltransferase family protein	89.29	8e-13	54.3
CUFF.24064.1	MDP0000315002	Mdo	Mdo Malus domestica TARGET OF MONOPTEROS 6	89.29	7e-06	49.3
CUFF.36115.1	Bra035888	Bra	Bra Brassica rapa bHLH family protein	89.29	2e-06	54.7
CUFF.36115.2	Bra035888	Bra	Bra Brassica rapa bHLH family protein	89.29	3e-06	54.7
CUFF.38520.1	PGSC0003DMP400017796	Stu	Stu Solanum tuberosum CO-like family protein	89.29	2e-24	97.8
CUFF.40636.1	PDK_30s733901g001	Pda	Pda Phoenix dactylifera HD-ZIP family protein	89.27	0	523
CUFF.36657.1	PDK_30s666001g001	Pda	Pda Phoenix dactylifera HD-ZIP family protein	89.22	0	780
CUFF.6086.2	PH01000133G1180	Phe	Phe Phyllostachys heterocycla C3H family protein	89.21	0	271
CUFF.41550.2	MDP0000304669	Mdo	Mdo Malus domestica Aspartate kinase family protein	89.21	0	598
CUFF.41550.3	MDP0000304669	Mdo	Mdo Malus domestica Aspartate kinase family protein	89.21	0	598
CUFF.13378.2	GSMUA_Achr8P08000_001	Mac	Mac Musa acuminata ERF family protein	89.19	8e-12	69.7
CUFF.20320.1	PDK_30s931481g009	Pda	Pda Phoenix dactylifera E2F/DP family protein	89.19	3e-78	245
CUFF.20422.1	GSMUA_Achr3P04630_001	Mac	Mac Musa acuminata bHLH family protein	89.19	3e-19	94
CUFF.30672.1	PH01002652G0230	Phe	Phe Phyllostachys heterocycla AP2 family protein	89.19	5e-41	141
CUFF.2113.1	PDK_30s861391g002	Pda	Pda Phoenix dactylifera B3 family protein	89.18	4e-105	328
CUFF.2943.1	EMT26392	Ata	Ata Aegilops tauschii FAR1 family protein	89.18	0	1271
CUFF.42027.2	PDK_30s1017251g001	Pda	Pda Phoenix dactylifera ARF family protein	89.16	4e-43	159
CUFF.25509.1	PDK_30s6550969g005	Pda	Pda Phoenix dactylifera GATA family protein	89.15	3e-50	173
CUFF.41499.1	MDP0000247737	Mdo	Mdo Malus domestica FAR1 family protein	89.15	0	620
CUFF.43421.1	MDP0000259403	Mdo	Mdo Malus domestica nucleoside diphosphate kinase 2	89.15	2e-66	217
CUFF.43421.3	MDP0000259403	Mdo	Mdo Malus domestica nucleoside diphosphate kinase 2	89.15	3e-67	217
CUFF.2435.1	ORGLA09G0163800.1	Ogl	Ogl Oryza glaberrima BES1 family protein	89.13	4e-19	86.3
CUFF.11652.3	PDK_30s6550926g037	Pda	Pda Phoenix dactylifera ERF family protein	89.13	4e-31	90.1
CUFF.11652.1	PDK_30s6550926g037	Pda	Pda Phoenix dactylifera ERF family protein	89.13	4e-31	90.1
CUFF.11652.2	PDK_30s6550926g037	Pda	Pda Phoenix dactylifera ERF family protein	89.13	4e-31	90.1
CUFF.18099.1	MDP0000152629	Mdo	Mdo Malus domestica homeobox 1	89.13	5e-19	88.6
CUFF.18100.1	MDP0000152629	Mdo	Mdo Malus domestica homeobox 1	89.13	9e-18	88.6
CUFF.44780.1	Jcr4S06752.20	Jcu	Jcu Jatropha curcas FAR1 family protein	89.11	2e-157	474
CUFF.5280.1	PDK_30s745991g001	Pda	Pda Phoenix dactylifera M-type family protein	89.06	9e-99	297
CUFF.17493.1	PDK_30s777331g008	Pda	Pda Phoenix dactylifera MYB family protein	89.06	1e-69	219
CUFF.17618.1	PDK_30s1161861g004	Pda	Pda Phoenix dactylifera C3H family protein	89.04	4e-25	111
CUFF.17618.2	PDK_30s1161861g004	Pda	Pda Phoenix dactylifera C3H family protein	89.04	3e-25	111
CUFF.40985.1	PDK_30s837411g006	Pda	Pda Phoenix dactylifera NF-YC family protein	89.02	5e-44	148
CUFF.7688.1	Jcr4S06752.20	Jcu	Jcu Jatropha curcas FAR1 family protein	88.98	1e-160	481
CUFF.7688.2	Jcr4S06752.20	Jcu	Jcu Jatropha curcas FAR1 family protein	88.98	3e-160	481
CUFF.18601.1	Bra020873	Bra	Bra Brassica rapa B3 family protein	88.92	0	1324
CUFF.6716.3	GRMZM2G138454_P02	Zma	Zma Zea mays bHLH family protein	88.89	4e-14	74.7
CUFF.6716.2	GRMZM2G138454_P02	Zma	Zma Zea mays bHLH family protein	88.89	6e-14	74.7
CUFF.23293.2	PDK_30s6550950g002	Pda	Pda Phoenix dactylifera G2-like family protein	88.89	5e-17	37.4
CUFF.28147.1	PDK_30s864611g004	Pda	Pda Phoenix dactylifera bZIP family protein	88.89	3e-07	51.6
CUFF.31107.1	Si024826m	Sit	Sit Setaria italica Zinc finger C-x8-C-x5-C-x3-H type family protein	88.89	1e-26	100
CUFF.31485.3	GRMZM2G138454_P02	Zma	Zma Zea mays bHLH family protein	88.89	5e-14	74.7
CUFF.31485.2	GRMZM2G138454_P02	Zma	Zma Zea mays bHLH family protein	88.89	5e-14	74.7
CUFF.44691.2	ObartAA03S_FGP31295	Oba	Oba Oryza barthii NAC family protein	88.89	5e-13	68.6
CUFF.13806.2	PDK_30s868311g001	Pda	Pda Phoenix dactylifera FAR1 family protein	88.86	0	1318
CUFF.13806.3	PDK_30s868311g001	Pda	Pda Phoenix dactylifera FAR1 family protein	88.86	0	1318
CUFF.21163.1	PDK_30s900751g003	Pda	Pda Phoenix dactylifera TALE family protein	88.83	7e-107	317
CUFF.21248.1	Lus10040166	Lus	Lus Linum usitatissimum H(+)-ATPase 7	88.81	3e-55	191
CUFF.24689.1	PDK_30s1091081g001	Pda	Pda Phoenix dactylifera BES1 family protein	88.78	1e-136	401
CUFF.1517.1	PH01000133G1180	Phe	Phe Phyllostachys heterocycla C3H family protein	88.75	0	761
CUFF.6086.1	PH01000133G1180	Phe	Phe Phyllostachys heterocycla C3H family protein	88.75	0	762
CUFF.6704.2	PDK_30s677311g007	Pda	Pda Phoenix dactylifera Trihelix family protein	88.72	7e-82	249
CUFF.41073.1	PDK_30s1182771g001	Pda	Pda Phoenix dactylifera MYB family protein	88.71	3e-26	115
CUFF.30808.2	PDK_30s827481g001	Pda	Pda Phoenix dactylifera CPP family protein	88.67	1e-113	356
CUFF.30808.3	PDK_30s827481g001	Pda	Pda Phoenix dactylifera CPP family protein	88.67	8e-115	356
CUFF.18388.2	Scf00089.g7885.t1	Ugi	Ugi Utricularia gibba B3 family protein	88.66	1e-49	177
CUFF.1258.1	PDK_30s1025991g003	Pda	Pda Phoenix dactylifera NAC family protein	88.64	3e-18	80.9
CUFF.10819.1	PDK_30s1000401g006	Pda	Pda Phoenix dactylifera NAC family protein	88.64	2e-52	170
CUFF.13645.3	PDK_30s943011g002	Pda	Pda Phoenix dactylifera MIKC family protein	88.64	7e-20	83.6
CUFF.24371.1	PDK_30s6550916g003	Pda	Pda Phoenix dactylifera FAR1 family protein	88.64	1e-65	83.2
CUFF.24375.3	PDK_30s6550916g003	Pda	Pda Phoenix dactylifera FAR1 family protein	88.64	2e-14	81.6
CUFF.24755.1	GSMUA_Achr3P21310_001	Mac	Mac Musa acuminata CAMTA family protein	88.61	2e-44	150
CUFF.16218.1	MDP0000247737	Mdo	Mdo Malus domestica FAR1 family protein	88.57	0	629
CUFF.29039.1	PDK_30s1030181g010	Pda	Pda Phoenix dactylifera bHLH family protein	88.57	1e-12	64.7
CUFF.27814.2	PDK_30s821521g001	Pda	Pda Phoenix dactylifera FAR1 family protein	88.54	0	1222
CUFF.27814.3	PDK_30s821521g001	Pda	Pda Phoenix dactylifera FAR1 family protein	88.54	0	1222
CUFF.5329.2	OpuncBB_FGP19392	Opu	Opu Oryza punctata GRF family protein	88.53	4e-116	360
CUFF.6031.1	Can002796	Can	Can Capsicum annuum MYB_related family protein	88.51	0	1201
CUFF.35220.2	GSMUA_Achr5P03100_001	Mac	Mac Musa acuminata bHLH family protein	88.48	3e-70	225
CUFF.6578.1	EMT26392	Ata	Ata Aegilops tauschii FAR1 family protein	88.46	1e-06	51.6
CUFF.7296.1	MDP0000264827	Mdo	Mdo Malus domestica BIG PETAL P	88.46	3e-09	56.2
CUFF.11978.1	MDP0000263713	Mdo	Mdo Malus domestica ubiquitin 6	88.46	3e-21	92
CUFF.14446.1	PGSC0003DMP400051256	Stu	Stu Solanum tuberosum G2-like family protein	88.46	3e-27	49.7
CUFF.26282.1	GSMUA_Achr4P23540_001	Mac	Mac Musa acuminata MIKC family protein	88.46	2e-08	52.8
CUFF.27251.1	PDK_30s1065091g007	Pda	Pda Phoenix dactylifera ERF family protein	88.46	3e-07	47.8
CUFF.43067.1	PDK_30s1150431g002	Pda	Pda Phoenix dactylifera FAR1 family protein	88.46	1e-07	52.8
CUFF.5331.1	OpuncBB_FGP19392	Opu	Opu Oryza punctata GRF family protein	88.42	3e-116	320
CUFF.17067.2	Tp3g07810	Tpa	Tpa Thellungiella parvula MYB_related family protein	88.41	1e-30	128
CUFF.39893.1	Can011627	Can	Can Capsicum annuum B3 family protein	88.37	8e-70	239
CUFF.21716.3	PDK_30s65509498g002	Pda	Pda Phoenix dactylifera C3H family protein	88.36	0	682
CUFF.20421.1	MDP0000606021	Mdo	Mdo Malus domestica aldehyde dehydrogenase 11A3	88.31	0	847
CUFF.1185.1	PDK_30s847891g001	Pda	Pda Phoenix dactylifera GATA family protein	88.29	3e-58	190
CUFF.3932.2	Pbr008477.1	Pbr	Pbr Pyrus bretschneideri HD-ZIP family protein	88.24	7e-52	182
CUFF.7738.1	PDK_30s789841g004	Pda	Pda Phoenix dactylifera HB-other family protein	88.24	3e-11	60.8
CUFF.10764.1	PDK_30s1093121g001	Pda	Pda Phoenix dactylifera bZIP family protein	88.24	4e-51	180
CUFF.14828.1	29776.m000469	Rco	Rco Ricinus communis Charged multivesicular body protein 2b-B, putative	88.24	4e-43	155
CUFF.14829.1	29776.m000469	Rco	Rco Ricinus communis Charged multivesicular body protein 2b-B, putative	88.24	6e-22	89.7
CUFF.16814.1	Lus10022218	Lus	Lus Linum usitatissimum magnesium transporter 7	88.24	2e-95	303
CUFF.17606.1	EMS52514	Tur	Tur Triticum urartu CAMTA family protein	88.24	1e-10	62.4
CUFF.17931.1	OpuncBB_FGP25129	Opu	Opu Oryza punctata MYB_related family protein	88.24	1e-57	196
CUFF.18226.1	PDK_30s1158601g004	Pda	Pda Phoenix dactylifera WRKY family protein	88.24	5e-111	123
CUFF.24375.3	PDK_30s6550916g003	Pda	Pda Phoenix dactylifera FAR1 family protein	88.24	1e-17	92
CUFF.36105.1	EMS52514	Tur	Tur Triticum urartu CAMTA family protein	88.24	6e-11	63.5
CUFF.44122.1	MA_21566g0010	Pab	Pab Picea abies GATA family protein	88.24	4e-09	61.2
CUFF.44122.2	MA_21566g0010	Pab	Pab Picea abies GATA family protein	88.24	3e-09	61.2
CUFF.25987.1	MDP0000606021	Mdo	Mdo Malus domestica aldehyde dehydrogenase 11A3	88.2	0	764
CUFF.26453.1	Neem_6059_f_3	Ain	Ain Azadirachta indica TALE family protein	88.17	2e-102	315
CUFF.41342.1	OpuncBB_FGP9860	Opu	Opu Oryza punctata CPP family protein	88.17	3e-44	167
CUFF.45609.1	OpuncBB_FGP9860	Opu	Opu Oryza punctata CPP family protein	88.17	4e-44	167
[truncated: 17,406 more rows]
