# Supplementary material for: Dataset of transcriptome assembly of date palm embryogenic calli and functional annotation
Source: Data Brief. 2020 May 25;31:105760. doi: 10.1016/j.dib.2020.105760 (PMC7270187; doi:10.1016/j.dib.2020.105760)
Supplement: Supplementary file 5 [file mmc5.xls]

## Sheet: Sheet1
Supplementary table S4: Similarity search against small RNA database
Transcript_id	RNA_id	RNA name	Length of RNA	Match	Similarity	E-Value	Score
CUFF.26669.1	URS0000322410	Arabidopsis thaliana (thale cress) small RNA Ath_wt_04753	26	20	100	4.6	40.1
CUFF.23590.1	URS000030B9DF	Arabidopsis thaliana (thale cress) small RNA Ath_wt_05322	26	23	100	0.096	46.1
CUFF.2852.1	URS000079F0E3	Arabidopsis thaliana (thale cress) snRNA_01874	25	20	100	0.28	40.1
CUFF.1880.1	URS00007B803B	Arabidopsis thaliana (thale cress) snRNA_05253	26	24	95.83	2	40.1
CUFF.18061.1	URS000078A769	Arabidopsis thaliana (thale cress) snRNA_12939	25	19	100	6.9	38.2
CUFF.18061.2	URS000078A769	Arabidopsis thaliana (thale cress) snRNA_12939	25	19	100	9.1	38.2
CUFF.32287.1	URS000079DCB4	Arabidopsis thaliana (thale cress) snRNA_14319	24	20	100	1.1	40.1
CUFF.26265.2	URS00007BB769	Arabidopsis thaliana (thale cress) snRNA_19116	24	20	100	2.3	40.1
CUFF.26265.3	URS00007BB769	Arabidopsis thaliana (thale cress) snRNA_19116	24	20	100	2.8	40.1
CUFF.39855.1	URS000078739F	Medicago truncatula (barrel medic) tRNA-Met	88	74	100	3e-33	147
CUFF.8165.1	URS00000127A4	Myriopteris lindheimeri tRNA-Leu	82	62	85.48	0.05	44.1
CUFF.26309.1	URS00006BAC1B	Olea europaea tRNA	84	78	88.46	1e-13	83.8
CUFF.15412.1	URS00006C9E6B	Oryza brachyantha tRNA	75	73	91.78	6e-18	97.6
CUFF.7271.1	URS0000649F22	Phoenix dactylifera Early nodulin 40	248	243	100	2e-133	482
CUFF.5401.1	URS000066A7C6	Phoenix dactylifera Early nodulin 40	213	201	99.5	6e-106	391
CUFF.16646.1	URS00006BF6A8	Phoenix dactylifera microRNA MIR159	236	232	100	2e-126	460
CUFF.13226.1	URS00006F0E77	Phoenix dactylifera microRNA MIR159	235	231	100	7e-126	458
CUFF.10081.1	URS000071E274	Phoenix dactylifera microRNA MIR159	233	229	100	1e-124	454
CUFF.6459.1	URS00006C2299	Phoenix dactylifera microRNA MIR159	197	194	85.57	1e-32	149
CUFF.25233.1	URS0000713332	Phoenix dactylifera microRNA MIR159	198	194	100	4e-104	385
CUFF.42519.1	URS00006C2299	Phoenix dactylifera microRNA MIR159	197	193	100	7e-103	383
CUFF.21495.1	URS00006E608B	Phoenix dactylifera microRNA MIR159	187	183	100	7e-97	363
CUFF.21496.1	URS00006E608B	Phoenix dactylifera microRNA MIR159	187	183	100	7e-97	363
CUFF.13188.1	URS0000642365	Phoenix dactylifera microRNA MIR162_2	148	145	100	2e-74	287
CUFF.35183.1	URS0000720B6D	Phoenix dactylifera microRNA MIR167_1	132	129	100	3e-65	256
CUFF.29504.1	URS00006CE8F7	Phoenix dactylifera microRNA MIR167_1	116	113	100	1e-55	224
CUFF.38844.1	URS00006D1D51	Phoenix dactylifera microRNA MIR168	145	142	99.3	9e-70	274
CUFF.22203.1	URS00006B9FF0	Phoenix dactylifera microRNA MIR168	114	112	99.11	7e-50	206
CUFF.13571.1	URS000065EAC6	Phoenix dactylifera microRNA MIR168	114	111	100	6e-54	220
CUFF.13572.1	URS000065EAC6	Phoenix dactylifera microRNA MIR168	114	111	100	3e-54	220
CUFF.38799.1	URS0000714F25	Phoenix dactylifera microRNA MIR169_2	122	119	100	3e-59	236
CUFF.38802.1	URS0000714F25	Phoenix dactylifera microRNA MIR169_2	122	119	100	2e-59	236
CUFF.38235.1	URS00006ADE8A	Phoenix dactylifera microRNA MIR169_2	108	105	99.05	2e-48	200
CUFF.39690.1	URS0000722FCF	Phoenix dactylifera microRNA MIR169_2	106	103	100	1e-49	204
CUFF.2321.1	URS00006E9061	Phoenix dactylifera microRNA MIR171_1	115	112	100	6e-55	222
CUFF.15256.1	URS000070BEBA	Phoenix dactylifera microRNA MIR171_1	103	100	100	7e-48	198
CUFF.15257.1	URS000070BEBA	Phoenix dactylifera microRNA MIR171_1	103	100	100	6e-48	198
CUFF.15257.2	URS000070BEBA	Phoenix dactylifera microRNA MIR171_1	103	100	100	5e-48	198
CUFF.20166.1	URS000068853D	Phoenix dactylifera microRNA MIR390	130	127	100	7e-64	252
CUFF.20167.1	URS000068853D	Phoenix dactylifera microRNA MIR390	130	127	100	8e-64	252
CUFF.28419.1	URS00006AD183	Phoenix dactylifera microRNA MIR390	129	126	100	3e-63	250
CUFF.23192.1	URS00006E9E6E	Phoenix dactylifera microRNA MIR535	105	102	100	8e-49	202
CUFF.23192.2	URS00006E9E6E	Phoenix dactylifera microRNA MIR535	105	102	100	2e-48	202
CUFF.25762.2	URS00006A4C05	Phoenix dactylifera microRNA MIR535	105	102	100	2e-48	202
CUFF.36417.1	URS000066AC1C	Phoenix dactylifera mir-156 microRNA precursor	98	95	100	7e-45	188
CUFF.23798.1	URS0000659823	Phoenix dactylifera mir-156 microRNA precursor	88	85	100	9e-39	168
CUFF.37454.1	URS0000657380	Phoenix dactylifera mir-156 microRNA precursor	88	85	100	8e-39	168
CUFF.30234.3	URS0000657380	Phoenix dactylifera mir-156 microRNA precursor	88	84	96.43	2e-28	135
CUFF.30234.1	URS0000657380	Phoenix dactylifera mir-156 microRNA precursor	88	84	96.43	2e-28	135
CUFF.30234.2	URS0000657380	Phoenix dactylifera mir-156 microRNA precursor	88	84	96.43	2e-28	135
CUFF.26006.1	URS00006A20E5	Phoenix dactylifera mir-156 microRNA precursor	87	83	96.39	7e-30	141
CUFF.26006.2	URS00006A20E5	Phoenix dactylifera mir-156 microRNA precursor	87	83	96.39	6e-30	141
CUFF.29014.1	URS000067B984	Phoenix dactylifera mir-166 microRNA precursor	124	121	98.35	3e-16	95.6
CUFF.8536.1	URS0000691031	Phoenix dactylifera mir-166 microRNA precursor	117	114	100	4e-43	184
CUFF.41288.1	URS00006FBFA7	Phoenix dactylifera Plant signal recognition particle RNA	315	296	98.99	3e-158	563
CUFF.29317.1	URS000072D7CD	Phoenix dactylifera RNase MRP	258	239	100	2e-131	474
CUFF.2781.1	URS000066E0B0	Phoenix dactylifera Small nucleolar RNA F1/F2/snoR5a	145	142	99.3	1e-70	274
CUFF.36484.1	URS00006C558F	Phoenix dactylifera Small nucleolar RNA F1/F2/snoR5a	145	142	98.59	1e-65	258
CUFF.25667.1	URS0000676051	Phoenix dactylifera Small nucleolar RNA R11/Z151	97	94	100	2e-44	186
CUFF.2247.1	URS00006DF158	Phoenix dactylifera Small nucleolar RNA R12	84	81	100	6e-37	161
CUFF.6208.1	URS0000701B3B	Phoenix dactylifera Small nucleolar RNA R16	90	87	100	9e-40	172
CUFF.5291.1	URS00006A509E	Phoenix dactylifera Small nucleolar RNA R16	89	86	100	1e-39	170
CUFF.19567.1	URS000063FBF3	Phoenix dactylifera Small nucleolar RNA R16	89	86	98.84	3e-37	163
CUFF.32082.1	URS000070D7C8	Phoenix dactylifera Small nucleolar RNA R160	77	75	100	1e-32	149
CUFF.32079.1	URS000063AB96	Phoenix dactylifera Small nucleolar RNA R160	76	74	100	9e-33	147
CUFF.44643.1	URS00006B8C72	Phoenix dactylifera Small nucleolar RNA R44/J54/Z268 family	96	93	100	2e-43	184
CUFF.44645.1	URS0000712CA3	Phoenix dactylifera Small nucleolar RNA R44/J54/Z268 family	94	91	100	1e-42	180
CUFF.9162.1	URS0000679292	Phoenix dactylifera Small nucleolar RNA R64/Z200 family	101	98	100	1e-46	194
CUFF.13938.1	URS000062B2D2	Phoenix dactylifera Small nucleolar RNA R64/Z200 family	98	95	100	1e-44	188
CUFF.1040.1	URS000064A1A2	Phoenix dactylifera Small nucleolar RNA snoR109	98	95	100	2e-45	188
CUFF.10675.1	URS00006FCAB1	Phoenix dactylifera small nucleolar RNA snoR118	92	89	100	9e-41	176
CUFF.40342.1	URS00006870B0	Phoenix dactylifera small nucleolar RNA snoR118	92	89	98.88	7e-39	168
CUFF.1035.1	URS0000638F7D	Phoenix dactylifera small nucleolar RNA snoR134	147	144	100	3e-74	285
CUFF.3021.1	URS000063349F	Phoenix dactylifera small nucleolar RNA snoR134	147	144	97.22	5e-64	254
CUFF.3022.1	URS000063349F	Phoenix dactylifera small nucleolar RNA snoR134	147	144	97.22	5e-64	254
CUFF.3021.2	URS000063349F	Phoenix dactylifera small nucleolar RNA snoR134	147	144	100	7e-74	285
CUFF.1034.1	URS0000638F7D	Phoenix dactylifera small nucleolar RNA snoR134	147	130	100	6e-66	258
CUFF.3021.3	URS000063349F	Phoenix dactylifera small nucleolar RNA snoR134	147	129	100	1e-64	256
CUFF.3021.4	URS000063349F	Phoenix dactylifera small nucleolar RNA snoR134	147	129	100	1e-64	256
CUFF.978.1	URS00006BB3E7	Phoenix dactylifera small nucleolar RNA snoR137	135	132	99.24	2e-64	254
CUFF.35140.1	URS00006BB3E7	Phoenix dactylifera small nucleolar RNA snoR137	135	132	99.24	1e-64	254
CUFF.34848.1	URS0000665D4D	Phoenix dactylifera Small nucleolar RNA snoR2/U65	160	157	100	3e-81	311
CUFF.41221.1	URS00006C860D	Phoenix dactylifera Small nucleolar RNA snoR20a	89	86	100	3e-39	170
CUFF.21105.1	URS00006331A6	Phoenix dactylifera Small nucleolar RNA snoR26	96	93	100	4e-43	184
CUFF.21106.1	URS00006331A6	Phoenix dactylifera Small nucleolar RNA snoR26	96	93	100	5e-43	184
CUFF.10358.1	URS00006580CA	Phoenix dactylifera Small nucleolar RNA snoR77	148	145	100	1e-74	287
CUFF.8994.1	URS00006C0C2B	Phoenix dactylifera Small nucleolar RNA snoR77	147	144	100	5e-74	285
CUFF.15181.1	URS0000684048	Phoenix dactylifera Small nucleolar RNA snoR80	135	132	99.24	2e-64	254
CUFF.7234.2	URS000070177D	Phoenix dactylifera Small nucleolar RNA snoR83	135	132	100	1e-66	262
CUFF.7235.1	URS000070177D	Phoenix dactylifera Small nucleolar RNA snoR83	135	132	100	2e-66	262
CUFF.43059.1	URS0000625086	Phoenix dactylifera Small nucleolar RNA snoR86	130	127	100	9e-65	252
CUFF.21195.1	URS0000643CA9	Phoenix dactylifera Small nucleolar RNA snoR8a	100	97	100	8e-46	192
CUFF.26757.1	URS00006D47EB	Phoenix dactylifera Small nucleolar RNA SNORD14	129	126	100	3e-63	250
CUFF.28008.1	URS0000666784	Phoenix dactylifera Small nucleolar RNA SNORD14	123	120	100	1e-59	238
CUFF.19372.1	URS00006D1A1D	Phoenix dactylifera Small nucleolar RNA SNORD96 family	94	91	100	2e-42	180
CUFF.16941.1	URS00006940BA	Phoenix dactylifera Small nucleolar RNA U3	215	196	100	7e-106	389
CUFF.28139.1	URS0000642B93	Phoenix dactylifera Small nucleolar RNA Z101	94	91	100	4e-42	180
CUFF.28140.1	URS0000642B93	Phoenix dactylifera Small nucleolar RNA Z101	94	91	100	4e-42	180
CUFF.28139.1	URS0000642B93	Phoenix dactylifera Small nucleolar RNA Z101	94	88	96.59	1e-30	143
CUFF.14436.1	URS00006435FD	Phoenix dactylifera Small nucleolar RNA Z103	111	108	100	3e-52	214
CUFF.14436.1	URS00006435FD	Phoenix dactylifera Small nucleolar RNA Z103	111	106	93.4	1e-32	149
CUFF.9806.1	URS00006DBEB3	Phoenix dactylifera Small nucleolar RNA Z105	77	75	100	8e-33	149
CUFF.25498.1	URS00007128BA	Phoenix dactylifera Small nucleolar RNA Z112	235	231	100	2e-125	458
CUFF.38427.1	URS0000727E2C	Phoenix dactylifera Small nucleolar RNA Z152/R70/R12/	112	109	100	3e-53	216
CUFF.9348.1	URS000069E381	Phoenix dactylifera Small nucleolar RNA Z159/U59	102	99	100	8e-47	196
CUFF.1036.1	URS000066F315	Phoenix dactylifera Small nucleolar RNA Z278	119	116	100	4e-57	230
CUFF.15728.1	URS0000668102	Phoenix dactylifera Small nucleolar RNA Z278	119	116	99.14	2e-54	222
CUFF.26913.1	URS00006DEF0E	Phoenix dactylifera Small nucleolar RNA Z278	119	116	100	6e-57	230
CUFF.34801.1	URS00006EE082	Phoenix dactylifera Small nucleolar RNA Z279/snoR105/snoR108	108	105	100	1e-51	208
CUFF.30557.1	URS00006743EB	Phoenix dactylifera tRNA	104	102	86.27	8e-11	77.8
CUFF.25368.1	URS00006BCE99	Phoenix dactylifera tRNA	73	71	100	3e-30	141
CUFF.44943.1	URS000064F9E8	Phoenix dactylifera U1 spliceosomal RNA	165	146	91.78	1e-44	186
CUFF.8886.1	URS0000652099	Phoenix dactylifera U6 spliceosomal RNA	107	104	98.08	6e-45	190
CUFF.33547.1	URS00007B9A95	Populus trichocarpa (black cottonwood) microRNA ptc-MIR156j precursor	103	95	90.53	6e-22	113
CUFF.33205.1	URS00007B9A95	Populus trichocarpa (black cottonwood) microRNA ptc-MIR156j precursor	103	94	89.36	1e-20	107
CUFF.6992.1	URS00006C9C66	Pourouma bicolor tRNA	46	40	95	1e-07	63.9
CUFF.6230.1	URS00004A9AA3	Prunus persica (peach) microRNA miRNA_63	23	20	100	0.3	40.1
CUFF.1811.1	URS00004A9AA3	Prunus persica (peach) microRNA miRNA_63	23	18	100	7.2	36.2
CUFF.43865.1	URS00007E45D2	Solanum tuberosum (potato) stu-miR4376-5p.	23	19	100	8.9	38.2
CUFF.17743.1	URS00002F6A71	Sonchus arboreus partial tRNA-Lys	37	24	95.83	0.57	40.1
CUFF.2558.1	URS00007E398A	Vitis vinifera (wine grape) microRNA MIR156g precursor.	106	104	88.46	2e-19	103
