# Supplementary material for: Dataset of transcriptome assembly of date palm embryogenic calli and functional annotation
Source: Data Brief. 2020 May 25;31:105760. doi: 10.1016/j.dib.2020.105760 (PMC7270187; doi:10.1016/j.dib.2020.105760)
Supplement: Supplementary file 6 [file mmc6.xls]

## Sheet: Table S5
Supplementary table S5: Expressed KEGG pathway genes
Transcript_id	KO_id	Gene symbol	Enzyme	Pathway	Super pathway	Overview
CUFF.43202.1	K00844	HK	hexokinase [EC:2.7.1.1]	00010 Glycolysis / Gluconeogenesis	Carbohydrate metabolism	Metabolism
CUFF.37985.3	K01810	GPI, pgi	glucose-6-phosphate isomerase [EC:5.3.1.9]	00010 Glycolysis / Gluconeogenesis	Carbohydrate metabolism	Metabolism
CUFF.26333.2	K00850	pfkA, PFK	6-phosphofructokinase 1 [EC:2.7.1.11]	00010 Glycolysis / Gluconeogenesis	Carbohydrate metabolism	Metabolism
CUFF.35359.1	K03841	FBP, fbp	fructose-1,6-bisphosphatase I [EC:3.1.3.11]	00010 Glycolysis / Gluconeogenesis	Carbohydrate metabolism	Metabolism
CUFF.45427.1	K01623	ALDO	fructose-bisphosphate aldolase, class I [EC:4.1.2.13]	00010 Glycolysis / Gluconeogenesis	Carbohydrate metabolism	Metabolism
CUFF.36702.1	K01803	TPI, tpiA	triosephosphate isomerase (TIM) [EC:5.3.1.1]	00010 Glycolysis / Gluconeogenesis	Carbohydrate metabolism	Metabolism
CUFF.20098.1	K00134	GAPDH, gapA	glyceraldehyde 3-phosphate dehydrogenase [EC:1.2.1.12]	00010 Glycolysis / Gluconeogenesis	Carbohydrate metabolism	Metabolism
CUFF.35251.1	K00927	PGK, pgk	phosphoglycerate kinase [EC:2.7.2.3]	00010 Glycolysis / Gluconeogenesis	Carbohydrate metabolism	Metabolism
CUFF.29852.1	K01834	PGAM, gpmA	2,3-bisphosphoglycerate-dependent phosphoglycerate mutase [EC:5.4.2.11]	00010 Glycolysis / Gluconeogenesis	Carbohydrate metabolism	Metabolism
CUFF.32961.1	K15633	gpmI	2,3-bisphosphoglycerate-independent phosphoglycerate mutase [EC:5.4.2.12]	00010 Glycolysis / Gluconeogenesis	Carbohydrate metabolism	Metabolism
CUFF.7239.1	K15634	gpmB	probable phosphoglycerate mutase [EC:5.4.2.12]	00010 Glycolysis / Gluconeogenesis	Carbohydrate metabolism	Metabolism
CUFF.39531.1	K01689	ENO, eno	enolase [EC:4.2.1.11]	00010 Glycolysis / Gluconeogenesis	Carbohydrate metabolism	Metabolism
CUFF.45128.1	K00873	PK, pyk	pyruvate kinase [EC:2.7.1.40]	00010 Glycolysis / Gluconeogenesis	Carbohydrate metabolism	Metabolism
CUFF.26639.1	K00161	PDHA, pdhA	pyruvate dehydrogenase E1 component alpha subunit [EC:1.2.4.1]	00010 Glycolysis / Gluconeogenesis	Carbohydrate metabolism	Metabolism
CUFF.30044.1	K00162	PDHB, pdhB	pyruvate dehydrogenase E1 component beta subunit [EC:1.2.4.1]	00010 Glycolysis / Gluconeogenesis	Carbohydrate metabolism	Metabolism
CUFF.40225.1	K00627	DLAT, aceF, pdhC	pyruvate dehydrogenase E2 component (dihydrolipoamide acetyltransferase) [EC:2.3.1.12]	00010 Glycolysis / Gluconeogenesis	Carbohydrate metabolism	Metabolism
CUFF.11936.1	K00382	DLD, lpd, pdhD	dihydrolipoamide dehydrogenase [EC:1.8.1.4]	00010 Glycolysis / Gluconeogenesis	Carbohydrate metabolism	Metabolism
CUFF.25582.1	K00016	LDH, ldh	L-lactate dehydrogenase [EC:1.1.1.27]	00010 Glycolysis / Gluconeogenesis	Carbohydrate metabolism	Metabolism
CUFF.42783.1	K01568	E4.1.1.1, pdc	pyruvate decarboxylase [EC:4.1.1.1]	00010 Glycolysis / Gluconeogenesis	Carbohydrate metabolism	Metabolism
CUFF.25032.3	K18857	ADH1	alcohol dehydrogenase class-P [EC:1.1.1.1]	00010 Glycolysis / Gluconeogenesis	Carbohydrate metabolism	Metabolism
CUFF.23009.1	K00001	E1.1.1.1, adh	alcohol dehydrogenase [EC:1.1.1.1]	00010 Glycolysis / Gluconeogenesis	Carbohydrate metabolism	Metabolism
CUFF.40163.1	K00128	E1.2.1.3	aldehyde dehydrogenase (NAD+) [EC:1.2.1.3]	00010 Glycolysis / Gluconeogenesis	Carbohydrate metabolism	Metabolism
CUFF.27856.1	K14085	ALDH7A1	aldehyde dehydrogenase family 7 member A1 [EC:1.2.1.31 1.2.1.8 1.2.1.3]	00010 Glycolysis / Gluconeogenesis	Carbohydrate metabolism	Metabolism
CUFF.8154.1	K01895	ACSS, acs	acetyl-CoA synthetase [EC:6.2.1.1]	00010 Glycolysis / Gluconeogenesis	Carbohydrate metabolism	Metabolism
CUFF.44756.4	K01785	galM, GALM	aldose 1-epimerase [EC:5.1.3.3]	00010 Glycolysis / Gluconeogenesis	Carbohydrate metabolism	Metabolism
CUFF.45614.1	K01835	pgm	phosphoglucomutase [EC:5.4.2.2]	00010 Glycolysis / Gluconeogenesis	Carbohydrate metabolism	Metabolism
CUFF.31264.1	K01792	E5.1.3.15	glucose-6-phosphate 1-epimerase [EC:5.1.3.15]	00010 Glycolysis / Gluconeogenesis	Carbohydrate metabolism	Metabolism
CUFF.28405.3	K03103	MINPP1	multiple inositol-polyphosphate phosphatase / 2,3-bisphosphoglycerate 3-phosphatase [EC:3.1.3.62 3.1.3.80]	00010 Glycolysis / Gluconeogenesis	Carbohydrate metabolism	Metabolism
CUFF.20421.1	K00131	gapN	glyceraldehyde-3-phosphate dehydrogenase (NADP+) [EC:1.2.1.9]	00010 Glycolysis / Gluconeogenesis	Carbohydrate metabolism	Metabolism
CUFF.36174.2	K01610	E4.1.1.49, pckA	phosphoenolpyruvate carboxykinase (ATP) [EC:4.1.1.49]	00010 Glycolysis / Gluconeogenesis	Carbohydrate metabolism	Metabolism
CUFF.38307.2	K01647	CS, gltA	citrate synthase [EC:2.3.3.1]	00020 Citrate cycle (TCA cycle)	Carbohydrate metabolism	Metabolism
CUFF.40335.1	K01648	ACLY	ATP citrate (pro-S)-lyase [EC:2.3.3.8]	00020 Citrate cycle (TCA cycle)	Carbohydrate metabolism	Metabolism
CUFF.36384.1	K01681	ACO, acnA	aconitate hydratase [EC:4.2.1.3]	00020 Citrate cycle (TCA cycle)	Carbohydrate metabolism	Metabolism
CUFF.37412.2	K00031	IDH1, IDH2, icd	isocitrate dehydrogenase [EC:1.1.1.42]	00020 Citrate cycle (TCA cycle)	Carbohydrate metabolism	Metabolism
CUFF.43363.1	K00030	IDH3	isocitrate dehydrogenase (NAD+) [EC:1.1.1.41]	00020 Citrate cycle (TCA cycle)	Carbohydrate metabolism	Metabolism
CUFF.44071.2	K00164	OGDH, sucA	2-oxoglutarate dehydrogenase E1 component [EC:1.2.4.2]	00020 Citrate cycle (TCA cycle)	Carbohydrate metabolism	Metabolism
CUFF.18738.1	K00658	DLST, sucB	2-oxoglutarate dehydrogenase E2 component (dihydrolipoamide succinyltransferase) [EC:2.3.1.61]	00020 Citrate cycle (TCA cycle)	Carbohydrate metabolism	Metabolism
CUFF.11936.1	K00382	DLD, lpd, pdhD	dihydrolipoamide dehydrogenase [EC:1.8.1.4]	00020 Citrate cycle (TCA cycle)	Carbohydrate metabolism	Metabolism
CUFF.44264.1	K01899	LSC1	succinyl-CoA synthetase alpha subunit [EC:6.2.1.4 6.2.1.5]	00020 Citrate cycle (TCA cycle)	Carbohydrate metabolism	Metabolism
CUFF.36082.1	K01900	LSC2	succinyl-CoA synthetase beta subunit [EC:6.2.1.4 6.2.1.5]	00020 Citrate cycle (TCA cycle)	Carbohydrate metabolism	Metabolism
CUFF.33876.1	K00234	SDHA, SDH1	succinate dehydrogenase (ubiquinone) flavoprotein subunit [EC:1.3.5.1]	00020 Citrate cycle (TCA cycle)	Carbohydrate metabolism	Metabolism
CUFF.43406.1	K00235	SDHB, SDH2	succinate dehydrogenase (ubiquinone) iron-sulfur subunit [EC:1.3.5.1]	00020 Citrate cycle (TCA cycle)	Carbohydrate metabolism	Metabolism
CUFF.15999.1	K00236	SDHC, SDH3	succinate dehydrogenase (ubiquinone) cytochrome b560 subunit	00020 Citrate cycle (TCA cycle)	Carbohydrate metabolism	Metabolism
CUFF.29942.1	K01679	E4.2.1.2B, fumC	fumarate hydratase, class II [EC:4.2.1.2]	00020 Citrate cycle (TCA cycle)	Carbohydrate metabolism	Metabolism
CUFF.14317.1	K00025	MDH1	malate dehydrogenase [EC:1.1.1.37]	00020 Citrate cycle (TCA cycle)	Carbohydrate metabolism	Metabolism
CUFF.44673.1	K00026	MDH2	malate dehydrogenase [EC:1.1.1.37]	00020 Citrate cycle (TCA cycle)	Carbohydrate metabolism	Metabolism
CUFF.36174.2	K01610	E4.1.1.49, pckA	phosphoenolpyruvate carboxykinase (ATP) [EC:4.1.1.49]	00020 Citrate cycle (TCA cycle)	Carbohydrate metabolism	Metabolism
CUFF.26639.1	K00161	PDHA, pdhA	pyruvate dehydrogenase E1 component alpha subunit [EC:1.2.4.1]	00020 Citrate cycle (TCA cycle)	Carbohydrate metabolism	Metabolism
CUFF.30044.1	K00162	PDHB, pdhB	pyruvate dehydrogenase E1 component beta subunit [EC:1.2.4.1]	00020 Citrate cycle (TCA cycle)	Carbohydrate metabolism	Metabolism
CUFF.40225.1	K00627	DLAT, aceF, pdhC	pyruvate dehydrogenase E2 component (dihydrolipoamide acetyltransferase) [EC:2.3.1.12]	00020 Citrate cycle (TCA cycle)	Carbohydrate metabolism	Metabolism
CUFF.37985.3	K01810	GPI, pgi	glucose-6-phosphate isomerase [EC:5.3.1.9]	00030 Pentose phosphate pathway	Carbohydrate metabolism	Metabolism
CUFF.40234.1	K00036	G6PD, zwf	glucose-6-phosphate 1-dehydrogenase [EC:1.1.1.49]	00030 Pentose phosphate pathway	Carbohydrate metabolism	Metabolism
CUFF.35488.1	K01057	PGLS, pgl, devB	6-phosphogluconolactonase [EC:3.1.1.31]	00030 Pentose phosphate pathway	Carbohydrate metabolism	Metabolism
CUFF.44205.1	K00033	PGD, gnd	6-phosphogluconate dehydrogenase [EC:1.1.1.44]	00030 Pentose phosphate pathway	Carbohydrate metabolism	Metabolism
CUFF.40588.2	K01783	rpe, RPE	ribulose-phosphate 3-epimerase [EC:5.1.3.1]	00030 Pentose phosphate pathway	Carbohydrate metabolism	Metabolism
CUFF.15600.1	K00615	E2.2.1.1, tktA, tktB	transketolase [EC:2.2.1.1]	00030 Pentose phosphate pathway	Carbohydrate metabolism	Metabolism
CUFF.34188.1	K00616	E2.2.1.2, talA, talB	transaldolase [EC:2.2.1.2]	00030 Pentose phosphate pathway	Carbohydrate metabolism	Metabolism
CUFF.42516.1	K01807	rpiA	ribose 5-phosphate isomerase A [EC:5.3.1.6]	00030 Pentose phosphate pathway	Carbohydrate metabolism	Metabolism
CUFF.35622.1	K00852	rbsK, RBKS	ribokinase [EC:2.7.1.15]	00030 Pentose phosphate pathway	Carbohydrate metabolism	Metabolism
CUFF.45614.1	K01835	pgm	phosphoglucomutase [EC:5.4.2.2]	00030 Pentose phosphate pathway	Carbohydrate metabolism	Metabolism
CUFF.1897.1	K00948	PRPS, prsA	ribose-phosphate pyrophosphokinase [EC:2.7.6.1]	00030 Pentose phosphate pathway	Carbohydrate metabolism	Metabolism
CUFF.20421.1	K00131	gapN	glyceraldehyde-3-phosphate dehydrogenase (NADP+) [EC:1.2.1.9]	00030 Pentose phosphate pathway	Carbohydrate metabolism	Metabolism
CUFF.34366.2	K00851	E2.7.1.12, gntK, idnK	gluconokinase [EC:2.7.1.12]	00030 Pentose phosphate pathway	Carbohydrate metabolism	Metabolism
CUFF.45427.1	K01623	ALDO	fructose-bisphosphate aldolase, class I [EC:4.1.2.13]	00030 Pentose phosphate pathway	Carbohydrate metabolism	Metabolism
CUFF.35359.1	K03841	FBP, fbp	fructose-1,6-bisphosphatase I [EC:3.1.3.11]	00030 Pentose phosphate pathway	Carbohydrate metabolism	Metabolism
CUFF.26333.2	K00850	pfkA, PFK	6-phosphofructokinase 1 [EC:2.7.1.11]	00030 Pentose phosphate pathway	Carbohydrate metabolism	Metabolism
CUFF.24491.1	K01051	E3.1.1.11	pectinesterase [EC:3.1.1.11]	00040 Pentose and glucuronate interconversions	Carbohydrate metabolism	Metabolism
CUFF.43992.1	K01728	E4.2.2.2, pel	pectate lyase [EC:4.2.2.2]	00040 Pentose and glucuronate interconversions	Carbohydrate metabolism	Metabolism
CUFF.7299.1	K01213	E3.2.1.67	galacturan 1,4-alpha-galacturonidase [EC:3.2.1.67]	00040 Pentose and glucuronate interconversions	Carbohydrate metabolism	Metabolism
CUFF.37649.1	K16190	GLCAK	glucuronokinase [EC:2.7.1.43]	00040 Pentose and glucuronate interconversions	Carbohydrate metabolism	Metabolism
CUFF.21981.1	K12447	USP	UDP-sugar pyrophosphorylase [EC:2.7.7.64]	00040 Pentose and glucuronate interconversions	Carbohydrate metabolism	Metabolism
CUFF.35094.1	K00012	UGDH, ugd	UDPglucose 6-dehydrogenase [EC:1.1.1.22]	00040 Pentose and glucuronate interconversions	Carbohydrate metabolism	Metabolism
CUFF.42725.1	K00963	UGP2, galU, galF	UTP--glucose-1-phosphate uridylyltransferase [EC:2.7.7.9]	00040 Pentose and glucuronate interconversions	Carbohydrate metabolism	Metabolism
CUFF.40588.2	K01783	rpe, RPE	ribulose-phosphate 3-epimerase [EC:5.1.3.1]	00040 Pentose and glucuronate interconversions	Carbohydrate metabolism	Metabolism
CUFF.18115.1	K00854	xylB, XYLB	xylulokinase [EC:2.7.1.17]	00040 Pentose and glucuronate interconversions	Carbohydrate metabolism	Metabolism
CUFF.24126.2	K01805	xylA	xylose isomerase [EC:5.3.1.5]	00040 Pentose and glucuronate interconversions	Carbohydrate metabolism	Metabolism
CUFF.5115.1	K00011	E1.1.1.21, AKR1	aldehyde reductase [EC:1.1.1.21]	00040 Pentose and glucuronate interconversions	Carbohydrate metabolism	Metabolism
CUFF.9493.1	K00008	SORD, gutB	L-iditol 2-dehydrogenase [EC:1.1.1.14]	00040 Pentose and glucuronate interconversions	Carbohydrate metabolism	Metabolism
CUFF.40163.1	K00128	E1.2.1.3	aldehyde dehydrogenase (NAD+) [EC:1.2.1.3]	00040 Pentose and glucuronate interconversions	Carbohydrate metabolism	Metabolism
CUFF.32722.1	K00847	E2.7.1.4, scrK	fructokinase [EC:2.7.1.4]	00051 Fructose and mannose metabolism	Carbohydrate metabolism	Metabolism
CUFF.12300.1	K01809	manA, MPI	mannose-6-phosphate isomerase [EC:5.3.1.8]	00051 Fructose and mannose metabolism	Carbohydrate metabolism	Metabolism
CUFF.12544.1	K17497	PMM	phosphomannomutase [EC:5.4.2.8]	00051 Fructose and mannose metabolism	Carbohydrate metabolism	Metabolism
CUFF.41623.1	K00966	GMPP	mannose-1-phosphate guanylyltransferase [EC:2.7.7.13]	00051 Fructose and mannose metabolism	Carbohydrate metabolism	Metabolism
CUFF.17165.1	K01711	gmd, GMDS	GDPmannose 4,6-dehydratase [EC:4.2.1.47]	00051 Fructose and mannose metabolism	Carbohydrate metabolism	Metabolism
CUFF.30961.1	K02377	TSTA3, fcl	GDP-L-fucose synthase [EC:1.1.1.271]	00051 Fructose and mannose metabolism	Carbohydrate metabolism	Metabolism
CUFF.6190.2	K18447	NUDX14	ADP-sugar diphosphatase [EC:3.6.1.21]	00051 Fructose and mannose metabolism	Carbohydrate metabolism	Metabolism
CUFF.12470.2	K05305	FUK	fucokinase [EC:2.7.1.52]	00051 Fructose and mannose metabolism	Carbohydrate metabolism	Metabolism
CUFF.43202.1	K00844	HK	hexokinase [EC:2.7.1.1]	00051 Fructose and mannose metabolism	Carbohydrate metabolism	Metabolism
CUFF.26333.2	K00850	pfkA, PFK	6-phosphofructokinase 1 [EC:2.7.1.11]	00051 Fructose and mannose metabolism	Carbohydrate metabolism	Metabolism
CUFF.43252.1	K00895	E2.7.1.90, pfk	pyrophosphate--fructose-6-phosphate 1-phosphotransferase [EC:2.7.1.90]	00051 Fructose and mannose metabolism	Carbohydrate metabolism	Metabolism
CUFF.35359.1	K03841	FBP, fbp	fructose-1,6-bisphosphatase I [EC:3.1.3.11]	00051 Fructose and mannose metabolism	Carbohydrate metabolism	Metabolism
CUFF.26192.2	K01103	PFKFB	6-phosphofructo-2-kinase / fructose-2,6-bisphosphatase [EC:2.7.1.105 3.1.3.46]	00051 Fructose and mannose metabolism	Carbohydrate metabolism	Metabolism
CUFF.9493.1	K00008	SORD, gutB	L-iditol 2-dehydrogenase [EC:1.1.1.14]	00051 Fructose and mannose metabolism	Carbohydrate metabolism	Metabolism
CUFF.5115.1	K00011	E1.1.1.21, AKR1	aldehyde reductase [EC:1.1.1.21]	00051 Fructose and mannose metabolism	Carbohydrate metabolism	Metabolism
CUFF.24126.2	K01805	xylA	xylose isomerase [EC:5.3.1.5]	00051 Fructose and mannose metabolism	Carbohydrate metabolism	Metabolism
CUFF.45427.1	K01623	ALDO	fructose-bisphosphate aldolase, class I [EC:4.1.2.13]	00051 Fructose and mannose metabolism	Carbohydrate metabolism	Metabolism
CUFF.36702.1	K01803	TPI, tpiA	triosephosphate isomerase (TIM) [EC:5.3.1.1]	00051 Fructose and mannose metabolism	Carbohydrate metabolism	Metabolism
CUFF.44756.4	K01785	galM, GALM	aldose 1-epimerase [EC:5.1.3.3]	00052 Galactose metabolism	Carbohydrate metabolism	Metabolism
CUFF.7081.1	K00965	galT, GALT	UDPglucose--hexose-1-phosphate uridylyltransferase [EC:2.7.7.12]	00052 Galactose metabolism	Carbohydrate metabolism	Metabolism
CUFF.27616.1	K01784	galE, GALE	UDP-glucose 4-epimerase [EC:5.1.3.2]	00052 Galactose metabolism	Carbohydrate metabolism	Metabolism
CUFF.42725.1	K00963	UGP2, galU, galF	UTP--glucose-1-phosphate uridylyltransferase [EC:2.7.7.9]	00052 Galactose metabolism	Carbohydrate metabolism	Metabolism
CUFF.45614.1	K01835	pgm	phosphoglucomutase [EC:5.4.2.2]	00052 Galactose metabolism	Carbohydrate metabolism	Metabolism
CUFF.43202.1	K00844	HK	hexokinase [EC:2.7.1.1]	00052 Galactose metabolism	Carbohydrate metabolism	Metabolism
CUFF.21013.1	K01190	lacZ	beta-galactosidase [EC:3.2.1.23]	00052 Galactose metabolism	Carbohydrate metabolism	Metabolism
CUFF.42212.1	K12309	GLB1, ELNR1	beta-galactosidase [EC:3.2.1.23]	00052 Galactose metabolism	Carbohydrate metabolism	Metabolism
CUFF.21981.1	K12447	USP	UDP-sugar pyrophosphorylase [EC:2.7.7.64]	00052 Galactose metabolism	Carbohydrate metabolism	Metabolism
CUFF.40390.1	K18819	GOLS	inositol 3-alpha-galactosyltransferase [EC:2.4.1.123]	00052 Galactose metabolism	Carbohydrate metabolism	Metabolism
CUFF.36300.1	K06617	E2.4.1.82	raffinose synthase [EC:2.4.1.82]	00052 Galactose metabolism	Carbohydrate metabolism	Metabolism
CUFF.19580.1	K07407	E3.2.1.22B, galA, rafA	alpha-galactosidase [EC:3.2.1.22]	00052 Galactose metabolism	Carbohydrate metabolism	Metabolism
CUFF.5115.1	K00011	E1.1.1.21, AKR1	aldehyde reductase [EC:1.1.1.21]	00052 Galactose metabolism	Carbohydrate metabolism	Metabolism
CUFF.26333.2	K00850	pfkA, PFK	6-phosphofructokinase 1 [EC:2.7.1.11]	00052 Galactose metabolism	Carbohydrate metabolism	Metabolism
CUFF.37140.2	K01193	E3.2.1.26, sacA	beta-fructofuranosidase [EC:3.2.1.26]	00052 Galactose metabolism	Carbohydrate metabolism	Metabolism
CUFF.4859.1	K01187	malZ	alpha-glucosidase [EC:3.2.1.20]	00052 Galactose metabolism	Carbohydrate metabolism	Metabolism
CUFF.35094.1	K00012	UGDH, ugd	UDPglucose 6-dehydrogenase [EC:1.1.1.22]	00053 Ascorbate and aldarate metabolism	Carbohydrate metabolism	Metabolism
CUFF.21981.1	K12447	USP	UDP-sugar pyrophosphorylase [EC:2.7.7.64]	00053 Ascorbate and aldarate metabolism	Carbohydrate metabolism	Metabolism
CUFF.37649.1	K16190	GLCAK	glucuronokinase [EC:2.7.1.43]	00053 Ascorbate and aldarate metabolism	Carbohydrate metabolism	Metabolism
CUFF.21567.1	K00469	MIOX	inositol oxygenase [EC:1.13.99.1]	00053 Ascorbate and aldarate metabolism	Carbohydrate metabolism	Metabolism
CUFF.17406.1	K10046	GME	GDP-D-mannose 3', 5'-epimerase [EC:5.1.3.18 5.1.3.-]	00053 Ascorbate and aldarate metabolism	Carbohydrate metabolism	Metabolism
CUFF.25901.1	K14190	VTC2_5	GDP-L-galactose phosphorylase [EC:2.7.7.69]	00053 Ascorbate and aldarate metabolism	Carbohydrate metabolism	Metabolism
CUFF.1884.3	K10047	VTC4	inositol-phosphate phosphatase / L-galactose 1-phosphate phosphatase [EC:3.1.3.25 3.1.3.93]	00053 Ascorbate and aldarate metabolism	Carbohydrate metabolism	Metabolism
CUFF.24339.1	K18649	IMPL2	inositol-phosphate phosphatase / L-galactose 1-phosphate phosphatase / histidinol-phosphatase [EC:3.1.3.25 3.1.3.93 3.1.3.15]	00053 Ascorbate and aldarate metabolism	Carbohydrate metabolism	Metabolism
CUFF.30459.1	K17744	GalDH	L-galactose dehydrogenase [EC:1.1.1.316]	00053 Ascorbate and aldarate metabolism	Carbohydrate metabolism	Metabolism
CUFF.10561.1	K00225	GLDH	L-galactono-1,4-lactone dehydrogenase [EC:1.3.2.3]	00053 Ascorbate and aldarate metabolism	Carbohydrate metabolism	Metabolism
CUFF.24280.1	K08232	E1.6.5.4	monodehydroascorbate reductase (NADH) [EC:1.6.5.4]	00053 Ascorbate and aldarate metabolism	Carbohydrate metabolism	Metabolism
CUFF.27395.1	K00423	E1.10.3.3	L-ascorbate oxidase [EC:1.10.3.3]	00053 Ascorbate and aldarate metabolism	Carbohydrate metabolism	Metabolism
CUFF.40176.1	K00434	E1.11.1.11	L-ascorbate peroxidase [EC:1.11.1.11]	00053 Ascorbate and aldarate metabolism	Carbohydrate metabolism	Metabolism
CUFF.40163.1	K00128	E1.2.1.3	aldehyde dehydrogenase (NAD+) [EC:1.2.1.3]	00053 Ascorbate and aldarate metabolism	Carbohydrate metabolism	Metabolism
CUFF.27856.1	K14085	ALDH7A1	aldehyde dehydrogenase family 7 member A1 [EC:1.2.1.31 1.2.1.8 1.2.1.3]	00053 Ascorbate and aldarate metabolism	Carbohydrate metabolism	Metabolism
CUFF.37140.2	K01193	E3.2.1.26, sacA	beta-fructofuranosidase [EC:3.2.1.26]	00500 Starch and sucrose metabolism	Carbohydrate metabolism	Metabolism
CUFF.24416.1	K00696	E2.4.1.14	sucrose-phosphate synthase [EC:2.4.1.14]	00500 Starch and sucrose metabolism	Carbohydrate metabolism	Metabolism
CUFF.45477.1	K00695	E2.4.1.13	sucrose synthase [EC:2.4.1.13]	00500 Starch and sucrose metabolism	Carbohydrate metabolism	Metabolism
CUFF.4859.1	K01187	malZ	alpha-glucosidase [EC:3.2.1.20]	00500 Starch and sucrose metabolism	Carbohydrate metabolism	Metabolism
CUFF.43139.1	K01188	E3.2.1.21	beta-glucosidase [EC:3.2.1.21]	00500 Starch and sucrose metabolism	Carbohydrate metabolism	Metabolism
CUFF.44398.2	K05349	bglX	beta-glucosidase [EC:3.2.1.21]	00500 Starch and sucrose metabolism	Carbohydrate metabolism	Metabolism
CUFF.27794.1	K05350	bglB	beta-glucosidase [EC:3.2.1.21]	00500 Starch and sucrose metabolism	Carbohydrate metabolism	Metabolism
CUFF.39075.1	K01087	otsB	trehalose 6-phosphate phosphatase [EC:3.1.3.12]	00500 Starch and sucrose metabolism	Carbohydrate metabolism	Metabolism
CUFF.45436.1	K16055	TPS	trehalose 6-phosphate synthase/phosphatase [EC:2.4.1.15 3.1.3.12]	00500 Starch and sucrose metabolism	Carbohydrate metabolism	Metabolism
CUFF.20582.1	K01194	E3.2.1.28, treA, treF	alpha,alpha-trehalase [EC:3.2.1.28]	00500 Starch and sucrose metabolism	Carbohydrate metabolism	Metabolism
CUFF.35094.1	K00012	UGDH, ugd	UDPglucose 6-dehydrogenase [EC:1.1.1.22]	00500 Starch and sucrose metabolism	Carbohydrate metabolism	Metabolism
CUFF.41499.1	K08678	UXS1	UDP-glucuronate decarboxylase [EC:4.1.1.35]	00500 Starch and sucrose metabolism	Carbohydrate metabolism	Metabolism
CUFF.44753.1	K15920	XYL4	beta-D-xylosidase 4 [EC:3.2.1.37]	00500 Starch and sucrose metabolism	Carbohydrate metabolism	Metabolism
CUFF.39883.1	K08679	E5.1.3.6	UDP-glucuronate 4-epimerase [EC:5.1.3.6]	00500 Starch and sucrose metabolism	Carbohydrate metabolism	Metabolism
CUFF.44718.1	K13648	GAUT	alpha-1,4-galacturonosyltransferase [EC:2.4.1.43]	00500 Starch and sucrose metabolism	Carbohydrate metabolism	Metabolism
CUFF.24491.1	K01051	E3.1.1.11	pectinesterase [EC:3.1.1.11]	00500 Starch and sucrose metabolism	Carbohydrate metabolism	Metabolism
CUFF.7299.1	K01213	E3.2.1.67	galacturan 1,4-alpha-galacturonidase [EC:3.2.1.67]	00500 Starch and sucrose metabolism	Carbohydrate metabolism	Metabolism
CUFF.42725.1	K00963	UGP2, galU, galF	UTP--glucose-1-phosphate uridylyltransferase [EC:2.7.7.9]	00500 Starch and sucrose metabolism	Carbohydrate metabolism	Metabolism
CUFF.45614.1	K01835	pgm	phosphoglucomutase [EC:5.4.2.2]	00500 Starch and sucrose metabolism	Carbohydrate metabolism	Metabolism
CUFF.43202.1	K00844	HK	hexokinase [EC:2.7.1.1]	00500 Starch and sucrose metabolism	Carbohydrate metabolism	Metabolism
CUFF.37985.3	K01810	GPI, pgi	glucose-6-phosphate isomerase [EC:5.3.1.9]	00500 Starch and sucrose metabolism	Carbohydrate metabolism	Metabolism
CUFF.32722.1	K00847	E2.7.1.4, scrK	fructokinase [EC:2.7.1.4]	00500 Starch and sucrose metabolism	Carbohydrate metabolism	Metabolism
CUFF.25689.1	K00975	glgC	glucose-1-phosphate adenylyltransferase [EC:2.7.7.27]	00500 Starch and sucrose metabolism	Carbohydrate metabolism	Metabolism
CUFF.6190.2	K18447	NUDX14	ADP-sugar diphosphatase [EC:3.6.1.21]	00500 Starch and sucrose metabolism	Carbohydrate metabolism	Metabolism
CUFF.44362.1	K00703	E2.4.1.21, glgA	starch synthase [EC:2.4.1.21]	00500 Starch and sucrose metabolism	Carbohydrate metabolism	Metabolism
CUFF.45547.1	K00700	glgB	1,4-alpha-glucan branching enzyme [EC:2.4.1.18]	00500 Starch and sucrose metabolism	Carbohydrate metabolism	Metabolism
CUFF.35782.1	K00688	E2.4.1.1, glgP, PYG	starch phosphorylase [EC:2.4.1.1]	00500 Starch and sucrose metabolism	Carbohydrate metabolism	Metabolism
CUFF.28750.1	K01176	E3.2.1.1, amyA, malS	alpha-amylase [EC:3.2.1.1]	00500 Starch and sucrose metabolism	Carbohydrate metabolism	Metabolism
CUFF.38045.2	K01177	E3.2.1.2	beta-amylase [EC:3.2.1.2]	00500 Starch and sucrose metabolism	Carbohydrate metabolism	Metabolism
CUFF.24074.1	K00705	malQ	4-alpha-glucanotransferase [EC:2.4.1.25]	00500 Starch and sucrose metabolism	Carbohydrate metabolism	Metabolism
CUFF.42044.1	K01183	E3.2.1.14	chitinase [EC:3.2.1.14]	00520 Amino sugar and nucleotide sugar metabolism	Carbohydrate metabolism	Metabolism
CUFF.32805.1	K12373	HEXA_B	hexosaminidase [EC:3.2.1.52]	00520 Amino sugar and nucleotide sugar metabolism	Carbohydrate metabolism	Metabolism
CUFF.44254.1	K01836	E5.4.2.3	phosphoacetylglucosamine mutase [EC:5.4.2.3]	00520 Amino sugar and nucleotide sugar metabolism	Carbohydrate metabolism	Metabolism
CUFF.9709.2	K00972	UAP1	UDP-N-acetylglucosamine/UDP-N-acetylgalactosamine diphosphorylase [EC:2.7.7.23 2.7.7.83]	00520 Amino sugar and nucleotide sugar metabolism	Carbohydrate metabolism	Metabolism
CUFF.28617.1	K00326	E1.6.2.2	cytochrome-b5 reductase [EC:1.6.2.2]	00520 Amino sugar and nucleotide sugar metabolism	Carbohydrate metabolism	Metabolism
CUFF.43202.1	K00844	HK	hexokinase [EC:2.7.1.1]	00520 Amino sugar and nucleotide sugar metabolism	Carbohydrate metabolism	Metabolism
CUFF.5566.1	K00621	GNPNAT1, GNA1	glucosamine-phosphate N-acetyltransferase [EC:2.3.1.4]	00520 Amino sugar and nucleotide sugar metabolism	Carbohydrate metabolism	Metabolism
CUFF.32722.1	K00847	E2.7.1.4, scrK	fructokinase [EC:2.7.1.4]	00520 Amino sugar and nucleotide sugar metabolism	Carbohydrate metabolism	Metabolism
CUFF.34313.1	K00820	glmS, GFPT	glucosamine--fructose-6-phosphate aminotransferase (isomerizing) [EC:2.6.1.16]	00520 Amino sugar and nucleotide sugar metabolism	Carbohydrate metabolism	Metabolism
CUFF.18436.1	K12446	E2.7.1.46	L-arabinokinase [EC:2.7.1.46]	00520 Amino sugar and nucleotide sugar metabolism	Carbohydrate metabolism	Metabolism
CUFF.21981.1	K12447	USP	UDP-sugar pyrophosphorylase [EC:2.7.7.64]	00520 Amino sugar and nucleotide sugar metabolism	Carbohydrate metabolism	Metabolism
CUFF.28104.3	K01209	E3.2.1.55, abfA	alpha-N-arabinofuranosidase [EC:3.2.1.55]	00520 Amino sugar and nucleotide sugar metabolism	Carbohydrate metabolism	Metabolism
CUFF.44753.1	K15920	XYL4	beta-D-xylosidase 4 [EC:3.2.1.37]	00520 Amino sugar and nucleotide sugar metabolism	Carbohydrate metabolism	Metabolism
CUFF.27011.1	K12448	UXE	UDP-arabinose 4-epimerase [EC:5.1.3.5]	00520 Amino sugar and nucleotide sugar metabolism	Carbohydrate metabolism	Metabolism
CUFF.37649.1	K16190	GLCAK	glucuronokinase [EC:2.7.1.43]	00520 Amino sugar and nucleotide sugar metabolism	Carbohydrate metabolism	Metabolism
CUFF.41499.1	K08678	UXS1	UDP-glucuronate decarboxylase [EC:4.1.1.35]	00520 Amino sugar and nucleotide sugar metabolism	Carbohydrate metabolism	Metabolism
CUFF.1335.1	K12449	AXS	UDP-apiose/xylose synthase	00520 Amino sugar and nucleotide sugar metabolism	Carbohydrate metabolism	Metabolism
CUFF.37985.3	K01810	GPI, pgi	glucose-6-phosphate isomerase [EC:5.3.1.9]	00520 Amino sugar and nucleotide sugar metabolism	Carbohydrate metabolism	Metabolism
CUFF.45614.1	K01835	pgm	phosphoglucomutase [EC:5.4.2.2]	00520 Amino sugar and nucleotide sugar metabolism	Carbohydrate metabolism	Metabolism
CUFF.42725.1	K00963	UGP2, galU, galF	UTP--glucose-1-phosphate uridylyltransferase [EC:2.7.7.9]	00520 Amino sugar and nucleotide sugar metabolism	Carbohydrate metabolism	Metabolism
CUFF.7081.1	K00965	galT, GALT	UDPglucose--hexose-1-phosphate uridylyltransferase [EC:2.7.7.12]	00520 Amino sugar and nucleotide sugar metabolism	Carbohydrate metabolism	Metabolism
CUFF.43669.1	K12450	RHM	UDP-glucose 4,6-dehydratase [EC:4.2.1.76]	00520 Amino sugar and nucleotide sugar metabolism	Carbohydrate metabolism	Metabolism
CUFF.3421.1	K12451	UER1	3,5-epimerase/4-reductase [EC:5.1.3.- 1.1.1.-]	00520 Amino sugar and nucleotide sugar metabolism	Carbohydrate metabolism	Metabolism
CUFF.35094.1	K00012	UGDH, ugd	UDPglucose 6-dehydrogenase [EC:1.1.1.22]	00520 Amino sugar and nucleotide sugar metabolism	Carbohydrate metabolism	Metabolism
CUFF.14582.1	K06118	SQD1, sqdB	UDP-sulfoquinovose synthase [EC:3.13.1.1]	00520 Amino sugar and nucleotide sugar metabolism	Carbohydrate metabolism	Metabolism
CUFF.27616.1	K01784	galE, GALE	UDP-glucose 4-epimerase [EC:5.1.3.2]	00520 Amino sugar and nucleotide sugar metabolism	Carbohydrate metabolism	Metabolism
CUFF.39883.1	K08679	E5.1.3.6	UDP-glucuronate 4-epimerase [EC:5.1.3.6]	00520 Amino sugar and nucleotide sugar metabolism	Carbohydrate metabolism	Metabolism
CUFF.39670.1	K18677	GALAK	galacturonokinase [EC:2.7.1.44]	00520 Amino sugar and nucleotide sugar metabolism	Carbohydrate metabolism	Metabolism
CUFF.44718.1	K13648	GAUT	alpha-1,4-galacturonosyltransferase [EC:2.4.1.43]	00520 Amino sugar and nucleotide sugar metabolism	Carbohydrate metabolism	Metabolism
CUFF.12544.1	K17497	PMM	phosphomannomutase [EC:5.4.2.8]	00520 Amino sugar and nucleotide sugar metabolism	Carbohydrate metabolism	Metabolism
CUFF.41623.1	K00966	GMPP	mannose-1-phosphate guanylyltransferase [EC:2.7.7.13]	00520 Amino sugar and nucleotide sugar metabolism	Carbohydrate metabolism	Metabolism
CUFF.17165.1	K01711	gmd, GMDS	GDPmannose 4,6-dehydratase [EC:4.2.1.47]	00520 Amino sugar and nucleotide sugar metabolism	Carbohydrate metabolism	Metabolism
CUFF.12300.1	K01809	manA, MPI	mannose-6-phosphate isomerase [EC:5.3.1.8]	00520 Amino sugar and nucleotide sugar metabolism	Carbohydrate metabolism	Metabolism
CUFF.17406.1	K10046	GME	GDP-D-mannose 3', 5'-epimerase [EC:5.1.3.18 5.1.3.-]	00520 Amino sugar and nucleotide sugar metabolism	Carbohydrate metabolism	Metabolism
CUFF.12470.2	K05305	FUK	fucokinase [EC:2.7.1.52]	00520 Amino sugar and nucleotide sugar metabolism	Carbohydrate metabolism	Metabolism
CUFF.30961.1	K02377	TSTA3, fcl	GDP-L-fucose synthase [EC:1.1.1.271]	00520 Amino sugar and nucleotide sugar metabolism	Carbohydrate metabolism	Metabolism
CUFF.25689.1	K00975	glgC	glucose-1-phosphate adenylyltransferase [EC:2.7.7.27]	00520 Amino sugar and nucleotide sugar metabolism	Carbohydrate metabolism	Metabolism
CUFF.8154.1	K01895	ACSS, acs	acetyl-CoA synthetase [EC:6.2.1.1]	00620 Pyruvate metabolism	Carbohydrate metabolism	Metabolism
CUFF.26639.1	K00161	PDHA, pdhA	pyruvate dehydrogenase E1 component alpha subunit [EC:1.2.4.1]	00620 Pyruvate metabolism	Carbohydrate metabolism	Metabolism
CUFF.30044.1	K00162	PDHB, pdhB	pyruvate dehydrogenase E1 component beta subunit [EC:1.2.4.1]	00620 Pyruvate metabolism	Carbohydrate metabolism	Metabolism
CUFF.40225.1	K00627	DLAT, aceF, pdhC	pyruvate dehydrogenase E2 component (dihydrolipoamide acetyltransferase) [EC:2.3.1.12]	00620 Pyruvate metabolism	Carbohydrate metabolism	Metabolism
CUFF.11936.1	K00382	DLD, lpd, pdhD	dihydrolipoamide dehydrogenase [EC:1.8.1.4]	00620 Pyruvate metabolism	Carbohydrate metabolism	Metabolism
CUFF.45128.1	K00873	PK, pyk	pyruvate kinase [EC:2.7.1.40]	00620 Pyruvate metabolism	Carbohydrate metabolism	Metabolism
CUFF.15841.2	K11262	ACAC	acetyl-CoA carboxylase / biotin carboxylase [EC:6.4.1.2 6.3.4.14]	00620 Pyruvate metabolism	Carbohydrate metabolism	Metabolism
CUFF.12564.2	K01962	accA	acetyl-CoA carboxylase carboxyl transferase subunit alpha [EC:6.4.1.2]	00620 Pyruvate metabolism	Carbohydrate metabolism	Metabolism
CUFF.27933.1	K02160	accB, bccP	acetyl-CoA carboxylase biotin carboxyl carrier protein	00620 Pyruvate metabolism	Carbohydrate metabolism	Metabolism
CUFF.22024.1	K01961	accC	acetyl-CoA carboxylase, biotin carboxylase subunit [EC:6.4.1.2 6.3.4.14]	00620 Pyruvate metabolism	Carbohydrate metabolism	Metabolism
CUFF.9334.1	K01963	accD	acetyl-CoA carboxylase carboxyl transferase subunit beta [EC:6.4.1.2]	00620 Pyruvate metabolism	Carbohydrate metabolism	Metabolism
CUFF.18719.1	K01512	acyP	acylphosphatase [EC:3.6.1.7]	00620 Pyruvate metabolism	Carbohydrate metabolism	Metabolism
CUFF.40163.1	K00128	E1.2.1.3	aldehyde dehydrogenase (NAD+) [EC:1.2.1.3]	00620 Pyruvate metabolism	Carbohydrate metabolism	Metabolism
CUFF.27856.1	K14085	ALDH7A1	aldehyde dehydrogenase family 7 member A1 [EC:1.2.1.31 1.2.1.8 1.2.1.3]	00620 Pyruvate metabolism	Carbohydrate metabolism	Metabolism
CUFF.25582.1	K00016	LDH, ldh	L-lactate dehydrogenase [EC:1.1.1.27]	00620 Pyruvate metabolism	Carbohydrate metabolism	Metabolism
CUFF.21385.1	K00102	E1.1.2.4, dld	D-lactate dehydrogenase (cytochrome) [EC:1.1.2.4]	00620 Pyruvate metabolism	Carbohydrate metabolism	Metabolism
CUFF.45325.1	K01759	GLO1, gloA	lactoylglutathione lyase [EC:4.4.1.5]	00620 Pyruvate metabolism	Carbohydrate metabolism	Metabolism
CUFF.38709.1	K01069	E3.1.2.6, gloB	hydroxyacylglutathione hydrolase [EC:3.1.2.6]	00620 Pyruvate metabolism	Carbohydrate metabolism	Metabolism
CUFF.42661.1	K18881	DJ1D	D-lactate dehydratase [EC:4.2.1.130]	00620 Pyruvate metabolism	Carbohydrate metabolism	Metabolism
CUFF.34894.1	K00028	E1.1.1.39	malate dehydrogenase (decarboxylating) [EC:1.1.1.39]	00620 Pyruvate metabolism	Carbohydrate metabolism	Metabolism
CUFF.43637.1	K00029	E1.1.1.40, maeB	malate dehydrogenase (oxaloacetate-decarboxylating)(NADP+) [EC:1.1.1.40]	00620 Pyruvate metabolism	Carbohydrate metabolism	Metabolism
CUFF.14317.1	K00025	MDH1	malate dehydrogenase [EC:1.1.1.37]	00620 Pyruvate metabolism	Carbohydrate metabolism	Metabolism
CUFF.44673.1	K00026	MDH2	malate dehydrogenase [EC:1.1.1.37]	00620 Pyruvate metabolism	Carbohydrate metabolism	Metabolism
CUFF.29942.1	K01679	E4.2.1.2B, fumC	fumarate hydratase, class II [EC:4.2.1.2]	00620 Pyruvate metabolism	Carbohydrate metabolism	Metabolism
CUFF.45024.1	K01595	ppc	phosphoenolpyruvate carboxylase [EC:4.1.1.31]	00620 Pyruvate metabolism	Carbohydrate metabolism	Metabolism
CUFF.36174.2	K01610	E4.1.1.49, pckA	phosphoenolpyruvate carboxykinase (ATP) [EC:4.1.1.49]	00620 Pyruvate metabolism	Carbohydrate metabolism	Metabolism
CUFF.25151.2	K01006	ppdK	pyruvate, orthophosphate dikinase [EC:2.7.9.1]	00620 Pyruvate metabolism	Carbohydrate metabolism	Metabolism
CUFF.17923.1	K01638	E2.3.3.9, aceB, glcB	malate synthase [EC:2.3.3.9]	00620 Pyruvate metabolism	Carbohydrate metabolism	Metabolism
CUFF.38878.1	K00626	E2.3.1.9, atoB	acetyl-CoA C-acetyltransferase [EC:2.3.1.9]	00620 Pyruvate metabolism	Carbohydrate metabolism	Metabolism
CUFF.34442.2	K01649	leuA	2-isopropylmalate synthase [EC:2.3.3.13]	00620 Pyruvate metabolism	Carbohydrate metabolism	Metabolism
CUFF.16435.1	K01637	E4.1.3.1, aceA	isocitrate lyase [EC:4.1.3.1]	00630 Glyoxylate and dicarboxylate metabolism	Carbohydrate metabolism	Metabolism
CUFF.17923.1	K01638	E2.3.3.9, aceB, glcB	malate synthase [EC:2.3.3.9]	00630 Glyoxylate and dicarboxylate metabolism	Carbohydrate metabolism	Metabolism
CUFF.14317.1	K00025	MDH1	malate dehydrogenase [EC:1.1.1.37]	00630 Glyoxylate and dicarboxylate metabolism	Carbohydrate metabolism	Metabolism
CUFF.44673.1	K00026	MDH2	malate dehydrogenase [EC:1.1.1.37]	00630 Glyoxylate and dicarboxylate metabolism	Carbohydrate metabolism	Metabolism
CUFF.38307.2	K01647	CS, gltA	citrate synthase [EC:2.3.3.1]	00630 Glyoxylate and dicarboxylate metabolism	Carbohydrate metabolism	Metabolism
CUFF.36384.1	K01681	ACO, acnA	aconitate hydratase [EC:4.2.1.3]	00630 Glyoxylate and dicarboxylate metabolism	Carbohydrate metabolism	Metabolism
CUFF.38878.1	K00626	E2.3.1.9, atoB	acetyl-CoA C-acetyltransferase [EC:2.3.1.9]	00630 Glyoxylate and dicarboxylate metabolism	Carbohydrate metabolism	Metabolism
CUFF.33438.2	K11517	HAO	(S)-2-hydroxy-acid oxidase [EC:1.1.3.15]	00630 Glyoxylate and dicarboxylate metabolism	Carbohydrate metabolism	Metabolism
CUFF.41871.1	K03781	katE, CAT, catB, srpA	catalase [EC:1.11.1.6]	00630 Glyoxylate and dicarboxylate metabolism	Carbohydrate metabolism	Metabolism
CUFF.25166.1	K01601	rbcL	ribulose-bisphosphate carboxylase large chain [EC:4.1.1.39]	00630 Glyoxylate and dicarboxylate metabolism	Carbohydrate metabolism	Metabolism
CUFF.22334.1	K01602	rbcS	ribulose-bisphosphate carboxylase small chain [EC:4.1.1.39]	00630 Glyoxylate and dicarboxylate metabolism	Carbohydrate metabolism	Metabolism
CUFF.31058.1	K14272	GGAT	glutamate--glyoxylate aminotransferase [EC:2.6.1.4 2.6.1.2 2.6.1.44 2.6.1.-]	00630 Glyoxylate and dicarboxylate metabolism	Carbohydrate metabolism	Metabolism
CUFF.39483.1	K00284	E1.4.7.1	glutamate synthase (ferredoxin) [EC:1.4.7.1]	00630 Glyoxylate and dicarboxylate metabolism	Carbohydrate metabolism	Metabolism
CUFF.45611.1	K01915	glnA, GLUL	glutamine synthetase [EC:6.3.1.2]	00630 Glyoxylate and dicarboxylate metabolism	Carbohydrate metabolism	Metabolism
CUFF.40137.1	K00600	glyA, SHMT	glycine hydroxymethyltransferase [EC:2.1.2.1]	00630 Glyoxylate and dicarboxylate metabolism	Carbohydrate metabolism	Metabolism
CUFF.21938.1	K02437	gcvH, GCSH	glycine cleavage system H protein	00630 Glyoxylate and dicarboxylate metabolism	Carbohydrate metabolism	Metabolism
CUFF.7566.4	K15918	GLYK	D-glycerate 3-kinase [EC:2.7.1.31]	00630 Glyoxylate and dicarboxylate metabolism	Carbohydrate metabolism	Metabolism
CUFF.12286.1	K15893	HPR1	hydroxypyruvate reductase 1	00630 Glyoxylate and dicarboxylate metabolism	Carbohydrate metabolism	Metabolism
CUFF.45275.1	K15919	HPR2	hydroxypyruvate reductase 2	00630 Glyoxylate and dicarboxylate metabolism	Carbohydrate metabolism	Metabolism
CUFF.38909.1	K00122	FDH	formate dehydrogenase [EC:1.2.1.2]	00630 Glyoxylate and dicarboxylate metabolism	Carbohydrate metabolism	Metabolism
CUFF.16830.1	K01433	purU	formyltetrahydrofolate deformylase [EC:3.5.1.10]	00630 Glyoxylate and dicarboxylate metabolism	Carbohydrate metabolism	Metabolism
CUFF.27985.1	K01455	E3.5.1.49	formamidase [EC:3.5.1.49]	00630 Glyoxylate and dicarboxylate metabolism	Carbohydrate metabolism	Metabolism
CUFF.8154.1	K01895	ACSS, acs	acetyl-CoA synthetase [EC:6.2.1.1]	00640 Propanoate metabolism	Carbohydrate metabolism	Metabolism
CUFF.24477.1	K00249	ACADM, acd	acyl-CoA dehydrogenase [EC:1.3.8.7]	00640 Propanoate metabolism	Carbohydrate metabolism	Metabolism
CUFF.42323.1	K05605	HIBCH	3-hydroxyisobutyryl-CoA hydrolase [EC:3.1.2.4]	00640 Propanoate metabolism	Carbohydrate metabolism	Metabolism
CUFF.15841.2	K11262	ACAC	acetyl-CoA carboxylase / biotin carboxylase [EC:6.4.1.2 6.3.4.14]	00640 Propanoate metabolism	Carbohydrate metabolism	Metabolism
CUFF.12564.2	K01962	accA	acetyl-CoA carboxylase carboxyl transferase subunit alpha [EC:6.4.1.2]	00640 Propanoate metabolism	Carbohydrate metabolism	Metabolism
CUFF.27933.1	K02160	accB, bccP	acetyl-CoA carboxylase biotin carboxyl carrier protein	00640 Propanoate metabolism	Carbohydrate metabolism	Metabolism
CUFF.22024.1	K01961	accC	acetyl-CoA carboxylase, biotin carboxylase subunit [EC:6.4.1.2 6.3.4.14]	00640 Propanoate metabolism	Carbohydrate metabolism	Metabolism
CUFF.9334.1	K01963	accD	acetyl-CoA carboxylase carboxyl transferase subunit beta [EC:6.4.1.2]	00640 Propanoate metabolism	Carbohydrate metabolism	Metabolism
CUFF.13905.2	K01578	MLYCD	malonyl-CoA decarboxylase [EC:4.1.1.9]	00640 Propanoate metabolism	Carbohydrate metabolism	Metabolism
CUFF.44264.1	K01899	LSC1	succinyl-CoA synthetase alpha subunit [EC:6.2.1.4 6.2.1.5]	00640 Propanoate metabolism	Carbohydrate metabolism	Metabolism
CUFF.36082.1	K01900	LSC2	succinyl-CoA synthetase beta subunit [EC:6.2.1.4 6.2.1.5]	00640 Propanoate metabolism	Carbohydrate metabolism	Metabolism
CUFF.26513.1	K00140	mmsA, iolA, ALDH6A1	malonate-semialdehyde dehydrogenase (acetylating) / methylmalonate-semialdehyde dehydrogenase [EC:1.2.1.18 1.2.1.27]	00640 Propanoate metabolism	Carbohydrate metabolism	Metabolism
CUFF.25582.1	K00016	LDH, ldh	L-lactate dehydrogenase [EC:1.1.1.27]	00640 Propanoate metabolism	Carbohydrate metabolism	Metabolism
CUFF.38878.1	K00626	E2.3.1.9, atoB	acetyl-CoA C-acetyltransferase [EC:2.3.1.9]	00640 Propanoate metabolism	Carbohydrate metabolism	Metabolism
CUFF.38878.1	K00626	E2.3.1.9, atoB	acetyl-CoA C-acetyltransferase [EC:2.3.1.9]	00650 Butanoate metabolism	Carbohydrate metabolism	Metabolism
CUFF.43562.1	K01580	E4.1.1.15, gadB, gadA, GAD	glutamate decarboxylase [EC:4.1.1.15]	00650 Butanoate metabolism	Carbohydrate metabolism	Metabolism
CUFF.21922.1	K16871	POP2	4-aminobutyrate---pyruvate transaminase [EC:2.6.1.96]	00650 Butanoate metabolism	Carbohydrate metabolism	Metabolism
CUFF.9413.1	K17761	SSADH	succinate-semialdehyde dehydrogenase, mitochondrial [EC:1.2.1.24]	00650 Butanoate metabolism	Carbohydrate metabolism	Metabolism
CUFF.43155.1	K18121	GLYR	glyoxylate/succinic semialdehyde reductase [EC:1.1.1.79 1.1.1.-]	00650 Butanoate metabolism	Carbohydrate metabolism	Metabolism
CUFF.1896.1	K01641	E2.3.3.10	hydroxymethylglutaryl-CoA synthase [EC:2.3.3.10]	00650 Butanoate metabolism	Carbohydrate metabolism	Metabolism
CUFF.34375.1	K01640	E4.1.3.4, HMGCL, hmgL	hydroxymethylglutaryl-CoA lyase [EC:4.1.3.4]	00650 Butanoate metabolism	Carbohydrate metabolism	Metabolism
CUFF.21097.1	K01652	E2.2.1.6L, ilvB, ilvG, ilvI	acetolactate synthase I/II/III large subunit [EC:2.2.1.6]	00650 Butanoate metabolism	Carbohydrate metabolism	Metabolism
CUFF.43085.2	K01653	E2.2.1.6S, ilvH, ilvN	acetolactate synthase I/III small subunit [EC:2.2.1.6]	00650 Butanoate metabolism	Carbohydrate metabolism	Metabolism
CUFF.21097.1	K01652	E2.2.1.6L, ilvB, ilvG, ilvI	acetolactate synthase I/II/III large subunit [EC:2.2.1.6]	00660 C5-Branched dibasic acid metabolism	Carbohydrate metabolism	Metabolism
CUFF.43085.2	K01653	E2.2.1.6S, ilvH, ilvN	acetolactate synthase I/III small subunit [EC:2.2.1.6]	00660 C5-Branched dibasic acid metabolism	Carbohydrate metabolism	Metabolism
CUFF.4899.1	K01703	leuC	3-isopropylmalate/(R)-2-methylmalate dehydratase large subunit [EC:4.2.1.33 4.2.1.35]	00660 C5-Branched dibasic acid metabolism	Carbohydrate metabolism	Metabolism
CUFF.34945.1	K01704	leuD	3-isopropylmalate/(R)-2-methylmalate dehydratase small subunit [EC:4.2.1.33 4.2.1.35]	00660 C5-Branched dibasic acid metabolism	Carbohydrate metabolism	Metabolism
CUFF.20099.1	K00052	leuB	3-isopropylmalate dehydrogenase [EC:1.1.1.85]	00660 C5-Branched dibasic acid metabolism	Carbohydrate metabolism	Metabolism
CUFF.38965.1	K00914	PIK3C3, VPS34	phosphatidylinositol 3-kinase [EC:2.7.1.137]	00562 Inositol phosphate metabolism	Carbohydrate metabolism	Metabolism
CUFF.41307.1	K00888	PI4K	phosphatidylinositol 4-kinase [EC:2.7.1.67]	00562 Inositol phosphate metabolism	Carbohydrate metabolism	Metabolism
CUFF.41069.1	K00889	PIP5K	1-phosphatidylinositol-4-phosphate 5-kinase [EC:2.7.1.68]	00562 Inositol phosphate metabolism	Carbohydrate metabolism	Metabolism
CUFF.42802.2	K05857	PLCD	phosphatidylinositol phospholipase C, delta [EC:3.1.4.11]	00562 Inositol phosphate metabolism	Carbohydrate metabolism	Metabolism
CUFF.43948.1	K01110	PTEN	phosphatidylinositol-3,4,5-trisphosphate 3-phosphatase and dual-specificity protein phosphatase PTEN [EC:3.1.3.16 3.1.3.48 3.1.3.67]	00562 Inositol phosphate metabolism	Carbohydrate metabolism	Metabolism
CUFF.40135.1	K00921	PIKFYVE, FAB1	1-phosphatidylinositol-3-phosphate 5-kinase [EC:2.7.1.150]	00562 Inositol phosphate metabolism	Carbohydrate metabolism	Metabolism
CUFF.39475.1	K01114	plcC	phospholipase C [EC:3.1.4.3]	00562 Inositol phosphate metabolism	Carbohydrate metabolism	Metabolism
CUFF.18320.1	K01092	E3.1.3.25, IMPA, suhB	myo-inositol-1(or 4)-monophosphatase [EC:3.1.3.25]	00562 Inositol phosphate metabolism	Carbohydrate metabolism	Metabolism
CUFF.1884.3	K10047	VTC4	inositol-phosphate phosphatase / L-galactose 1-phosphate phosphatase [EC:3.1.3.25 3.1.3.93]	00562 Inositol phosphate metabolism	Carbohydrate metabolism	Metabolism
CUFF.24339.1	K18649	IMPL2	inositol-phosphate phosphatase / L-galactose 1-phosphate phosphatase / histidinol-phosphatase [EC:3.1.3.25 3.1.3.93 3.1.3.15]	00562 Inositol phosphate metabolism	Carbohydrate metabolism	Metabolism
CUFF.45209.1	K00999	CDIPT	CDP-diacylglycerol--inositol 3-phosphatidyltransferase [EC:2.7.8.11]	00562 Inositol phosphate metabolism	Carbohydrate metabolism	Metabolism
CUFF.39060.1	K01858	E5.5.1.4, INO1	myo-inositol-1-phosphate synthase [EC:5.5.1.4]	00562 Inositol phosphate metabolism	Carbohydrate metabolism	Metabolism
CUFF.10896.1	K15422	SAL	3'(2'), 5'-bisphosphate nucleotidase / inositol polyphosphate 1-phosphatase [EC:3.1.3.7 3.1.3.57]	00562 Inositol phosphate metabolism	Carbohydrate metabolism	Metabolism
CUFF.5764.1	K01106	E3.1.3.56	inositol-1,4,5-trisphosphate 5-phosphatase [EC:3.1.3.56]	00562 Inositol phosphate metabolism	Carbohydrate metabolism	Metabolism
CUFF.28405.3	K03103	MINPP1	multiple inositol-polyphosphate phosphatase / 2,3-bisphosphoglycerate 3-phosphatase [EC:3.1.3.62 3.1.3.80]	00562 Inositol phosphate metabolism	Carbohydrate metabolism	Metabolism
CUFF.35595.1	K00913	ITPK1	inositol-1,3,4-trisphosphate 5/6-kinase / inositol-tetrakisphosphate 1-kinase [EC:2.7.1.159 2.7.1.134]	00562 Inositol phosphate metabolism	Carbohydrate metabolism	Metabolism
CUFF.23041.1	K00915	IPK2	1D-myo-Inositol-tetrakisphosphate 5-kinase / inositol-polyphosphate multikinase [EC:2.7.1.140 2.7.1.151]	00562 Inositol phosphate metabolism	Carbohydrate metabolism	Metabolism
CUFF.24318.4	K10572	IPPK	inositol-pentakisphosphate 2-kinase [EC:2.7.1.158]	00562 Inositol phosphate metabolism	Carbohydrate metabolism	Metabolism
CUFF.21567.1	K00469	MIOX	inositol oxygenase [EC:1.13.99.1]	00562 Inositol phosphate metabolism	Carbohydrate metabolism	Metabolism
CUFF.26513.1	K00140	mmsA, iolA, ALDH6A1	malonate-semialdehyde dehydrogenase (acetylating) / methylmalonate-semialdehyde dehydrogenase [EC:1.2.1.18 1.2.1.27]	00562 Inositol phosphate metabolism	Carbohydrate metabolism	Metabolism
CUFF.36702.1	K01803	TPI, tpiA	triosephosphate isomerase (TIM) [EC:5.3.1.1]	00562 Inositol phosphate metabolism	Carbohydrate metabolism	Metabolism
CUFF.14095.1	K05573	ndhB	NAD(P)H-quinone oxidoreductase subunit 2 [EC:1.6.5.3]	00190 Oxidative phosphorylation	Energy metabolism	Metabolism
CUFF.942.1	K05574	ndhC	NAD(P)H-quinone oxidoreductase subunit 3 [EC:1.6.5.3]	00190 Oxidative phosphorylation	Energy metabolism	Metabolism
CUFF.32580.1	K05575	ndhD	NAD(P)H-quinone oxidoreductase subunit 4 [EC:1.6.5.3]	00190 Oxidative phosphorylation	Energy metabolism	Metabolism
CUFF.34652.1	K05577	ndhF	NAD(P)H-quinone oxidoreductase subunit 5 [EC:1.6.5.3]	00190 Oxidative phosphorylation	Energy metabolism	Metabolism
CUFF.33565.1	K05579	ndhH	NAD(P)H-quinone oxidoreductase subunit H [EC:1.6.5.3]	00190 Oxidative phosphorylation	Energy metabolism	Metabolism
CUFF.18183.1	K03878	ND1	NADH-ubiquinone oxidoreductase chain 1 [EC:1.6.5.3]	00190 Oxidative phosphorylation	Energy metabolism	Metabolism
CUFF.37403.1	K03879	ND2	NADH-ubiquinone oxidoreductase chain 2 [EC:1.6.5.3]	00190 Oxidative phosphorylation	Energy metabolism	Metabolism
CUFF.29782.1	K03881	ND4	NADH-ubiquinone oxidoreductase chain 4 [EC:1.6.5.3]	00190 Oxidative phosphorylation	Energy metabolism	Metabolism
CUFF.3798.1	K03883	ND5	NADH-ubiquinone oxidoreductase chain 5 [EC:1.6.5.3]	00190 Oxidative phosphorylation	Energy metabolism	Metabolism
CUFF.45435.1	K03934	NDUFS1	NADH dehydrogenase (ubiquinone) Fe-S protein 1 [EC:1.6.5.3 1.6.99.3]	00190 Oxidative phosphorylation	Energy metabolism	Metabolism
CUFF.21874.1	K03935	NDUFS2	NADH dehydrogenase (ubiquinone) Fe-S protein 2 [EC:1.6.5.3 1.6.99.3]	00190 Oxidative phosphorylation	Energy metabolism	Metabolism
CUFF.43456.1	K03936	NDUFS3	NADH dehydrogenase (ubiquinone) Fe-S protein 3 [EC:1.6.5.3 1.6.99.3]	00190 Oxidative phosphorylation	Energy metabolism	Metabolism
CUFF.7509.1	K03937	NDUFS4	NADH dehydrogenase (ubiquinone) Fe-S protein 4	00190 Oxidative phosphorylation	Energy metabolism	Metabolism
CUFF.19036.1	K03938	NDUFS5	NADH dehydrogenase (ubiquinone) Fe-S protein 5	00190 Oxidative phosphorylation	Energy metabolism	Metabolism
CUFF.9138.1	K03939	NDUFS6	NADH dehydrogenase (ubiquinone) Fe-S protein 6	00190 Oxidative phosphorylation	Energy metabolism	Metabolism
CUFF.24839.1	K03940	NDUFS7	NADH dehydrogenase (ubiquinone) Fe-S protein 7 [EC:1.6.5.3 1.6.99.3]	00190 Oxidative phosphorylation	Energy metabolism	Metabolism
CUFF.37984.1	K03941	NDUFS8	NADH dehydrogenase (ubiquinone) Fe-S protein 8 [EC:1.6.5.3 1.6.99.3]	00190 Oxidative phosphorylation	Energy metabolism	Metabolism
CUFF.20073.1	K03942	NDUFV1	NADH dehydrogenase (ubiquinone) flavoprotein 1 [EC:1.6.5.3 1.6.99.3]	00190 Oxidative phosphorylation	Energy metabolism	Metabolism
CUFF.35221.1	K03943	NDUFV2	NADH dehydrogenase (ubiquinone) flavoprotein 2 [EC:1.6.5.3 1.6.99.3]	00190 Oxidative phosphorylation	Energy metabolism	Metabolism
CUFF.38707.2	K03945	NDUFA1	NADH dehydrogenase (ubiquinone) 1 alpha subcomplex subunit 1	00190 Oxidative phosphorylation	Energy metabolism	Metabolism
CUFF.9347.1	K03946	NDUFA2	NADH dehydrogenase (ubiquinone) 1 alpha subcomplex subunit 2	00190 Oxidative phosphorylation	Energy metabolism	Metabolism
CUFF.40356.1	K03949	NDUFA5	NADH dehydrogenase (ubiquinone) 1 alpha subcomplex subunit 5	00190 Oxidative phosphorylation	Energy metabolism	Metabolism
CUFF.5047.1	K03950	NDUFA6	NADH dehydrogenase (ubiquinone) 1 alpha subcomplex subunit 6	00190 Oxidative phosphorylation	Energy metabolism	Metabolism
CUFF.31962.1	K03952	NDUFA8	NADH dehydrogenase (ubiquinone) 1 alpha subcomplex subunit 8	00190 Oxidative phosphorylation	Energy metabolism	Metabolism
CUFF.31470.1	K03953	NDUFA9	NADH dehydrogenase (ubiquinone) 1 alpha subcomplex subunit 9	00190 Oxidative phosphorylation	Energy metabolism	Metabolism
CUFF.44147.1	K03955	NDUFAB1	NADH dehydrogenase (ubiquinone) 1 alpha/beta subcomplex 1	00190 Oxidative phosphorylation	Energy metabolism	Metabolism
CUFF.44235.1	K11352	NDUFA12	NADH dehydrogenase (ubiquinone) 1 alpha subcomplex subunit 12	00190 Oxidative phosphorylation	Energy metabolism	Metabolism
CUFF.31348.1	K11353	NDUFA13	NADH dehydrogenase (ubiquinone) 1 alpha subcomplex subunit 13	00190 Oxidative phosphorylation	Energy metabolism	Metabolism
CUFF.14445.1	K03963	NDUFB7	NADH dehydrogenase (ubiquinone) 1 beta subcomplex subunit 7	00190 Oxidative phosphorylation	Energy metabolism	Metabolism
CUFF.26819.1	K03965	NDUFB9	NADH dehydrogenase (ubiquinone) 1 beta subcomplex subunit 9	00190 Oxidative phosphorylation	Energy metabolism	Metabolism
CUFF.19936.1	K03966	NDUFB10	NADH dehydrogenase (ubiquinone) 1 beta subcomplex subunit 10	00190 Oxidative phosphorylation	Energy metabolism	Metabolism
CUFF.33876.1	K00234	SDHA, SDH1	succinate dehydrogenase (ubiquinone) flavoprotein subunit [EC:1.3.5.1]	00190 Oxidative phosphorylation	Energy metabolism	Metabolism
CUFF.43406.1	K00235	SDHB, SDH2	succinate dehydrogenase (ubiquinone) iron-sulfur subunit [EC:1.3.5.1]	00190 Oxidative phosphorylation	Energy metabolism	Metabolism
CUFF.15999.1	K00236	SDHC, SDH3	succinate dehydrogenase (ubiquinone) cytochrome b560 subunit	00190 Oxidative phosphorylation	Energy metabolism	Metabolism
CUFF.23101.1	K00411	UQCRFS1, RIP1, petA	ubiquinol-cytochrome c reductase iron-sulfur subunit [EC:1.10.2.2]	00190 Oxidative phosphorylation	Energy metabolism	Metabolism
CUFF.26374.1	K00412	CYTB, petB	ubiquinol-cytochrome c reductase cytochrome b subunit	00190 Oxidative phosphorylation	Energy metabolism	Metabolism
CUFF.41787.2	K00413	CYC1, CYT1, petC	ubiquinol-cytochrome c reductase cytochrome c1 subunit	00190 Oxidative phosphorylation	Energy metabolism	Metabolism
CUFF.39906.1	K00416	QCR6, UQCRH	ubiquinol-cytochrome c reductase subunit 6	00190 Oxidative phosphorylation	Energy metabolism	Metabolism
CUFF.17003.1	K00417	QCR7, UQCRB	ubiquinol-cytochrome c reductase subunit 7	00190 Oxidative phosphorylation	Energy metabolism	Metabolism
CUFF.14727.1	K00419	QCR9, UCRC	ubiquinol-cytochrome c reductase subunit 9	00190 Oxidative phosphorylation	Energy metabolism	Metabolism
CUFF.36787.1	K02257	COX10	protoheme IX farnesyltransferase [EC:2.5.1.-]	00190 Oxidative phosphorylation	Energy metabolism	Metabolism
CUFF.40197.1	K02262	COX3	cytochrome c oxidase subunit 3	00190 Oxidative phosphorylation	Energy metabolism	Metabolism
CUFF.35499.1	K02256	COX1	cytochrome c oxidase subunit 1 [EC:1.9.3.1]	00190 Oxidative phosphorylation	Energy metabolism	Metabolism
CUFF.44832.1	K02265	COX5B	cytochrome c oxidase subunit 5b	00190 Oxidative phosphorylation	Energy metabolism	Metabolism
CUFF.30488.1	K02266	COX6A	cytochrome c oxidase subunit 6a	00190 Oxidative phosphorylation	Energy metabolism	Metabolism
CUFF.26125.2	K02267	COX6B	cytochrome c oxidase subunit 6b	00190 Oxidative phosphorylation	Energy metabolism	Metabolism
CUFF.43561.3	K02258	COX11	cytochrome c oxidase assembly protein subunit 11	00190 Oxidative phosphorylation	Energy metabolism	Metabolism
CUFF.14332.1	K02259	COX15	cytochrome c oxidase assembly protein subunit 15	00190 Oxidative phosphorylation	Energy metabolism	Metabolism
CUFF.26019.3	K02260	COX17	cytochrome c oxidase assembly protein subunit 17	00190 Oxidative phosphorylation	Energy metabolism	Metabolism
CUFF.30274.1	K02112	ATPF1B, atpD	F-type H+-transporting ATPase subunit beta [EC:3.6.3.14]	00190 Oxidative phosphorylation	Energy metabolism	Metabolism
CUFF.2549.1	K02115	ATPF1G, atpG	F-type H+-transporting ATPase subunit gamma	00190 Oxidative phosphorylation	Energy metabolism	Metabolism
CUFF.18853.1	K02113	ATPF1D, atpH	F-type H+-transporting ATPase subunit delta	00190 Oxidative phosphorylation	Energy metabolism	Metabolism
CUFF.21243.1	K02114	ATPF1E, atpC	F-type H+-transporting ATPase subunit epsilon	00190 Oxidative phosphorylation	Energy metabolism	Metabolism
CUFF.28144.1	K02108	ATPF0A, atpB	F-type H+-transporting ATPase subunit a	00190 Oxidative phosphorylation	Energy metabolism	Metabolism
CUFF.43336.1	K02109	ATPF0B, atpF	F-type H+-transporting ATPase subunit b	00190 Oxidative phosphorylation	Energy metabolism	Metabolism
CUFF.649.1	K02132	ATPeF1A, ATP5A1, ATP1	F-type H+-transporting ATPase subunit alpha	00190 Oxidative phosphorylation	Energy metabolism	Metabolism
CUFF.19029.1	K02133	ATPeF1B, ATP5B, ATP2	F-type H+-transporting ATPase subunit beta [EC:3.6.3.14]	00190 Oxidative phosphorylation	Energy metabolism	Metabolism
CUFF.35105.1	K02136	ATPeF1G, ATP5C1, ATP3	F-type H+-transporting ATPase subunit gamma	00190 Oxidative phosphorylation	Energy metabolism	Metabolism
CUFF.34881.1	K02134	ATPeF1D, ATP5D, ATP16	F-type H+-transporting ATPase subunit delta	00190 Oxidative phosphorylation	Energy metabolism	Metabolism
CUFF.39557.1	K02135	ATPeF1E, ATP5E, ATP15	F-type H+-transporting ATPase subunit epsilon	00190 Oxidative phosphorylation	Energy metabolism	Metabolism
CUFF.33272.1	K02137	ATPeF0O, ATP5O, ATP5	F-type H+-transporting ATPase subunit O	00190 Oxidative phosphorylation	Energy metabolism	Metabolism
CUFF.27119.1	K02138	ATPeF0D, ATP5H, ATP7	F-type H+-transporting ATPase subunit d	00190 Oxidative phosphorylation	Energy metabolism	Metabolism
CUFF.24838.1	K02140	ATPeFG, ATP5L, ATP20	F-type H+-transporting ATPase subunit g	00190 Oxidative phosphorylation	Energy metabolism	Metabolism
CUFF.39703.1	K02145	ATPeV1A, ATP6A	V-type H+-transporting ATPase subunit A [EC:3.6.3.14]	00190 Oxidative phosphorylation	Energy metabolism	Metabolism
CUFF.39037.1	K02147	ATPeV1B, ATP6B	V-type H+-transporting ATPase subunit B	00190 Oxidative phosphorylation	Energy metabolism	Metabolism
CUFF.4617.1	K02148	ATPeV1C, ATP6C	V-type H+-transporting ATPase subunit C	00190 Oxidative phosphorylation	Energy metabolism	Metabolism
CUFF.11657.1	K02149	ATPeV1D, ATP6M	V-type H+-transporting ATPase subunit D	00190 Oxidative phosphorylation	Energy metabolism	Metabolism
CUFF.38697.1	K02150	ATPeV1E, ATP6E	V-type H+-transporting ATPase subunit E	00190 Oxidative phosphorylation	Energy metabolism	Metabolism
CUFF.44915.2	K02151	ATPeV1F, ATP6S14	V-type H+-transporting ATPase subunit F	00190 Oxidative phosphorylation	Energy metabolism	Metabolism
CUFF.20852.1	K02152	ATPeV1G, ATP6G	V-type H+-transporting ATPase subunit G	00190 Oxidative phosphorylation	Energy metabolism	Metabolism
CUFF.43078.1	K02144	ATPeV1H	V-type H+-transporting ATPase subunit H	00190 Oxidative phosphorylation	Energy metabolism	Metabolism
CUFF.37626.1	K02154	ATPeV0A, ATP6N	V-type H+-transporting ATPase subunit a	00190 Oxidative phosphorylation	Energy metabolism	Metabolism
CUFF.40013.1	K02155	ATPeV0C, ATP6L	V-type H+-transporting ATPase 16kDa proteolipid subunit	00190 Oxidative phosphorylation	Energy metabolism	Metabolism
CUFF.44855.1	K03661	ATPeV0B, ATP6F	V-type H+-transporting ATPase 21kDa proteolipid subunit	00190 Oxidative phosphorylation	Energy metabolism	Metabolism
CUFF.42259.1	K02146	ATPeV0D, ATP6D	V-type H+-transporting ATPase subunit d	00190 Oxidative phosphorylation	Energy metabolism	Metabolism
CUFF.16567.1	K02153	ATPeV0E, ATP6H	V-type H+-transporting ATPase subunit e	00190 Oxidative phosphorylation	Energy metabolism	Metabolism
CUFF.23596.1	K01535	E3.6.3.6	H+-transporting ATPase [EC:3.6.3.6]	00190 Oxidative phosphorylation	Energy metabolism	Metabolism
CUFF.44075.1	K01507	ppa	inorganic pyrophosphatase [EC:3.6.1.1]	00190 Oxidative phosphorylation	Energy metabolism	Metabolism
CUFF.6991.1	K02703	psbA	photosystem II P680 reaction center D1 protein	00195 Photosynthesis	Energy metabolism	Metabolism
CUFF.16073.1	K02704	psbB	photosystem II CP47 chlorophyll apoprotein	00195 Photosynthesis	Energy metabolism	Metabolism
CUFF.26519.1	K02705	psbC	photosystem II CP43 chlorophyll apoprotein	00195 Photosynthesis	Energy metabolism	Metabolism
CUFF.19018.1	K02716	psbO	photosystem II oxygen-evolving enhancer protein 1	00195 Photosynthesis	Energy metabolism	Metabolism
CUFF.44032.1	K02717	psbP	photosystem II oxygen-evolving enhancer protein 2	00195 Photosynthesis	Energy metabolism	Metabolism
CUFF.42606.2	K08901	psbQ	photosystem II oxygen-evolving enhancer protein 3	00195 Photosynthesis	Energy metabolism	Metabolism
CUFF.14849.1	K03541	psbR	photosystem II 10kDa protein	00195 Photosynthesis	Energy metabolism	Metabolism
CUFF.37909.1	K03542	psbS	photosystem II 22kDa protein	00195 Photosynthesis	Energy metabolism	Metabolism
CUFF.35231.1	K02721	psbW	photosystem II PsbW protein	00195 Photosynthesis	Energy metabolism	Metabolism
CUFF.9224.1	K08903	psb28	photosystem II 13kDa protein	00195 Photosynthesis	Energy metabolism	Metabolism
CUFF.14629.1	K02689	psaA	photosystem I P700 chlorophyll a apoprotein A1	00195 Photosynthesis	Energy metabolism	Metabolism
CUFF.30348.1	K02690	psaB	photosystem I P700 chlorophyll a apoprotein A2	00195 Photosynthesis	Energy metabolism	Metabolism
CUFF.16980.1	K02692	psaD	photosystem I subunit II	00195 Photosynthesis	Energy metabolism	Metabolism
CUFF.2731.1	K02693	psaE	photosystem I subunit IV	00195 Photosynthesis	Energy metabolism	Metabolism
CUFF.33904.1	K02694	psaF	photosystem I subunit III	00195 Photosynthesis	Energy metabolism	Metabolism
CUFF.31569.1	K02695	psaH	photosystem I subunit VI	00195 Photosynthesis	Energy metabolism	Metabolism
CUFF.5487.1	K02699	psaL	photosystem I subunit XI	00195 Photosynthesis	Energy metabolism	Metabolism
CUFF.10882.1	K02701	psaN	photosystem I subunit PsaN	00195 Photosynthesis	Energy metabolism	Metabolism
CUFF.37167.1	K14332	psaO	photosystem I subunit PsaO	00195 Photosynthesis	Energy metabolism	Metabolism
CUFF.2131.1	K02634	petA	apocytochrome f	00195 Photosynthesis	Energy metabolism	Metabolism
CUFF.2115.1	K02635	petB	cytochrome b6	00195 Photosynthesis	Energy metabolism	Metabolism
CUFF.6180.1	K02636	petC	cytochrome b6-f complex iron-sulfur subunit [EC:1.10.9.1]	00195 Photosynthesis	Energy metabolism	Metabolism
CUFF.1715.1	K02640	petG	cytochrome b6-f complex subunit 5	00195 Photosynthesis	Energy metabolism	Metabolism
CUFF.13386.1	K02638	petE	plastocyanin	00195 Photosynthesis	Energy metabolism	Metabolism
CUFF.23504.1	K02639	petF	ferredoxin	00195 Photosynthesis	Energy metabolism	Metabolism
CUFF.32601.1	K02641	petH	ferredoxin--NADP+ reductase [EC:1.18.1.2]	00195 Photosynthesis	Energy metabolism	Metabolism
CUFF.21243.1	K02114	ATPF1E, atpC	F-type H+-transporting ATPase subunit epsilon	00195 Photosynthesis	Energy metabolism	Metabolism
CUFF.30274.1	K02112	ATPF1B, atpD	F-type H+-transporting ATPase subunit beta [EC:3.6.3.14]	00195 Photosynthesis	Energy metabolism	Metabolism
CUFF.2549.1	K02115	ATPF1G, atpG	F-type H+-transporting ATPase subunit gamma	00195 Photosynthesis	Energy metabolism	Metabolism
CUFF.18853.1	K02113	ATPF1D, atpH	F-type H+-transporting ATPase subunit delta	00195 Photosynthesis	Energy metabolism	Metabolism
CUFF.43336.1	K02109	ATPF0B, atpF	F-type H+-transporting ATPase subunit b	00195 Photosynthesis	Energy metabolism	Metabolism
CUFF.28144.1	K02108	ATPF0A, atpB	F-type H+-transporting ATPase subunit a	00195 Photosynthesis	Energy metabolism	Metabolism
CUFF.42103.1	K08907	LHCA1	light-harvesting complex I chlorophyll a/b binding protein 1	00196 Photosynthesis - antenna proteins	Energy metabolism	Metabolism
CUFF.14191.1	K08908	LHCA2	light-harvesting complex I chlorophyll a/b binding protein 2	00196 Photosynthesis - antenna proteins	Energy metabolism	Metabolism
CUFF.45509.1	K08912	LHCB1	light-harvesting complex II chlorophyll a/b binding protein 1	00196 Photosynthesis - antenna proteins	Energy metabolism	Metabolism
CUFF.8730.1	K08913	LHCB2	light-harvesting complex II chlorophyll a/b binding protein 2	00196 Photosynthesis - antenna proteins	Energy metabolism	Metabolism
CUFF.19600.1	K08915	LHCB4	light-harvesting complex II chlorophyll a/b binding protein 4	00196 Photosynthesis - antenna proteins	Energy metabolism	Metabolism
CUFF.10366.1	K08916	LHCB5	light-harvesting complex II chlorophyll a/b binding protein 5	00196 Photosynthesis - antenna proteins	Energy metabolism	Metabolism
CUFF.10002.1	K08917	LHCB6	light-harvesting complex II chlorophyll a/b binding protein 6	00196 Photosynthesis - antenna proteins	Energy metabolism	Metabolism
CUFF.38276.2	K14172	LHCB7	light-harvesting complex II chlorophyll a/b binding protein 7	00196 Photosynthesis - antenna proteins	Energy metabolism	Metabolism
CUFF.25166.1	K01601	rbcL	ribulose-bisphosphate carboxylase large chain [EC:4.1.1.39]	00710 Carbon fixation in photosynthetic organisms	Energy metabolism	Metabolism
CUFF.22334.1	K01602	rbcS	ribulose-bisphosphate carboxylase small chain [EC:4.1.1.39]	00710 Carbon fixation in photosynthetic organisms	Energy metabolism	Metabolism
CUFF.35251.1	K00927	PGK, pgk	phosphoglycerate kinase [EC:2.7.2.3]	00710 Carbon fixation in photosynthetic organisms	Energy metabolism	Metabolism
CUFF.20098.1	K00134	GAPDH, gapA	glyceraldehyde 3-phosphate dehydrogenase [EC:1.2.1.12]	00710 Carbon fixation in photosynthetic organisms	Energy metabolism	Metabolism
CUFF.45427.1	K01623	ALDO	fructose-bisphosphate aldolase, class I [EC:4.1.2.13]	00710 Carbon fixation in photosynthetic organisms	Energy metabolism	Metabolism
CUFF.35359.1	K03841	FBP, fbp	fructose-1,6-bisphosphatase I [EC:3.1.3.11]	00710 Carbon fixation in photosynthetic organisms	Energy metabolism	Metabolism
CUFF.15600.1	K00615	E2.2.1.1, tktA, tktB	transketolase [EC:2.2.1.1]	00710 Carbon fixation in photosynthetic organisms	Energy metabolism	Metabolism
CUFF.5027.1	K01100	E3.1.3.37	sedoheptulose-bisphosphatase [EC:3.1.3.37]	00710 Carbon fixation in photosynthetic organisms	Energy metabolism	Metabolism
CUFF.42516.1	K01807	rpiA	ribose 5-phosphate isomerase A [EC:5.3.1.6]	00710 Carbon fixation in photosynthetic organisms	Energy metabolism	Metabolism
CUFF.5902.1	K00855	PRK, prkB	phosphoribulokinase [EC:2.7.1.19]	00710 Carbon fixation in photosynthetic organisms	Energy metabolism	Metabolism
CUFF.36702.1	K01803	TPI, tpiA	triosephosphate isomerase (TIM) [EC:5.3.1.1]	00710 Carbon fixation in photosynthetic organisms	Energy metabolism	Metabolism
CUFF.40588.2	K01783	rpe, RPE	ribulose-phosphate 3-epimerase [EC:5.1.3.1]	00710 Carbon fixation in photosynthetic organisms	Energy metabolism	Metabolism
CUFF.45024.1	K01595	ppc	phosphoenolpyruvate carboxylase [EC:4.1.1.31]	00710 Carbon fixation in photosynthetic organisms	Energy metabolism	Metabolism
CUFF.31578.1	K14454	GOT1	aspartate aminotransferase, cytoplasmic [EC:2.6.1.1]	00710 Carbon fixation in photosynthetic organisms	Energy metabolism	Metabolism
CUFF.36174.2	K01610	E4.1.1.49, pckA	phosphoenolpyruvate carboxykinase (ATP) [EC:4.1.1.49]	00710 Carbon fixation in photosynthetic organisms	Energy metabolism	Metabolism
CUFF.44607.2	K00814	GPT, ALT	alanine transaminase [EC:2.6.1.2]	00710 Carbon fixation in photosynthetic organisms	Energy metabolism	Metabolism
CUFF.31058.1	K14272	GGAT	glutamate--glyoxylate aminotransferase [EC:2.6.1.4 2.6.1.2 2.6.1.44 2.6.1.-]	00710 Carbon fixation in photosynthetic organisms	Energy metabolism	Metabolism
CUFF.25151.2	K01006	ppdK	pyruvate, orthophosphate dikinase [EC:2.7.9.1]	00710 Carbon fixation in photosynthetic organisms	Energy metabolism	Metabolism
CUFF.43637.1	K00029	E1.1.1.40, maeB	malate dehydrogenase (oxaloacetate-decarboxylating)(NADP+) [EC:1.1.1.40]	00710 Carbon fixation in photosynthetic organisms	Energy metabolism	Metabolism
CUFF.44992.1	K14455	GOT2	aspartate aminotransferase, mitochondrial [EC:2.6.1.1]	00710 Carbon fixation in photosynthetic organisms	Energy metabolism	Metabolism
CUFF.14317.1	K00025	MDH1	malate dehydrogenase [EC:1.1.1.37]	00710 Carbon fixation in photosynthetic organisms	Energy metabolism	Metabolism
CUFF.44673.1	K00026	MDH2	malate dehydrogenase [EC:1.1.1.37]	00710 Carbon fixation in photosynthetic organisms	Energy metabolism	Metabolism
CUFF.34894.1	K00028	E1.1.1.39	malate dehydrogenase (decarboxylating) [EC:1.1.1.39]	00710 Carbon fixation in photosynthetic organisms	Energy metabolism	Metabolism
CUFF.27985.1	K01455	E3.5.1.49	formamidase [EC:3.5.1.49]	00910 Nitrogen metabolism	Energy metabolism	Metabolism
CUFF.14865.1	K02575	NRT, narK, nrtP, nasA	MFS transporter, NNP family, nitrate/nitrite transporter	00910 Nitrogen metabolism	Energy metabolism	Metabolism
CUFF.25838.1	K10534	NR	nitrate reductase (NAD(P)H) [EC:1.7.1.1 1.7.1.2 1.7.1.3]	00910 Nitrogen metabolism	Energy metabolism	Metabolism
CUFF.1229.1	K00366	nirA	ferredoxin-nitrite reductase [EC:1.7.7.1]	00910 Nitrogen metabolism	Energy metabolism	Metabolism
CUFF.34855.2	K00261	GLUD1_2, gdhA	glutamate dehydrogenase (NAD(P)+) [EC:1.4.1.3]	00910 Nitrogen metabolism	Energy metabolism	Metabolism
CUFF.22230.1	K00262	E1.4.1.4, gdhA	glutamate dehydrogenase (NADP+) [EC:1.4.1.4]	00910 Nitrogen metabolism	Energy metabolism	Metabolism
CUFF.45611.1	K01915	glnA, GLUL	glutamine synthetase [EC:6.3.1.2]	00910 Nitrogen metabolism	Energy metabolism	Metabolism
CUFF.21793.1	K00264	GLT1	glutamate synthase (NADPH/NADH) [EC:1.4.1.13 1.4.1.14]	00910 Nitrogen metabolism	Energy metabolism	Metabolism
CUFF.39483.1	K00284	E1.4.7.1	glutamate synthase (ferredoxin) [EC:1.4.7.1]	00910 Nitrogen metabolism	Energy metabolism	Metabolism
CUFF.36061.1	K01725	cynS	cyanate lyase [EC:4.2.1.104]	00910 Nitrogen metabolism	Energy metabolism	Metabolism
CUFF.17968.2	K01673	cynT, can	carbonic anhydrase [EC:4.2.1.1]	00910 Nitrogen metabolism	Energy metabolism	Metabolism
CUFF.17671.1	K01674	cah	carbonic anhydrase [EC:4.2.1.1]	00910 Nitrogen metabolism	Energy metabolism	Metabolism
CUFF.18619.1	K13811	PAPSS	3'-phosphoadenosine 5'-phosphosulfate synthase [EC:2.7.7.4 2.7.1.25]	00920 Sulfur metabolism	Energy metabolism	Metabolism
CUFF.17001.1	K00860	cysC	adenylylsulfate kinase [EC:2.7.1.25]	00920 Sulfur metabolism	Energy metabolism	Metabolism
CUFF.26051.2	K01082	E3.1.3.7, cysQ, MET22, BPNT1	3'(2'), 5'-bisphosphate nucleotidase [EC:3.1.3.7]	00920 Sulfur metabolism	Energy metabolism	Metabolism
CUFF.10896.1	K15422	SAL	3'(2'), 5'-bisphosphate nucleotidase / inositol polyphosphate 1-phosphatase [EC:3.1.3.7 3.1.3.57]	00920 Sulfur metabolism	Energy metabolism	Metabolism
CUFF.12974.1	K05907	APR	adenylyl-sulfate reductase (glutathione) [EC:1.8.4.9]	00920 Sulfur metabolism	Energy metabolism	Metabolism
CUFF.4766.1	K00387	SUOX	sulfite oxidase [EC:1.8.3.1]	00920 Sulfur metabolism	Energy metabolism	Metabolism
CUFF.34667.1	K08738	CYC	cytochrome c	00920 Sulfur metabolism	Energy metabolism	Metabolism
CUFF.35282.1	K00392	sir	sulfite reductase (ferredoxin) [EC:1.8.7.1]	00920 Sulfur metabolism	Energy metabolism	Metabolism
CUFF.2723.2	K17725	ETHE1	sulfur dioxygenase [EC:1.13.11.18]	00920 Sulfur metabolism	Energy metabolism	Metabolism
CUFF.33928.1	K01011	TST, MPST, sseA	thiosulfate/3-mercaptopyruvate sulfurtransferase [EC:2.8.1.1 2.8.1.2]	00920 Sulfur metabolism	Energy metabolism	Metabolism
CUFF.24855.1	K00640	cysE	serine O-acetyltransferase [EC:2.3.1.30]	00920 Sulfur metabolism	Energy metabolism	Metabolism
CUFF.43056.1	K01738	cysK	cysteine synthase A [EC:2.5.1.47]	00920 Sulfur metabolism	Energy metabolism	Metabolism
CUFF.18543.1	K13034	ATCYSC1	L-3-cyanoalanine synthase/ cysteine synthase [EC:2.5.1.47 4.4.1.9]	00920 Sulfur metabolism	Energy metabolism	Metabolism
CUFF.44634.1	K01739	metB	cystathionine gamma-synthase [EC:2.5.1.48]	00920 Sulfur metabolism	Energy metabolism	Metabolism
CUFF.15841.2	K11262	ACAC	acetyl-CoA carboxylase / biotin carboxylase [EC:6.4.1.2 6.3.4.14]	00061 Fatty acid biosynthesis	Lipid metabolism	Metabolism
CUFF.12564.2	K01962	accA	acetyl-CoA carboxylase carboxyl transferase subunit alpha [EC:6.4.1.2]	00061 Fatty acid biosynthesis	Lipid metabolism	Metabolism
CUFF.27933.1	K02160	accB, bccP	acetyl-CoA carboxylase biotin carboxyl carrier protein	00061 Fatty acid biosynthesis	Lipid metabolism	Metabolism
CUFF.22024.1	K01961	accC	acetyl-CoA carboxylase, biotin carboxylase subunit [EC:6.4.1.2 6.3.4.14]	00061 Fatty acid biosynthesis	Lipid metabolism	Metabolism
CUFF.9334.1	K01963	accD	acetyl-CoA carboxylase carboxyl transferase subunit beta [EC:6.4.1.2]	00061 Fatty acid biosynthesis	Lipid metabolism	Metabolism
CUFF.15435.1	K00645	fabD	[acyl-carrier-protein] S-malonyltransferase [EC:2.3.1.39]	00061 Fatty acid biosynthesis	Lipid metabolism	Metabolism
CUFF.17114.1	K00648	fabH	3-oxoacyl-[acyl-carrier-protein] synthase III [EC:2.3.1.180]	00061 Fatty acid biosynthesis	Lipid metabolism	Metabolism
CUFF.38382.2	K09458	fabF	3-oxoacyl-[acyl-carrier-protein] synthase II [EC:2.3.1.179]	00061 Fatty acid biosynthesis	Lipid metabolism	Metabolism
CUFF.28507.2	K00059	fabG	3-oxoacyl-[acyl-carrier protein] reductase [EC:1.1.1.100]	00061 Fatty acid biosynthesis	Lipid metabolism	Metabolism
CUFF.40002.1	K02372	fabZ	3-hydroxyacyl-[acyl-carrier-protein] dehydratase [EC:4.2.1.59]	00061 Fatty acid biosynthesis	Lipid metabolism	Metabolism
CUFF.11279.1	K00208	fabI	enoyl-[acyl-carrier protein] reductase I [EC:1.3.1.9 1.3.1.10]	00061 Fatty acid biosynthesis	Lipid metabolism	Metabolism
CUFF.44887.1	K10781	FATB	fatty acyl-ACP thioesterase B [EC:3.1.2.14 3.1.2.21]	00061 Fatty acid biosynthesis	Lipid metabolism	Metabolism
CUFF.25738.1	K10782	FATA	fatty acyl-ACP thioesterase A [EC:3.1.2.14]	00061 Fatty acid biosynthesis	Lipid metabolism	Metabolism
CUFF.32238.1	K03921	DESA1	acyl-[acyl-carrier-protein] desaturase [EC:1.14.19.2]	00061 Fatty acid biosynthesis	Lipid metabolism	Metabolism
CUFF.40378.1	K01897	ACSL, fadD	long-chain acyl-CoA synthetase [EC:6.2.1.3]	00061 Fatty acid biosynthesis	Lipid metabolism	Metabolism
CUFF.37694.2	K07512	MECR, NRBF1	mitochondrial trans-2-enoyl-CoA reductase [EC:1.3.1.38]	00062 Fatty acid elongation	Lipid metabolism	Metabolism
CUFF.21261.1	K01074	PPT	palmitoyl-protein thioesterase [EC:3.1.2.22]	00062 Fatty acid elongation	Lipid metabolism	Metabolism
CUFF.44858.1	K15397	KCS	3-ketoacyl-CoA synthase [EC:2.3.1.199]	00062 Fatty acid elongation	Lipid metabolism	Metabolism
CUFF.24229.1	K10251	HSD17B12, KAR, IFA38	17beta-estradiol 17-dehydrogenase / very-long-chain 3-oxoacyl-CoA reductase [EC:1.1.1.62 1.1.1.330]	00062 Fatty acid elongation	Lipid metabolism	Metabolism
CUFF.36618.1	K10703	PHS1, PAS2	very-long-chain (3R)-3-hydroxyacyl-CoA dehydratase [EC:4.2.1.134]	00062 Fatty acid elongation	Lipid metabolism	Metabolism
CUFF.41528.1	K10258	TER, TSC13, CER10	very-long-chain enoyl-CoA reductase [EC:1.3.1.93]	00062 Fatty acid elongation	Lipid metabolism	Metabolism
CUFF.8085.1	K01068	ACOT1_2_4	acyl-coenzyme A thioesterase 1/2/4 [EC:3.1.2.2]	00062 Fatty acid elongation	Lipid metabolism	Metabolism
CUFF.38878.1	K00626	E2.3.1.9, atoB	acetyl-CoA C-acetyltransferase [EC:2.3.1.9]	00071 Fatty acid degradation	Lipid metabolism	Metabolism
CUFF.19435.1	K07513	ACAA1	acetyl-CoA acyltransferase 1 [EC:2.3.1.16]	00071 Fatty acid degradation	Lipid metabolism	Metabolism
CUFF.9110.1	K10527	MFP2	enoyl-CoA hydratase/3-hydroxyacyl-CoA dehydrogenase [EC:4.2.1.17 1.1.1.35 1.1.1.211]	00071 Fatty acid degradation	Lipid metabolism	Metabolism
CUFF.43814.1	K00232	E1.3.3.6, ACOX1, ACOX3	acyl-CoA oxidase [EC:1.3.3.6]	00071 Fatty acid degradation	Lipid metabolism	Metabolism
CUFF.24477.1	K00249	ACADM, acd	acyl-CoA dehydrogenase [EC:1.3.8.7]	00071 Fatty acid degradation	Lipid metabolism	Metabolism
CUFF.40378.1	K01897	ACSL, fadD	long-chain acyl-CoA synthetase [EC:6.2.1.3]	00071 Fatty acid degradation	Lipid metabolism	Metabolism
CUFF.25032.3	K18857	ADH1	alcohol dehydrogenase class-P [EC:1.1.1.1]	00071 Fatty acid degradation	Lipid metabolism	Metabolism
CUFF.23009.1	K00001	E1.1.1.1, adh	alcohol dehydrogenase [EC:1.1.1.1]	00071 Fatty acid degradation	Lipid metabolism	Metabolism
CUFF.40163.1	K00128	E1.2.1.3	aldehyde dehydrogenase (NAD+) [EC:1.2.1.3]	00071 Fatty acid degradation	Lipid metabolism	Metabolism
CUFF.27856.1	K14085	ALDH7A1	aldehyde dehydrogenase family 7 member A1 [EC:1.2.1.31 1.2.1.8 1.2.1.3]	00071 Fatty acid degradation	Lipid metabolism	Metabolism
CUFF.1896.1	K01641	E2.3.3.10	hydroxymethylglutaryl-CoA synthase [EC:2.3.3.10]	00072 Synthesis and degradation of ketone bodies	Lipid metabolism	Metabolism
CUFF.34375.1	K01640	E4.1.3.4, HMGCL, hmgL	hydroxymethylglutaryl-CoA lyase [EC:4.1.3.4]	00072 Synthesis and degradation of ketone bodies	Lipid metabolism	Metabolism
CUFF.38878.1	K00626	E2.3.1.9, atoB	acetyl-CoA C-acetyltransferase [EC:2.3.1.9]	00072 Synthesis and degradation of ketone bodies	Lipid metabolism	Metabolism
CUFF.15571.1	K15398	CYP86A4S	fatty acid omega-hydroxylase [EC:1.14.-.-]	00073 Cutin, suberine and wax biosynthesis	Lipid metabolism	Metabolism
CUFF.29723.1	K15400	HHT1	omega-hydroxypalmitate O-feruloyl transferase [EC:2.3.1.188]	00073 Cutin, suberine and wax biosynthesis	Lipid metabolism	Metabolism
CUFF.35752.1	K15401	CYP86A1	fatty acid omega-hydroxylase [EC:1.14.-.-]	00073 Cutin, suberine and wax biosynthesis	Lipid metabolism	Metabolism
CUFF.18577.1	K17991	PXG	peroxygenase [EC:1.11.2.3]	00073 Cutin, suberine and wax biosynthesis	Lipid metabolism	Metabolism
CUFF.23788.1	K15402	CYP86B1	fatty acid omega-hydroxylase [EC:1.14.-.-]	00073 Cutin, suberine and wax biosynthesis	Lipid metabolism	Metabolism
CUFF.24812.2	K15403	ACE, HTH	fatty acid omega-hydroxy dehydrogenase [EC:1.1.-.-]	00073 Cutin, suberine and wax biosynthesis	Lipid metabolism	Metabolism
CUFF.18649.1	K13356	FAR	fatty acyl-CoA reductase [EC:1.2.1.-]	00073 Cutin, suberine and wax biosynthesis	Lipid metabolism	Metabolism
CUFF.23648.1	K00801	FDFT1	farnesyl-diphosphate farnesyltransferase [EC:2.5.1.21]	00100 Steroid biosynthesis	Lipid metabolism	Metabolism
CUFF.30713.1	K00511	SQLE, ERG1	squalene monooxygenase [EC:1.14.13.132]	00100 Steroid biosynthesis	Lipid metabolism	Metabolism
CUFF.29642.2	K05917	CYP51	sterol 14-demethylase [EC:1.14.13.70]	00100 Steroid biosynthesis	Lipid metabolism	Metabolism
CUFF.3350.1	K00222	TM7SF2, ERG24	delta14-sterol reductase [EC:1.3.1.70]	00100 Steroid biosynthesis	Lipid metabolism	Metabolism
CUFF.44525.1	K07748	E1.1.1.170, NSDHL, ERG26	sterol-4alpha-carboxylate 3-dehydrogenase (decarboxylating) [EC:1.1.1.170]	00100 Steroid biosynthesis	Lipid metabolism	Metabolism
CUFF.21758.3	K01824	EBP	cholestenol delta-isomerase [EC:5.3.3.5]	00100 Steroid biosynthesis	Lipid metabolism	Metabolism
CUFF.42561.1	K09828	DHCR24	delta24-sterol reductase [EC:1.3.1.72]	00100 Steroid biosynthesis	Lipid metabolism	Metabolism
CUFF.13457.1	K00227	SC5DL, ERG3	lathosterol oxidase [EC:1.14.21.6]	00100 Steroid biosynthesis	Lipid metabolism	Metabolism
CUFF.18391.1	K00213	DHCR7	7-dehydrocholesterol reductase [EC:1.3.1.21]	00100 Steroid biosynthesis	Lipid metabolism	Metabolism
CUFF.42889.1	K01052	LIPA	lysosomal acid lipase/cholesteryl ester hydrolase [EC:3.1.1.13]	00100 Steroid biosynthesis	Lipid metabolism	Metabolism
CUFF.19789.1	K14674	TGL4	TAG lipase / steryl ester hydrolase / phospholipase A2 / LPA acyltransferase [EC:3.1.1.3 3.1.1.13 3.1.1.4 2.3.1.51]	00100 Steroid biosynthesis	Lipid metabolism	Metabolism
CUFF.2092.1	K00559	E2.1.1.41, SMT1, ERG6	sterol 24-C-methyltransferase [EC:2.1.1.41]	00100 Steroid biosynthesis	Lipid metabolism	Metabolism
CUFF.23334.1	K01853	E5.4.99.8	cycloartenol synthase [EC:5.4.99.8]	00100 Steroid biosynthesis	Lipid metabolism	Metabolism
CUFF.20515.2	K14423	SMO1	4,4-dimethyl-9beta,19-cyclopropylsterol-4alpha-methyl oxidase [EC:1.14.13.72]	00100 Steroid biosynthesis	Lipid metabolism	Metabolism
CUFF.28901.1	K08246	CPI1	cycloeucalenol cycloisomerase [EC:5.5.1.9]	00100 Steroid biosynthesis	Lipid metabolism	Metabolism
CUFF.36396.1	K08242	E2.1.1.143	24-methylenesterol C-methyltransferase [EC:2.1.1.143]	00100 Steroid biosynthesis	Lipid metabolism	Metabolism
CUFF.16533.1	K14424	SMO2	4-alpha-methyl-delta7-sterol-4alpha-methyl oxidase [EC:1.14.13.72]	00100 Steroid biosynthesis	Lipid metabolism	Metabolism
CUFF.45057.1	K09832	CYP710A	cytochrome P450, family 710, subfamily A	00100 Steroid biosynthesis	Lipid metabolism	Metabolism
CUFF.7566.4	K15918	GLYK	D-glycerate 3-kinase [EC:2.7.1.31]	00561 Glycerolipid metabolism	Lipid metabolism	Metabolism
CUFF.40163.1	K00128	E1.2.1.3	aldehyde dehydrogenase (NAD+) [EC:1.2.1.3]	00561 Glycerolipid metabolism	Lipid metabolism	Metabolism
CUFF.27856.1	K14085	ALDH7A1	aldehyde dehydrogenase family 7 member A1 [EC:1.2.1.31 1.2.1.8 1.2.1.3]	00561 Glycerolipid metabolism	Lipid metabolism	Metabolism
CUFF.5115.1	K00011	E1.1.1.21, AKR1	aldehyde reductase [EC:1.1.1.21]	00561 Glycerolipid metabolism	Lipid metabolism	Metabolism
CUFF.43573.2	K00863	E2.7.1.29, DAK1, DAK2	dihydroxyacetone kinase [EC:2.7.1.29]	00561 Glycerolipid metabolism	Lipid metabolism	Metabolism
CUFF.362.1	K00864	glpK, GK	glycerol kinase [EC:2.7.1.30]	00561 Glycerolipid metabolism	Lipid metabolism	Metabolism
CUFF.35375.1	K13506	GPAT3_4, AGPAT9, AGPAT6	glycerol-3-phosphate O-acyltransferase 3/4 [EC:2.3.1.15]	00561 Glycerolipid metabolism	Lipid metabolism	Metabolism
CUFF.19890.1	K00630	ATS1	glycerol-3-phosphate O-acyltransferase [EC:2.3.1.15]	00561 Glycerolipid metabolism	Lipid metabolism	Metabolism
CUFF.45504.1	K13508	GPAT	glycerol-3-phosphate acyltransferase [EC:2.3.1.15]	00561 Glycerolipid metabolism	Lipid metabolism	Metabolism
CUFF.11092.2	K00655	plsC	1-acyl-sn-glycerol-3-phosphate acyltransferase [EC:2.3.1.51]	00561 Glycerolipid metabolism	Lipid metabolism	Metabolism
CUFF.30571.3	K13513	LCLAT1, AGPAT8	lysocardiolipin and lysophospholipid acyltransferase [EC:2.3.1.- 2.3.1.51]	00561 Glycerolipid metabolism	Lipid metabolism	Metabolism
CUFF.24950.1	K13519	LPT1, ALE1	lysophospholipid acyltransferase [EC:2.3.1.51 2.3.1.23 2.3.1.-]	00561 Glycerolipid metabolism	Lipid metabolism	Metabolism
CUFF.17810.1	K13523	AGPAT3_4	lysophosphatidic acid acyltransferase / lysophosphatidylinositol acyltransferase [EC:2.3.1.51 2.3.1.-]	00561 Glycerolipid metabolism	Lipid metabolism	Metabolism
CUFF.39197.1	K15728	LPIN	phosphatidate phosphatase LPIN [EC:3.1.3.4]	00561 Glycerolipid metabolism	Lipid metabolism	Metabolism
CUFF.27936.2	K00901	E2.7.1.107, DGK, dgkA	diacylglycerol kinase (ATP dependent) [EC:2.7.1.107]	00561 Glycerolipid metabolism	Lipid metabolism	Metabolism
CUFF.27355.1	K11155	DGAT1	diacylglycerol O-acyltransferase 1 [EC:2.3.1.20 2.3.1.75 2.3.1.76]	00561 Glycerolipid metabolism	Lipid metabolism	Metabolism
CUFF.31410.1	K00679	E2.3.1.158	phospholipid:diacylglycerol acyltransferase [EC:2.3.1.158]	00561 Glycerolipid metabolism	Lipid metabolism	Metabolism
CUFF.19789.1	K14674	TGL4	TAG lipase / steryl ester hydrolase / phospholipase A2 / LPA acyltransferase [EC:3.1.1.3 3.1.1.13 3.1.1.4 2.3.1.51]	00561 Glycerolipid metabolism	Lipid metabolism	Metabolism
CUFF.17592.2	K14457	MOGAT2, MGAT2	2-acylglycerol O-acyltransferase 2 [EC:2.3.1.22]	00561 Glycerolipid metabolism	Lipid metabolism	Metabolism
CUFF.14582.1	K06118	SQD1, sqdB	UDP-sulfoquinovose synthase [EC:3.13.1.1]	00561 Glycerolipid metabolism	Lipid metabolism	Metabolism
CUFF.19121.1	K06119	SQD2	sulfoquinovosyltransferase [EC:2.4.1.-]	00561 Glycerolipid metabolism	Lipid metabolism	Metabolism
CUFF.30685.1	K03715	E2.4.1.46	1,2-diacylglycerol 3-beta-galactosyltransferase [EC:2.4.1.46]	00561 Glycerolipid metabolism	Lipid metabolism	Metabolism
CUFF.37206.1	K09480	E2.4.1.241	digalactosyldiacylglycerol synthase [EC:2.4.1.241]	00561 Glycerolipid metabolism	Lipid metabolism	Metabolism
CUFF.19580.1	K07407	E3.2.1.22B, galA, rafA	alpha-galactosidase [EC:3.2.1.22]	00561 Glycerolipid metabolism	Lipid metabolism	Metabolism
CUFF.34421.1	K00006	GPD1	glycerol-3-phosphate dehydrogenase (NAD+) [EC:1.1.1.8]	00564 Glycerophospholipid metabolism	Lipid metabolism	Metabolism
CUFF.4372.1	K00111	glpA, glpD	glycerol-3-phosphate dehydrogenase [EC:1.1.5.3]	00564 Glycerophospholipid metabolism	Lipid metabolism	Metabolism
CUFF.35375.1	K13506	GPAT3_4, AGPAT9, AGPAT6	glycerol-3-phosphate O-acyltransferase 3/4 [EC:2.3.1.15]	00564 Glycerophospholipid metabolism	Lipid metabolism	Metabolism
CUFF.19890.1	K00630	ATS1	glycerol-3-phosphate O-acyltransferase [EC:2.3.1.15]	00564 Glycerophospholipid metabolism	Lipid metabolism	Metabolism
CUFF.45504.1	K13508	GPAT	glycerol-3-phosphate acyltransferase [EC:2.3.1.15]	00564 Glycerophospholipid metabolism	Lipid metabolism	Metabolism
CUFF.30571.3	K13513	LCLAT1, AGPAT8	lysocardiolipin and lysophospholipid acyltransferase [EC:2.3.1.- 2.3.1.51]	00564 Glycerophospholipid metabolism	Lipid metabolism	Metabolism
CUFF.24950.1	K13519	LPT1, ALE1	lysophospholipid acyltransferase [EC:2.3.1.51 2.3.1.23 2.3.1.-]	00564 Glycerophospholipid metabolism	Lipid metabolism	Metabolism
CUFF.17810.1	K13523	AGPAT3_4	lysophosphatidic acid acyltransferase / lysophosphatidylinositol acyltransferase [EC:2.3.1.51 2.3.1.-]	00564 Glycerophospholipid metabolism	Lipid metabolism	Metabolism
CUFF.11092.2	K00655	plsC	1-acyl-sn-glycerol-3-phosphate acyltransferase [EC:2.3.1.51]	00564 Glycerophospholipid metabolism	Lipid metabolism	Metabolism
CUFF.11912.1	K01517	ADPRM	manganese-dependent ADP-ribose/CDP-alcohol diphosphatase [EC:3.6.1.13 3.6.1.16 3.6.1.53]	00564 Glycerophospholipid metabolism	Lipid metabolism	Metabolism
CUFF.39197.1	K15728	LPIN	phosphatidate phosphatase LPIN [EC:3.1.3.4]	00564 Glycerophospholipid metabolism	Lipid metabolism	Metabolism
CUFF.27936.2	K00901	E2.7.1.107, DGK, dgkA	diacylglycerol kinase (ATP dependent) [EC:2.7.1.107]	00564 Glycerophospholipid metabolism	Lipid metabolism	Metabolism
CUFF.39475.1	K01114	plcC	phospholipase C [EC:3.1.4.3]	00564 Glycerophospholipid metabolism	Lipid metabolism	Metabolism
CUFF.41822.1	K01115	PLD1_2	phospholipase D1/2 [EC:3.1.4.4]	00564 Glycerophospholipid metabolism	Lipid metabolism	Metabolism
CUFF.3447.1	K16860	PLD3_4	phospholipase D3/4 [EC:3.1.4.4]	00564 Glycerophospholipid metabolism	Lipid metabolism	Metabolism
CUFF.39300.1	K01047	PLA2G, SPLA2	secretory phospholipase A2 [EC:3.1.1.4]	00564 Glycerophospholipid metabolism	Lipid metabolism	Metabolism
CUFF.19789.1	K14674	TGL4	TAG lipase / steryl ester hydrolase / phospholipase A2 / LPA acyltransferase [EC:3.1.1.3 3.1.1.13 3.1.1.4 2.3.1.51]	00564 Glycerophospholipid metabolism	Lipid metabolism	Metabolism
CUFF.25630.1	K13510	LPCAT1_2	lysophosphatidylcholine acyltransferase / lyso-PAF acetyltransferase [EC:2.3.1.23 2.3.1.67]	00564 Glycerophospholipid metabolism	Lipid metabolism	Metabolism
CUFF.44830.1	K06130	LYPLA2	lysophospholipase II [EC:3.1.1.5]	00564 Glycerophospholipid metabolism	Lipid metabolism	Metabolism
CUFF.14365.1	K01126	E3.1.4.46, glpQ, ugpQ	glycerophosphoryl diester phosphodiesterase [EC:3.1.4.46]	00564 Glycerophospholipid metabolism	Lipid metabolism	Metabolism
CUFF.44938.2	K14156	CHK	choline/ethanolamine kinase [EC:2.7.1.32 2.7.1.82]	00564 Glycerophospholipid metabolism	Lipid metabolism	Metabolism
CUFF.44217.1	K00968	PCYT1	choline-phosphate cytidylyltransferase [EC:2.7.7.15]	00564 Glycerophospholipid metabolism	Lipid metabolism	Metabolism
CUFF.41844.1	K00993	EPT1	ethanolaminephosphotransferase [EC:2.7.8.1]	00564 Glycerophospholipid metabolism	Lipid metabolism	Metabolism
CUFF.16272.2	K00894	ETNK, EKI	ethanolamine kinase [EC:2.7.1.82]	00564 Glycerophospholipid metabolism	Lipid metabolism	Metabolism
CUFF.39659.1	K00967	PCYT2	ethanolamine-phosphate cytidylyltransferase [EC:2.7.7.14]	00564 Glycerophospholipid metabolism	Lipid metabolism	Metabolism
CUFF.20835.2	K05929	E2.1.1.103, NMT	phosphoethanolamine N-methyltransferase [EC:2.1.1.103]	00564 Glycerophospholipid metabolism	Lipid metabolism	Metabolism
CUFF.15894.1	K00550	OPI3	methylene-fatty-acyl-phospholipid synthase [EC:2.1.1.16]	00564 Glycerophospholipid metabolism	Lipid metabolism	Metabolism
CUFF.23642.1	K00981	E2.7.7.41, CDS1, CDS2, cdsA	phosphatidate cytidylyltransferase [EC:2.7.7.41]	00564 Glycerophospholipid metabolism	Lipid metabolism	Metabolism
CUFF.41400.3	K08730	PTDSS2	phosphatidylserine synthase 2 [EC:2.7.8.29]	00564 Glycerophospholipid metabolism	Lipid metabolism	Metabolism
CUFF.16818.2	K01613	psd, PISD	phosphatidylserine decarboxylase [EC:4.1.1.65]	00564 Glycerophospholipid metabolism	Lipid metabolism	Metabolism
CUFF.37686.2	K00995	pgsA, PGS1	CDP-diacylglycerol--glycerol-3-phosphate 3-phosphatidyltransferase [EC:2.7.8.5]	00564 Glycerophospholipid metabolism	Lipid metabolism	Metabolism
CUFF.31070.2	K01094	GEP4	phosphatidylglycerophosphatase GEP4 [EC:3.1.3.27]	00564 Glycerophospholipid metabolism	Lipid metabolism	Metabolism
CUFF.15876.1	K08744	CRLS	cardiolipin synthase [EC:2.7.8.-]	00564 Glycerophospholipid metabolism	Lipid metabolism	Metabolism
CUFF.39600.2	K13511	TAZ	monolysocardiolipin acyltransferase [EC:2.3.1.-]	00564 Glycerophospholipid metabolism	Lipid metabolism	Metabolism
CUFF.45209.1	K00999	CDIPT	CDP-diacylglycerol--inositol 3-phosphatidyltransferase [EC:2.7.8.11]	00564 Glycerophospholipid metabolism	Lipid metabolism	Metabolism
CUFF.41844.1	K00993	EPT1	ethanolaminephosphotransferase [EC:2.7.8.1]	00565 Ether lipid metabolism	Lipid metabolism	Metabolism
CUFF.39300.1	K01047	PLA2G, SPLA2	secretory phospholipase A2 [EC:3.1.1.4]	00565 Ether lipid metabolism	Lipid metabolism	Metabolism
CUFF.19789.1	K14674	TGL4	TAG lipase / steryl ester hydrolase / phospholipase A2 / LPA acyltransferase [EC:3.1.1.3 3.1.1.13 3.1.1.4 2.3.1.51]	00565 Ether lipid metabolism	Lipid metabolism	Metabolism
CUFF.39475.1	K01114	plcC	phospholipase C [EC:3.1.4.3]	00565 Ether lipid metabolism	Lipid metabolism	Metabolism
CUFF.41822.1	K01115	PLD1_2	phospholipase D1/2 [EC:3.1.4.4]	00565 Ether lipid metabolism	Lipid metabolism	Metabolism
CUFF.3447.1	K16860	PLD3_4	phospholipase D3/4 [EC:3.1.4.4]	00565 Ether lipid metabolism	Lipid metabolism	Metabolism
CUFF.25630.1	K13510	LPCAT1_2	lysophosphatidylcholine acyltransferase / lyso-PAF acetyltransferase [EC:2.3.1.23 2.3.1.67]	00565 Ether lipid metabolism	Lipid metabolism	Metabolism
CUFF.24950.1	K13519	LPT1, ALE1	lysophospholipid acyltransferase [EC:2.3.1.51 2.3.1.23 2.3.1.-]	00565 Ether lipid metabolism	Lipid metabolism	Metabolism
CUFF.29673.1	K00654	E2.3.1.50	serine palmitoyltransferase [EC:2.3.1.50]	00600 Sphingolipid metabolism	Lipid metabolism	Metabolism
CUFF.43134.1	K04708	E1.1.1.102	3-dehydrosphinganine reductase [EC:1.1.1.102]	00600 Sphingolipid metabolism	Lipid metabolism	Metabolism
CUFF.26080.1	K04710	CERS	ceramide synthetase [EC:2.3.1.24]	00600 Sphingolipid metabolism	Lipid metabolism	Metabolism
CUFF.28364.2	K12349	ASAH2	neutral ceramidase [EC:3.5.1.23]	00600 Sphingolipid metabolism	Lipid metabolism	Metabolism
CUFF.36435.2	K04711	YDC1	dihydroceramidase [EC:3.5.1.-]	00600 Sphingolipid metabolism	Lipid metabolism	Metabolism
CUFF.12911.1	K04712	DEGS	sphingolipid delta-4 desaturase [EC:1.14.-.-]	00600 Sphingolipid metabolism	Lipid metabolism	Metabolism
CUFF.44799.1	K04713	SUR2	sphinganine C4-monooxygenase [EC:1.14.13.169]	00600 Sphingolipid metabolism	Lipid metabolism	Metabolism
CUFF.24203.3	K04715	E2.7.1.138, CERK	ceramide kinase [EC:2.7.1.138]	00600 Sphingolipid metabolism	Lipid metabolism	Metabolism
CUFF.44269.3	K04716	SGPP1	sphingosine-1-phosphate phosphatase 1 [EC:3.1.3.-]	00600 Sphingolipid metabolism	Lipid metabolism	Metabolism
CUFF.19644.1	K04718	SPHK	sphingosine kinase [EC:2.7.1.91]	00600 Sphingolipid metabolism	Lipid metabolism	Metabolism
CUFF.9774.1	K01634	E4.1.2.27	sphinganine-1-phosphate aldolase [EC:4.1.2.27]	00600 Sphingolipid metabolism	Lipid metabolism	Metabolism
CUFF.17324.1	K17108	GBA2	non-lysosomal glucosylceramidase [EC:3.2.1.45]	00600 Sphingolipid metabolism	Lipid metabolism	Metabolism
CUFF.21013.1	K01190	lacZ	beta-galactosidase [EC:3.2.1.23]	00600 Sphingolipid metabolism	Lipid metabolism	Metabolism
CUFF.42212.1	K12309	GLB1, ELNR1	beta-galactosidase [EC:3.2.1.23]	00600 Sphingolipid metabolism	Lipid metabolism	Metabolism
CUFF.19580.1	K07407	E3.2.1.22B, galA, rafA	alpha-galactosidase [EC:3.2.1.22]	00600 Sphingolipid metabolism	Lipid metabolism	Metabolism
CUFF.39300.1	K01047	PLA2G, SPLA2	secretory phospholipase A2 [EC:3.1.1.4]	00590 Arachidonic acid metabolism	Lipid metabolism	Metabolism
CUFF.19789.1	K14674	TGL4	TAG lipase / steryl ester hydrolase / phospholipase A2 / LPA acyltransferase [EC:3.1.1.3 3.1.1.13 3.1.1.4 2.3.1.51]	00590 Arachidonic acid metabolism	Lipid metabolism	Metabolism
CUFF.12275.1	K05309	PTGES2	microsomal prostaglandin-E synthase 2 [EC:5.3.99.3]	00590 Arachidonic acid metabolism	Lipid metabolism	Metabolism
CUFF.40649.1	K15730	PTGES3	cytosolic prostaglandin-E synthase [EC:5.3.99.3]	00590 Arachidonic acid metabolism	Lipid metabolism	Metabolism
CUFF.37692.1	K01254	LTA4H	leukotriene-A4 hydrolase [EC:3.3.2.6]	00590 Arachidonic acid metabolism	Lipid metabolism	Metabolism
CUFF.36596.1	K18592	GGT1_5	gamma-glutamyltranspeptidase / glutathione hydrolase / leukotriene-C4 hydrolase [EC:2.3.2.2 3.4.19.13 3.4.19.14]	00590 Arachidonic acid metabolism	Lipid metabolism	Metabolism
CUFF.30723.1	K00432	E1.11.1.9	glutathione peroxidase [EC:1.11.1.9]	00590 Arachidonic acid metabolism	Lipid metabolism	Metabolism
CUFF.39300.1	K01047	PLA2G, SPLA2	secretory phospholipase A2 [EC:3.1.1.4]	00591 Linoleic acid metabolism	Lipid metabolism	Metabolism
CUFF.19789.1	K14674	TGL4	TAG lipase / steryl ester hydrolase / phospholipase A2 / LPA acyltransferase [EC:3.1.1.3 3.1.1.13 3.1.1.4 2.3.1.51]	00591 Linoleic acid metabolism	Lipid metabolism	Metabolism
CUFF.18094.1	K15718	LOX1_5	linoleate 9S-lipoxygenase [EC:1.13.11.58]	00591 Linoleic acid metabolism	Lipid metabolism	Metabolism
CUFF.44507.1	K00454	LOX2S	lipoxygenase [EC:1.13.11.12]	00591 Linoleic acid metabolism	Lipid metabolism	Metabolism
CUFF.39300.1	K01047	PLA2G, SPLA2	secretory phospholipase A2 [EC:3.1.1.4]	00592 alpha-Linolenic acid metabolism	Lipid metabolism	Metabolism
CUFF.19789.1	K14674	TGL4	TAG lipase / steryl ester hydrolase / phospholipase A2 / LPA acyltransferase [EC:3.1.1.3 3.1.1.13 3.1.1.4 2.3.1.51]	00592 alpha-Linolenic acid metabolism	Lipid metabolism	Metabolism
CUFF.44507.1	K00454	LOX2S	lipoxygenase [EC:1.13.11.12]	00592 alpha-Linolenic acid metabolism	Lipid metabolism	Metabolism
CUFF.28079.1	K01723	AOS	hydroperoxide dehydratase [EC:4.2.1.92]	00592 alpha-Linolenic acid metabolism	Lipid metabolism	Metabolism
CUFF.28369.1	K10525	AOC	allene oxide cyclase [EC:5.3.99.6]	00592 alpha-Linolenic acid metabolism	Lipid metabolism	Metabolism
CUFF.39407.1	K05894	OPR	12-oxophytodienoic acid reductase [EC:1.3.1.42]	00592 alpha-Linolenic acid metabolism	Lipid metabolism	Metabolism
CUFF.1895.1	K10526	OPCL1	OPC-8:0 CoA ligase 1 [EC:6.2.1.-]	00592 alpha-Linolenic acid metabolism	Lipid metabolism	Metabolism
CUFF.43814.1	K00232	E1.3.3.6, ACOX1, ACOX3	acyl-CoA oxidase [EC:1.3.3.6]	00592 alpha-Linolenic acid metabolism	Lipid metabolism	Metabolism
CUFF.9110.1	K10527	MFP2	enoyl-CoA hydratase/3-hydroxyacyl-CoA dehydrogenase [EC:4.2.1.17 1.1.1.35 1.1.1.211]	00592 alpha-Linolenic acid metabolism	Lipid metabolism	Metabolism
CUFF.19435.1	K07513	ACAA1	acetyl-CoA acyltransferase 1 [EC:2.3.1.16]	00592 alpha-Linolenic acid metabolism	Lipid metabolism	Metabolism
CUFF.3989.1	K08241	E2.1.1.141	jasmonate O-methyltransferase [EC:2.1.1.141]	00592 alpha-Linolenic acid metabolism	Lipid metabolism	Metabolism
CUFF.45544.1	K10528	HPL	hydroperoxide lyase [EC:4.1.2.-]	00592 alpha-Linolenic acid metabolism	Lipid metabolism	Metabolism
CUFF.25032.3	K18857	ADH1	alcohol dehydrogenase class-P [EC:1.1.1.1]	00592 alpha-Linolenic acid metabolism	Lipid metabolism	Metabolism
CUFF.20137.1	K10529	DOX1	alpha-dioxygenase [EC:1.-.-.-]	00592 alpha-Linolenic acid metabolism	Lipid metabolism	Metabolism
CUFF.28507.2	K00059	fabG	3-oxoacyl-[acyl-carrier protein] reductase [EC:1.1.1.100]	01040 Biosynthesis of unsaturated fatty acids	Lipid metabolism	Metabolism
CUFF.24229.1	K10251	HSD17B12, KAR, IFA38	17beta-estradiol 17-dehydrogenase / very-long-chain 3-oxoacyl-CoA reductase [EC:1.1.1.62 1.1.1.330]	01040 Biosynthesis of unsaturated fatty acids	Lipid metabolism	Metabolism
CUFF.36618.1	K10703	PHS1, PAS2	very-long-chain (3R)-3-hydroxyacyl-CoA dehydratase [EC:4.2.1.134]	01040 Biosynthesis of unsaturated fatty acids	Lipid metabolism	Metabolism
CUFF.41528.1	K10258	TER, TSC13, CER10	very-long-chain enoyl-CoA reductase [EC:1.3.1.93]	01040 Biosynthesis of unsaturated fatty acids	Lipid metabolism	Metabolism
CUFF.32238.1	K03921	DESA1	acyl-[acyl-carrier-protein] desaturase [EC:1.14.19.2]	01040 Biosynthesis of unsaturated fatty acids	Lipid metabolism	Metabolism
CUFF.20424.1	K10255	FAD6, desA	omega-6 fatty acid desaturase (delta-12 desaturase) [EC:1.14.19.-]	01040 Biosynthesis of unsaturated fatty acids	Lipid metabolism	Metabolism
CUFF.42843.1	K10256	FAD2	omega-6 fatty acid desaturase (delta-12 desaturase) [EC:1.14.19.-]	01040 Biosynthesis of unsaturated fatty acids	Lipid metabolism	Metabolism
CUFF.43824.1	K10257	FAD8, desB	omega-3 fatty acid desaturase (delta-15 desaturase) [EC:1.14.19.-]	01040 Biosynthesis of unsaturated fatty acids	Lipid metabolism	Metabolism
CUFF.43814.1	K00232	E1.3.3.6, ACOX1, ACOX3	acyl-CoA oxidase [EC:1.3.3.6]	01040 Biosynthesis of unsaturated fatty acids	Lipid metabolism	Metabolism
CUFF.19435.1	K07513	ACAA1	acetyl-CoA acyltransferase 1 [EC:2.3.1.16]	01040 Biosynthesis of unsaturated fatty acids	Lipid metabolism	Metabolism
CUFF.8085.1	K01068	ACOT1_2_4	acyl-coenzyme A thioesterase 1/2/4 [EC:3.1.2.2]	01040 Biosynthesis of unsaturated fatty acids	Lipid metabolism	Metabolism
CUFF.11912.1	K01517	ADPRM	manganese-dependent ADP-ribose/CDP-alcohol diphosphatase [EC:3.6.1.13 3.6.1.16 3.6.1.53]	00230 Purine metabolism	Nucleotide metabolism	Metabolism
CUFF.42709.2	K18453	NUDT23	ADP-ribose/FAD diphosphatase [EC:3.6.1.13 3.6.1.18]	00230 Purine metabolism	Nucleotide metabolism	Metabolism
CUFF.6190.2	K18447	NUDX14	ADP-sugar diphosphatase [EC:3.6.1.21]	00230 Purine metabolism	Nucleotide metabolism	Metabolism
CUFF.45614.1	K01835	pgm	phosphoglucomutase [EC:5.4.2.2]	00230 Purine metabolism	Nucleotide metabolism	Metabolism
CUFF.1897.1	K00948	PRPS, prsA	ribose-phosphate pyrophosphokinase [EC:2.7.6.1]	00230 Purine metabolism	Nucleotide metabolism	Metabolism
CUFF.37869.1	K00764	purF, PPAT	amidophosphoribosyltransferase [EC:2.4.2.14]	00230 Purine metabolism	Nucleotide metabolism	Metabolism
CUFF.34722.1	K01945	purD	phosphoribosylamine--glycine ligase [EC:6.3.4.13]	00230 Purine metabolism	Nucleotide metabolism	Metabolism
CUFF.20668.1	K00601	E2.1.2.2	phosphoribosylglycinamide formyltransferase [EC:2.1.2.2]	00230 Purine metabolism	Nucleotide metabolism	Metabolism
CUFF.39373.1	K01952	purL, PFAS	phosphoribosylformylglycinamidine synthase [EC:6.3.5.3]	00230 Purine metabolism	Nucleotide metabolism	Metabolism
CUFF.2794.1	K01933	purM	phosphoribosylformylglycinamidine cyclo-ligase [EC:6.3.3.1]	00230 Purine metabolism	Nucleotide metabolism	Metabolism
CUFF.43626.2	K11808	ADE2	phosphoribosylaminoimidazole carboxylase [EC:4.1.1.21]	00230 Purine metabolism	Nucleotide metabolism	Metabolism
CUFF.13063.1	K01923	purC	phosphoribosylaminoimidazole-succinocarboxamide synthase [EC:6.3.2.6]	00230 Purine metabolism	Nucleotide metabolism	Metabolism
CUFF.40367.1	K01756	purB, ADSL	adenylosuccinate lyase [EC:4.3.2.2]	00230 Purine metabolism	Nucleotide metabolism	Metabolism
CUFF.28002.1	K00759	APRT, apt	adenine phosphoribosyltransferase [EC:2.4.2.7]	00230 Purine metabolism	Nucleotide metabolism	Metabolism
CUFF.13273.1	K01081	E3.1.3.5	5'-nucleotidase [EC:3.1.3.5]	00230 Purine metabolism	Nucleotide metabolism	Metabolism
CUFF.42098.1	K03787	surE	5'-nucleotidase [EC:3.1.3.5]	00230 Purine metabolism	Nucleotide metabolism	Metabolism
CUFF.27130.1	K00760	hprT, hpt, HPRT1	hypoxanthine phosphoribosyltransferase [EC:2.4.2.8]	00230 Purine metabolism	Nucleotide metabolism	Metabolism
CUFF.23982.1	K00088	guaB	IMP dehydrogenase [EC:1.1.1.205]	00230 Purine metabolism	Nucleotide metabolism	Metabolism
CUFF.43421.3	K00940	ndk, NME	nucleoside-diphosphate kinase [EC:2.7.4.6]	00230 Purine metabolism	Nucleotide metabolism	Metabolism
CUFF.28169.1	K01510	ENTPD1_3_8	apyrase [EC:3.6.1.5]	00230 Purine metabolism	Nucleotide metabolism	Metabolism
CUFF.38775.1	K14641	APY1_2	apyrase [EC:3.6.1.5]	00230 Purine metabolism	Nucleotide metabolism	Metabolism
CUFF.15112.1	K01519	ITPA	inosine triphosphate pyrophosphatase [EC:3.6.1.19]	00230 Purine metabolism	Nucleotide metabolism	Metabolism
CUFF.17809.1	K00106	XDH	xanthine dehydrogenase/oxidase [EC:1.17.1.4 1.17.3.2]	00230 Purine metabolism	Nucleotide metabolism	Metabolism
CUFF.41002.1	K01951	guaA, GMPS	GMP synthase (glutamine-hydrolysing) [EC:6.3.5.2]	00230 Purine metabolism	Nucleotide metabolism	Metabolism
CUFF.44464.3	K00942	E2.7.4.8, gmk	guanylate kinase [EC:2.7.4.8]	00230 Purine metabolism	Nucleotide metabolism	Metabolism
CUFF.45128.1	K00873	PK, pyk	pyruvate kinase [EC:2.7.1.40]	00230 Purine metabolism	Nucleotide metabolism	Metabolism
CUFF.6747.1	K10807	RRM1	ribonucleoside-diphosphate reductase subunit M1 [EC:1.17.4.1]	00230 Purine metabolism	Nucleotide metabolism	Metabolism
CUFF.17991.1	K10808	RRM2	ribonucleoside-diphosphate reductase subunit M2 [EC:1.17.4.1]	00230 Purine metabolism	Nucleotide metabolism	Metabolism
CUFF.18006.1	K03040	rpoA	DNA-directed RNA polymerase subunit alpha [EC:2.7.7.6]	00230 Purine metabolism	Nucleotide metabolism	Metabolism
CUFF.42099.1	K03043	rpoB	DNA-directed RNA polymerase subunit beta [EC:2.7.7.6]	00230 Purine metabolism	Nucleotide metabolism	Metabolism
CUFF.34368.1	K03046	rpoC	DNA-directed RNA polymerase subunit beta' [EC:2.7.7.6]	00230 Purine metabolism	Nucleotide metabolism	Metabolism
CUFF.21374.1	K02999	RPA1, POLR1A	DNA-directed RNA polymerase I subunit RPA1 [EC:2.7.7.6]	00230 Purine metabolism	Nucleotide metabolism	Metabolism
CUFF.12782.1	K03002	RPA2, POLR1B	DNA-directed RNA polymerase I subunit RPA2 [EC:2.7.7.6]	00230 Purine metabolism	Nucleotide metabolism	Metabolism
CUFF.41312.3	K03000	RPA12, ZNRD1	DNA-directed RNA polymerase I subunit RPA12	00230 Purine metabolism	Nucleotide metabolism	Metabolism
CUFF.44614.1	K03005	RPA49, POLR1E	DNA-directed RNA polymerase I subunit RPA49	00230 Purine metabolism	Nucleotide metabolism	Metabolism
CUFF.13395.1	K03006	RPB1, POLR2A	DNA-directed RNA polymerase II subunit RPB1 [EC:2.7.7.6]	00230 Purine metabolism	Nucleotide metabolism	Metabolism
CUFF.18601.2	K03010	RPB2, POLR2B	DNA-directed RNA polymerase II subunit RPB2 [EC:2.7.7.6]	00230 Purine metabolism	Nucleotide metabolism	Metabolism
CUFF.41962.1	K03012	RPB4, POLR2D	DNA-directed RNA polymerase II subunit RPB4	00230 Purine metabolism	Nucleotide metabolism	Metabolism
CUFF.32496.1	K03013	RPB5, POLR2E	DNA-directed RNA polymerases I, II, and III subunit RPABC1	00230 Purine metabolism	Nucleotide metabolism	Metabolism
CUFF.20524.1	K03014	RPB6, POLR2F	DNA-directed RNA polymerases I, II, and III subunit RPABC2	00230 Purine metabolism	Nucleotide metabolism	Metabolism
CUFF.9512.1	K03015	RPB7, POLR2G	DNA-directed RNA polymerase II subunit RPB7	00230 Purine metabolism	Nucleotide metabolism	Metabolism
CUFF.40271.1	K03017	RPB9, POLR2I	DNA-directed RNA polymerase II subunit RPB9	00230 Purine metabolism	Nucleotide metabolism	Metabolism
CUFF.40170.1	K03007	RPB10, POLR2L	DNA-directed RNA polymerases I, II, and III subunit RPABC5	00230 Purine metabolism	Nucleotide metabolism	Metabolism
CUFF.31691.1	K03008	RPB11, POLR2J	DNA-directed RNA polymerase II subunit RPB11	00230 Purine metabolism	Nucleotide metabolism	Metabolism
CUFF.6389.1	K03009	RPB12, POLR2K	DNA-directed RNA polymerases I, II, and III subunit RPABC4	00230 Purine metabolism	Nucleotide metabolism	Metabolism
CUFF.16615.1	K03018	RPC1, POLR3A	DNA-directed RNA polymerase III subunit RPC1 [EC:2.7.7.6]	00230 Purine metabolism	Nucleotide metabolism	Metabolism
CUFF.27596.1	K03023	RPC82, POLR3C	DNA-directed RNA polymerase III subunit RPC3	00230 Purine metabolism	Nucleotide metabolism	Metabolism
CUFF.20215.1	K03026	RPC53, POLR3D	DNA-directed RNA polymerase III subunit RPC4	00230 Purine metabolism	Nucleotide metabolism	Metabolism
CUFF.2637.2	K14721	RPC37, POLR3E	DNA-directed RNA polymerase III subunit RPC5	00230 Purine metabolism	Nucleotide metabolism	Metabolism
CUFF.22385.1	K03027	RPC40, POLR1C	DNA-directed RNA polymerases I and III subunit RPAC1	00230 Purine metabolism	Nucleotide metabolism	Metabolism
CUFF.12472.1	K03019	RPC11, POLR3K	DNA-directed RNA polymerase III subunit RPC10	00230 Purine metabolism	Nucleotide metabolism	Metabolism
CUFF.6653.1	K03020	RPC19, POLR1D	DNA-directed RNA polymerases I and III subunit RPAC2	00230 Purine metabolism	Nucleotide metabolism	Metabolism
CUFF.21575.1	K03022	RPC25, POLR3H	DNA-directed RNA polymerase III subunit RPC8	00230 Purine metabolism	Nucleotide metabolism	Metabolism
CUFF.14689.1	K03024	RPC31, POLR3G	DNA-directed RNA polymerase III subunit RPC7	00230 Purine metabolism	Nucleotide metabolism	Metabolism
CUFF.5619.1	K03025	RPC34, POLR3F	DNA-directed RNA polymerase III subunit RPC6	00230 Purine metabolism	Nucleotide metabolism	Metabolism
CUFF.9799.1	K02335	DPO1, polA	DNA polymerase I [EC:2.7.7.7]	00230 Purine metabolism	Nucleotide metabolism	Metabolism
CUFF.35422.1	K02320	POLA1	DNA polymerase alpha subunit A [EC:2.7.7.7]	00230 Purine metabolism	Nucleotide metabolism	Metabolism
CUFF.28502.1	K02321	POLA2	DNA polymerase alpha subunit B	00230 Purine metabolism	Nucleotide metabolism	Metabolism
CUFF.12521.1	K02684	PRI1	DNA primase small subunit [EC:2.7.7.-]	00230 Purine metabolism	Nucleotide metabolism	Metabolism
CUFF.9768.2	K02685	PRI2	DNA primase large subunit [EC:2.7.7.-]	00230 Purine metabolism	Nucleotide metabolism	Metabolism
CUFF.40182.2	K02327	POLD1	DNA polymerase delta subunit 1 [EC:2.7.7.7]	00230 Purine metabolism	Nucleotide metabolism	Metabolism
CUFF.2644.1	K02328	POLD2	DNA polymerase delta subunit 2	00230 Purine metabolism	Nucleotide metabolism	Metabolism
CUFF.30827.2	K03504	POLD3	DNA polymerase delta subunit 3	00230 Purine metabolism	Nucleotide metabolism	Metabolism
CUFF.22211.1	K03505	POLD4	DNA polymerase delta subunit 4	00230 Purine metabolism	Nucleotide metabolism	Metabolism
CUFF.11868.1	K02324	POLE1	DNA polymerase epsilon subunit 1 [EC:2.7.7.7]	00230 Purine metabolism	Nucleotide metabolism	Metabolism
CUFF.28809.2	K02325	POLE2	DNA polymerase epsilon subunit 2 [EC:2.7.7.7]	00230 Purine metabolism	Nucleotide metabolism	Metabolism
CUFF.4235.1	K01514	PRUNE, PPX1	exopolyphosphatase [EC:3.6.1.11]	00230 Purine metabolism	Nucleotide metabolism	Metabolism
CUFF.17813.1	K01939	purA, ADSS	adenylosuccinate synthase [EC:6.3.4.4]	00230 Purine metabolism	Nucleotide metabolism	Metabolism
CUFF.1454.1	K01490	AMPD	AMP deaminase [EC:3.5.4.6]	00230 Purine metabolism	Nucleotide metabolism	Metabolism
CUFF.36127.1	K00856	E2.7.1.20, ADK	adenosine kinase [EC:2.7.1.20]	00230 Purine metabolism	Nucleotide metabolism	Metabolism
CUFF.19757.3	K01488	add, ADA	adenosine deaminase [EC:3.5.4.4]	00230 Purine metabolism	Nucleotide metabolism	Metabolism
CUFF.41938.1	K00939	adk, AK	adenylate kinase [EC:2.7.4.3]	00230 Purine metabolism	Nucleotide metabolism	Metabolism
CUFF.44786.1	K18532	AK6, FAP7	adenylate kinase [EC:2.7.4.3]	00230 Purine metabolism	Nucleotide metabolism	Metabolism
CUFF.10231.1	K06928	NTPCR	nucleoside-triphosphatase [EC:3.6.1.15]	00230 Purine metabolism	Nucleotide metabolism	Metabolism
CUFF.24382.1	K00962	pnp, PNPT1	polyribonucleotide nucleotidyltransferase [EC:2.7.7.8]	00230 Purine metabolism	Nucleotide metabolism	Metabolism
CUFF.32940.2	K01522	FHIT	bis(5'-adenosyl)-triphosphatase [EC:3.6.1.29]	00230 Purine metabolism	Nucleotide metabolism	Metabolism
CUFF.18619.1	K13811	PAPSS	3'-phosphoadenosine 5'-phosphosulfate synthase [EC:2.7.7.4 2.7.1.25]	00230 Purine metabolism	Nucleotide metabolism	Metabolism
CUFF.17001.1	K00860	cysC	adenylylsulfate kinase [EC:2.7.1.25]	00230 Purine metabolism	Nucleotide metabolism	Metabolism
CUFF.10095.1	K00365	uaZ	urate oxidase [EC:1.7.3.3]	00230 Purine metabolism	Nucleotide metabolism	Metabolism
CUFF.24031.2	K13484	TTHL	5-hydroxyisourate hydrolase / 2-oxo-4-hydroxy-4-carboxy-5-ureidoimidazoline decarboxylase [EC:3.5.2.17 4.1.1.97]	00230 Purine metabolism	Nucleotide metabolism	Metabolism
CUFF.8815.1	K01466	allB	allantoinase [EC:3.5.2.5]	00230 Purine metabolism	Nucleotide metabolism	Metabolism
CUFF.9987.1	K02083	allC	allantoate deiminase [EC:3.5.3.9]	00230 Purine metabolism	Nucleotide metabolism	Metabolism
CUFF.25471.2	K14977	ylbA, UGHY	(S)-ureidoglycine aminohydrolase [EC:3.5.3.26]	00230 Purine metabolism	Nucleotide metabolism	Metabolism
CUFF.5448.1	K18151	UAH	ureidoglycolate amidohydrolase [EC:3.5.1.116]	00230 Purine metabolism	Nucleotide metabolism	Metabolism
CUFF.11844.1	K01427	URE	urease [EC:3.5.1.5]	00230 Purine metabolism	Nucleotide metabolism	Metabolism
CUFF.42089.4	K01955	carB, CPA2	carbamoyl-phosphate synthase large subunit [EC:6.3.5.5]	00240 Pyrimidine metabolism	Nucleotide metabolism	Metabolism
CUFF.31474.1	K01956	carA, CPA1	carbamoyl-phosphate synthase small subunit [EC:6.3.5.5]	00240 Pyrimidine metabolism	Nucleotide metabolism	Metabolism
CUFF.31294.1	K00609	pyrB, PYR2	aspartate carbamoyltransferase catalytic subunit [EC:2.1.3.2]	00240 Pyrimidine metabolism	Nucleotide metabolism	Metabolism
CUFF.28265.1	K01465	URA4, pyrC	dihydroorotase [EC:3.5.2.3]	00240 Pyrimidine metabolism	Nucleotide metabolism	Metabolism
CUFF.41730.2	K00254	DHODH, pyrD	dihydroorotate dehydrogenase [EC:1.3.5.2]	00240 Pyrimidine metabolism	Nucleotide metabolism	Metabolism
CUFF.7959.1	K13421	UMPS	uridine monophosphate synthetase [EC:2.4.2.10 4.1.1.23]	00240 Pyrimidine metabolism	Nucleotide metabolism	Metabolism
CUFF.32373.1	K13800	CMPK1, UMPK	UMP-CMP kinase [EC:2.7.4.- 2.7.4.14]	00240 Pyrimidine metabolism	Nucleotide metabolism	Metabolism
CUFF.37217.2	K09903	pyrH	uridylate kinase [EC:2.7.4.22]	00240 Pyrimidine metabolism	Nucleotide metabolism	Metabolism
CUFF.43421.3	K00940	ndk, NME	nucleoside-diphosphate kinase [EC:2.7.4.6]	00240 Pyrimidine metabolism	Nucleotide metabolism	Metabolism
CUFF.24382.1	K00962	pnp, PNPT1	polyribonucleotide nucleotidyltransferase [EC:2.7.7.8]	00240 Pyrimidine metabolism	Nucleotide metabolism	Metabolism
CUFF.28169.1	K01510	ENTPD1_3_8	apyrase [EC:3.6.1.5]	00240 Pyrimidine metabolism	Nucleotide metabolism	Metabolism
CUFF.38775.1	K14641	APY1_2	apyrase [EC:3.6.1.5]	00240 Pyrimidine metabolism	Nucleotide metabolism	Metabolism
CUFF.15112.1	K01519	ITPA	inosine triphosphate pyrophosphatase [EC:3.6.1.19]	00240 Pyrimidine metabolism	Nucleotide metabolism	Metabolism
CUFF.37422.2	K01937	pyrG, CTPS	CTP synthase [EC:6.3.4.2]	00240 Pyrimidine metabolism	Nucleotide metabolism	Metabolism
CUFF.18006.1	K03040	rpoA	DNA-directed RNA polymerase subunit alpha [EC:2.7.7.6]	00240 Pyrimidine metabolism	Nucleotide metabolism	Metabolism
CUFF.42099.1	K03043	rpoB	DNA-directed RNA polymerase subunit beta [EC:2.7.7.6]	00240 Pyrimidine metabolism	Nucleotide metabolism	Metabolism
CUFF.34368.1	K03046	rpoC	DNA-directed RNA polymerase subunit beta' [EC:2.7.7.6]	00240 Pyrimidine metabolism	Nucleotide metabolism	Metabolism
CUFF.21374.1	K02999	RPA1, POLR1A	DNA-directed RNA polymerase I subunit RPA1 [EC:2.7.7.6]	00240 Pyrimidine metabolism	Nucleotide metabolism	Metabolism
CUFF.12782.1	K03002	RPA2, POLR1B	DNA-directed RNA polymerase I subunit RPA2 [EC:2.7.7.6]	00240 Pyrimidine metabolism	Nucleotide metabolism	Metabolism
CUFF.41312.3	K03000	RPA12, ZNRD1	DNA-directed RNA polymerase I subunit RPA12	00240 Pyrimidine metabolism	Nucleotide metabolism	Metabolism
CUFF.44614.1	K03005	RPA49, POLR1E	DNA-directed RNA polymerase I subunit RPA49	00240 Pyrimidine metabolism	Nucleotide metabolism	Metabolism
CUFF.13395.1	K03006	RPB1, POLR2A	DNA-directed RNA polymerase II subunit RPB1 [EC:2.7.7.6]	00240 Pyrimidine metabolism	Nucleotide metabolism	Metabolism
CUFF.18601.2	K03010	RPB2, POLR2B	DNA-directed RNA polymerase II subunit RPB2 [EC:2.7.7.6]	00240 Pyrimidine metabolism	Nucleotide metabolism	Metabolism
CUFF.41962.1	K03012	RPB4, POLR2D	DNA-directed RNA polymerase II subunit RPB4	00240 Pyrimidine metabolism	Nucleotide metabolism	Metabolism
CUFF.32496.1	K03013	RPB5, POLR2E	DNA-directed RNA polymerases I, II, and III subunit RPABC1	00240 Pyrimidine metabolism	Nucleotide metabolism	Metabolism
CUFF.20524.1	K03014	RPB6, POLR2F	DNA-directed RNA polymerases I, II, and III subunit RPABC2	00240 Pyrimidine metabolism	Nucleotide metabolism	Metabolism
CUFF.9512.1	K03015	RPB7, POLR2G	DNA-directed RNA polymerase II subunit RPB7	00240 Pyrimidine metabolism	Nucleotide metabolism	Metabolism
CUFF.40271.1	K03017	RPB9, POLR2I	DNA-directed RNA polymerase II subunit RPB9	00240 Pyrimidine metabolism	Nucleotide metabolism	Metabolism
CUFF.40170.1	K03007	RPB10, POLR2L	DNA-directed RNA polymerases I, II, and III subunit RPABC5	00240 Pyrimidine metabolism	Nucleotide metabolism	Metabolism
CUFF.31691.1	K03008	RPB11, POLR2J	DNA-directed RNA polymerase II subunit RPB11	00240 Pyrimidine metabolism	Nucleotide metabolism	Metabolism
CUFF.6389.1	K03009	RPB12, POLR2K	DNA-directed RNA polymerases I, II, and III subunit RPABC4	00240 Pyrimidine metabolism	Nucleotide metabolism	Metabolism
CUFF.16615.1	K03018	RPC1, POLR3A	DNA-directed RNA polymerase III subunit RPC1 [EC:2.7.7.6]	00240 Pyrimidine metabolism	Nucleotide metabolism	Metabolism
CUFF.27596.1	K03023	RPC82, POLR3C	DNA-directed RNA polymerase III subunit RPC3	00240 Pyrimidine metabolism	Nucleotide metabolism	Metabolism
CUFF.20215.1	K03026	RPC53, POLR3D	DNA-directed RNA polymerase III subunit RPC4	00240 Pyrimidine metabolism	Nucleotide metabolism	Metabolism
CUFF.2637.2	K14721	RPC37, POLR3E	DNA-directed RNA polymerase III subunit RPC5	00240 Pyrimidine metabolism	Nucleotide metabolism	Metabolism
CUFF.22385.1	K03027	RPC40, POLR1C	DNA-directed RNA polymerases I and III subunit RPAC1	00240 Pyrimidine metabolism	Nucleotide metabolism	Metabolism
CUFF.12472.1	K03019	RPC11, POLR3K	DNA-directed RNA polymerase III subunit RPC10	00240 Pyrimidine metabolism	Nucleotide metabolism	Metabolism
CUFF.6653.1	K03020	RPC19, POLR1D	DNA-directed RNA polymerases I and III subunit RPAC2	00240 Pyrimidine metabolism	Nucleotide metabolism	Metabolism
CUFF.21575.1	K03022	RPC25, POLR3H	DNA-directed RNA polymerase III subunit RPC8	00240 Pyrimidine metabolism	Nucleotide metabolism	Metabolism
CUFF.14689.1	K03024	RPC31, POLR3G	DNA-directed RNA polymerase III subunit RPC7	00240 Pyrimidine metabolism	Nucleotide metabolism	Metabolism
CUFF.5619.1	K03025	RPC34, POLR3F	DNA-directed RNA polymerase III subunit RPC6	00240 Pyrimidine metabolism	Nucleotide metabolism	Metabolism
CUFF.9799.1	K02335	DPO1, polA	DNA polymerase I [EC:2.7.7.7]	00240 Pyrimidine metabolism	Nucleotide metabolism	Metabolism
CUFF.35422.1	K02320	POLA1	DNA polymerase alpha subunit A [EC:2.7.7.7]	00240 Pyrimidine metabolism	Nucleotide metabolism	Metabolism
CUFF.28502.1	K02321	POLA2	DNA polymerase alpha subunit B	00240 Pyrimidine metabolism	Nucleotide metabolism	Metabolism
CUFF.12521.1	K02684	PRI1	DNA primase small subunit [EC:2.7.7.-]	00240 Pyrimidine metabolism	Nucleotide metabolism	Metabolism
CUFF.9768.2	K02685	PRI2	DNA primase large subunit [EC:2.7.7.-]	00240 Pyrimidine metabolism	Nucleotide metabolism	Metabolism
CUFF.40182.2	K02327	POLD1	DNA polymerase delta subunit 1 [EC:2.7.7.7]	00240 Pyrimidine metabolism	Nucleotide metabolism	Metabolism
CUFF.2644.1	K02328	POLD2	DNA polymerase delta subunit 2	00240 Pyrimidine metabolism	Nucleotide metabolism	Metabolism
CUFF.30827.2	K03504	POLD3	DNA polymerase delta subunit 3	00240 Pyrimidine metabolism	Nucleotide metabolism	Metabolism
CUFF.22211.1	K03505	POLD4	DNA polymerase delta subunit 4	00240 Pyrimidine metabolism	Nucleotide metabolism	Metabolism
CUFF.11868.1	K02324	POLE1	DNA polymerase epsilon subunit 1 [EC:2.7.7.7]	00240 Pyrimidine metabolism	Nucleotide metabolism	Metabolism
CUFF.28809.2	K02325	POLE2	DNA polymerase epsilon subunit 2 [EC:2.7.7.7]	00240 Pyrimidine metabolism	Nucleotide metabolism	Metabolism
CUFF.17464.1	K00876	udk, UCK	uridine kinase [EC:2.7.1.48]	00240 Pyrimidine metabolism	Nucleotide metabolism	Metabolism
CUFF.13273.1	K01081	E3.1.3.5	5'-nucleotidase [EC:3.1.3.5]	00240 Pyrimidine metabolism	Nucleotide metabolism	Metabolism
CUFF.42098.1	K03787	surE	5'-nucleotidase [EC:3.1.3.5]	00240 Pyrimidine metabolism	Nucleotide metabolism	Metabolism
CUFF.18644.3	K01240	URH1	uridine nucleosidase [EC:3.2.2.3]	00240 Pyrimidine metabolism	Nucleotide metabolism	Metabolism
CUFF.35880.1	K00761	upp, UPRT	uracil phosphoribosyltransferase [EC:2.4.2.9]	00240 Pyrimidine metabolism	Nucleotide metabolism	Metabolism
CUFF.31734.1	K00207	DPYD	dihydropyrimidine dehydrogenase (NADP+) [EC:1.3.1.2]	00240 Pyrimidine metabolism	Nucleotide metabolism	Metabolism
CUFF.34349.1	K01464	DPYS, dht, hydA	dihydropyrimidinase [EC:3.5.2.2]	00240 Pyrimidine metabolism	Nucleotide metabolism	Metabolism
CUFF.23369.1	K01431	UPB1	beta-ureidopropionase [EC:3.5.1.6]	00240 Pyrimidine metabolism	Nucleotide metabolism	Metabolism
CUFF.43258.1	K00384	trxB	thioredoxin reductase (NADPH) [EC:1.8.1.9]	00240 Pyrimidine metabolism	Nucleotide metabolism	Metabolism
CUFF.6747.1	K10807	RRM1	ribonucleoside-diphosphate reductase subunit M1 [EC:1.17.4.1]	00240 Pyrimidine metabolism	Nucleotide metabolism	Metabolism
CUFF.17991.1	K10808	RRM2	ribonucleoside-diphosphate reductase subunit M2 [EC:1.17.4.1]	00240 Pyrimidine metabolism	Nucleotide metabolism	Metabolism
CUFF.37961.3	K01520	dut, DUT	dUTP pyrophosphatase [EC:3.6.1.23]	00240 Pyrimidine metabolism	Nucleotide metabolism	Metabolism
CUFF.39123.1	K13998	DHFR-TS	dihydrofolate reductase / thymidylate synthase [EC:1.5.1.3 2.1.1.45]	00240 Pyrimidine metabolism	Nucleotide metabolism	Metabolism
CUFF.42213.1	K01489	cdd, CDA	cytidine deaminase [EC:3.5.4.5]	00240 Pyrimidine metabolism	Nucleotide metabolism	Metabolism
CUFF.43170.1	K01493	comEB	dCMP deaminase [EC:3.5.4.12]	00240 Pyrimidine metabolism	Nucleotide metabolism	Metabolism
CUFF.3811.1	K00857	tdk, TK	thymidine kinase [EC:2.7.1.21]	00240 Pyrimidine metabolism	Nucleotide metabolism	Metabolism
CUFF.21587.3	K00943	tmk, DTYMK	dTMP kinase [EC:2.7.4.9]	00240 Pyrimidine metabolism	Nucleotide metabolism	Metabolism
CUFF.6060.1	K16329	psuG	pseudouridine-5'-phosphate glycosidase [EC:3.2.-.-]	00240 Pyrimidine metabolism	Nucleotide metabolism	Metabolism
CUFF.31578.1	K14454	GOT1	aspartate aminotransferase, cytoplasmic [EC:2.6.1.1]	00250 Alanine, aspartate and glutamate metabolism	Amino acid metabolism	Metabolism
CUFF.44992.1	K14455	GOT2	aspartate aminotransferase, mitochondrial [EC:2.6.1.1]	00250 Alanine, aspartate and glutamate metabolism	Amino acid metabolism	Metabolism
CUFF.36505.2	K00811	ASP5	aspartate aminotransferase, chloroplastic [EC:2.6.1.1]	00250 Alanine, aspartate and glutamate metabolism	Amino acid metabolism	Metabolism
CUFF.38916.1	K00278	nadB	L-aspartate oxidase [EC:1.4.3.16]	00250 Alanine, aspartate and glutamate metabolism	Amino acid metabolism	Metabolism
CUFF.43806.1	K01953	asnB, ASNS	asparagine synthase (glutamine-hydrolysing) [EC:6.3.5.4]	00250 Alanine, aspartate and glutamate metabolism	Amino acid metabolism	Metabolism
CUFF.43474.1	K13566	NIT2	omega-amidase [EC:3.5.1.3]	00250 Alanine, aspartate and glutamate metabolism	Amino acid metabolism	Metabolism
CUFF.44607.2	K00814	GPT, ALT	alanine transaminase [EC:2.6.1.2]	00250 Alanine, aspartate and glutamate metabolism	Amino acid metabolism	Metabolism
CUFF.40659.1	K00827	AGXT2	alanine-glyoxylate transaminase / (R)-3-amino-2-methylpropionate-pyruvate transaminase [EC:2.6.1.44 2.6.1.40]	00250 Alanine, aspartate and glutamate metabolism	Amino acid metabolism	Metabolism
CUFF.31058.1	K14272	GGAT	glutamate--glyoxylate aminotransferase [EC:2.6.1.4 2.6.1.2 2.6.1.44 2.6.1.-]	00250 Alanine, aspartate and glutamate metabolism	Amino acid metabolism	Metabolism
CUFF.37337.1	K01940	argG, ASS1	argininosuccinate synthase [EC:6.3.4.5]	00250 Alanine, aspartate and glutamate metabolism	Amino acid metabolism	Metabolism
CUFF.34925.1	K01755	argH, ASL	argininosuccinate lyase [EC:4.3.2.1]	00250 Alanine, aspartate and glutamate metabolism	Amino acid metabolism	Metabolism
CUFF.17813.1	K01939	purA, ADSS	adenylosuccinate synthase [EC:6.3.4.4]	00250 Alanine, aspartate and glutamate metabolism	Amino acid metabolism	Metabolism
CUFF.40367.1	K01756	purB, ADSL	adenylosuccinate lyase [EC:4.3.2.2]	00250 Alanine, aspartate and glutamate metabolism	Amino acid metabolism	Metabolism
CUFF.31294.1	K00609	pyrB, PYR2	aspartate carbamoyltransferase catalytic subunit [EC:2.1.3.2]	00250 Alanine, aspartate and glutamate metabolism	Amino acid metabolism	Metabolism
CUFF.43562.1	K01580	E4.1.1.15, gadB, gadA, GAD	glutamate decarboxylase [EC:4.1.1.15]	00250 Alanine, aspartate and glutamate metabolism	Amino acid metabolism	Metabolism
CUFF.21922.1	K16871	POP2	4-aminobutyrate---pyruvate transaminase [EC:2.6.1.96]	00250 Alanine, aspartate and glutamate metabolism	Amino acid metabolism	Metabolism
CUFF.9413.1	K17761	SSADH	succinate-semialdehyde dehydrogenase, mitochondrial [EC:1.2.1.24]	00250 Alanine, aspartate and glutamate metabolism	Amino acid metabolism	Metabolism
CUFF.21793.1	K00264	GLT1	glutamate synthase (NADPH/NADH) [EC:1.4.1.13 1.4.1.14]	00250 Alanine, aspartate and glutamate metabolism	Amino acid metabolism	Metabolism
CUFF.34855.2	K00261	GLUD1_2, gdhA	glutamate dehydrogenase (NAD(P)+) [EC:1.4.1.3]	00250 Alanine, aspartate and glutamate metabolism	Amino acid metabolism	Metabolism
CUFF.22230.1	K00262	E1.4.1.4, gdhA	glutamate dehydrogenase (NADP+) [EC:1.4.1.4]	00250 Alanine, aspartate and glutamate metabolism	Amino acid metabolism	Metabolism
CUFF.4303.1	K00294	E1.2.1.88	1-pyrroline-5-carboxylate dehydrogenase [EC:1.2.1.88]	00250 Alanine, aspartate and glutamate metabolism	Amino acid metabolism	Metabolism
CUFF.45611.1	K01915	glnA, GLUL	glutamine synthetase [EC:6.3.1.2]	00250 Alanine, aspartate and glutamate metabolism	Amino acid metabolism	Metabolism
CUFF.42089.4	K01955	carB, CPA2	carbamoyl-phosphate synthase large subunit [EC:6.3.5.5]	00250 Alanine, aspartate and glutamate metabolism	Amino acid metabolism	Metabolism
CUFF.31474.1	K01956	carA, CPA1	carbamoyl-phosphate synthase small subunit [EC:6.3.5.5]	00250 Alanine, aspartate and glutamate metabolism	Amino acid metabolism	Metabolism
CUFF.34313.1	K00820	glmS, GFPT	glucosamine--fructose-6-phosphate aminotransferase (isomerizing) [EC:2.6.1.16]	00250 Alanine, aspartate and glutamate metabolism	Amino acid metabolism	Metabolism
CUFF.37869.1	K00764	purF, PPAT	amidophosphoribosyltransferase [EC:2.4.2.14]	00250 Alanine, aspartate and glutamate metabolism	Amino acid metabolism	Metabolism
CUFF.41550.2	K00928	lysC	aspartate kinase [EC:2.7.2.4]	00260 Glycine, serine and threonine metabolism	Amino acid metabolism	Metabolism
CUFF.17899.2	K12524	thrA	bifunctional aspartokinase / homoserine dehydrogenase 1 [EC:2.7.2.4 1.1.1.3]	00260 Glycine, serine and threonine metabolism	Amino acid metabolism	Metabolism
CUFF.30190.1	K00133	asd	aspartate-semialdehyde dehydrogenase [EC:1.2.1.11]	00260 Glycine, serine and threonine metabolism	Amino acid metabolism	Metabolism
CUFF.41908.1	K00872	thrB1	homoserine kinase [EC:2.7.1.39]	00260 Glycine, serine and threonine metabolism	Amino acid metabolism	Metabolism
CUFF.42517.1	K01733	thrC	threonine synthase [EC:4.2.3.1]	00260 Glycine, serine and threonine metabolism	Amino acid metabolism	Metabolism
CUFF.17532.3	K01620	ltaE	threonine aldolase [EC:4.1.2.5]	00260 Glycine, serine and threonine metabolism	Amino acid metabolism	Metabolism
CUFF.40137.1	K00600	glyA, SHMT	glycine hydroxymethyltransferase [EC:2.1.2.1]	00260 Glycine, serine and threonine metabolism	Amino acid metabolism	Metabolism
CUFF.29464.2	K01079	serB, PSPH	phosphoserine phosphatase [EC:3.1.3.3]	00260 Glycine, serine and threonine metabolism	Amino acid metabolism	Metabolism
CUFF.11815.1	K00831	serC, PSAT1	phosphoserine aminotransferase [EC:2.6.1.52]	00260 Glycine, serine and threonine metabolism	Amino acid metabolism	Metabolism
CUFF.43333.1	K00058	serA, PHGDH	D-3-phosphoglycerate dehydrogenase [EC:1.1.1.95]	00260 Glycine, serine and threonine metabolism	Amino acid metabolism	Metabolism
CUFF.7566.4	K15918	GLYK	D-glycerate 3-kinase [EC:2.7.1.31]	00260 Glycine, serine and threonine metabolism	Amino acid metabolism	Metabolism
CUFF.29852.1	K01834	PGAM, gpmA	2,3-bisphosphoglycerate-dependent phosphoglycerate mutase [EC:5.4.2.11]	00260 Glycine, serine and threonine metabolism	Amino acid metabolism	Metabolism
CUFF.32961.1	K15633	gpmI	2,3-bisphosphoglycerate-independent phosphoglycerate mutase [EC:5.4.2.12]	00260 Glycine, serine and threonine metabolism	Amino acid metabolism	Metabolism
CUFF.7239.1	K15634	gpmB	probable phosphoglycerate mutase [EC:5.4.2.12]	00260 Glycine, serine and threonine metabolism	Amino acid metabolism	Metabolism
CUFF.12286.1	K15893	HPR1	hydroxypyruvate reductase 1	00260 Glycine, serine and threonine metabolism	Amino acid metabolism	Metabolism
CUFF.45275.1	K15919	HPR2	hydroxypyruvate reductase 2	00260 Glycine, serine and threonine metabolism	Amino acid metabolism	Metabolism
CUFF.38987.1	K00276	AOC3, AOC2, tynA	primary-amine oxidase [EC:1.4.3.21]	00260 Glycine, serine and threonine metabolism	Amino acid metabolism	Metabolism
CUFF.42200.1	K00281	GLDC, gcvP	glycine dehydrogenase [EC:1.4.4.2]	00260 Glycine, serine and threonine metabolism	Amino acid metabolism	Metabolism
CUFF.33444.1	K00605	gcvT, AMT	aminomethyltransferase [EC:2.1.2.10]	00260 Glycine, serine and threonine metabolism	Amino acid metabolism	Metabolism
CUFF.11936.1	K00382	DLD, lpd, pdhD	dihydrolipoamide dehydrogenase [EC:1.8.1.4]	00260 Glycine, serine and threonine metabolism	Amino acid metabolism	Metabolism
CUFF.21938.1	K02437	gcvH, GCSH	glycine cleavage system H protein	00260 Glycine, serine and threonine metabolism	Amino acid metabolism	Metabolism
CUFF.40659.1	K00827	AGXT2	alanine-glyoxylate transaminase / (R)-3-amino-2-methylpropionate-pyruvate transaminase [EC:2.6.1.44 2.6.1.40]	00260 Glycine, serine and threonine metabolism	Amino acid metabolism	Metabolism
CUFF.31058.1	K14272	GGAT	glutamate--glyoxylate aminotransferase [EC:2.6.1.4 2.6.1.2 2.6.1.44 2.6.1.-]	00260 Glycine, serine and threonine metabolism	Amino acid metabolism	Metabolism
CUFF.18214.2	K00499	E1.14.15.7	choline monooxygenase [EC:1.14.15.7]	00260 Glycine, serine and threonine metabolism	Amino acid metabolism	Metabolism
CUFF.22079.1	K00130	betB, gbsA	betaine-aldehyde dehydrogenase [EC:1.2.1.8]	00260 Glycine, serine and threonine metabolism	Amino acid metabolism	Metabolism
CUFF.27856.1	K14085	ALDH7A1	aldehyde dehydrogenase family 7 member A1 [EC:1.2.1.31 1.2.1.8 1.2.1.3]	00260 Glycine, serine and threonine metabolism	Amino acid metabolism	Metabolism
CUFF.20651.1	K00306	PIPOX	sarcosine oxidase / L-pipecolate oxidase [EC:1.5.3.1 1.5.3.7]	00260 Glycine, serine and threonine metabolism	Amino acid metabolism	Metabolism
CUFF.26493.1	K01754	E4.3.1.19, ilvA, tdcB	threonine dehydratase [EC:4.3.1.19]	00260 Glycine, serine and threonine metabolism	Amino acid metabolism	Metabolism
CUFF.33715.1	K12235	SRR	serine racemase [EC:5.1.1.18]	00260 Glycine, serine and threonine metabolism	Amino acid metabolism	Metabolism
CUFF.35218.1	K01695	trpA	tryptophan synthase alpha chain [EC:4.2.1.20]	00260 Glycine, serine and threonine metabolism	Amino acid metabolism	Metabolism
CUFF.36649.1	K01696	trpB	tryptophan synthase beta chain [EC:4.2.1.20]	00260 Glycine, serine and threonine metabolism	Amino acid metabolism	Metabolism
CUFF.22499.1	K06001	trpB	tryptophan synthase beta chain [EC:4.2.1.20]	00260 Glycine, serine and threonine metabolism	Amino acid metabolism	Metabolism
CUFF.24855.1	K00640	cysE	serine O-acetyltransferase [EC:2.3.1.30]	00270 Cysteine and methionine metabolism	Amino acid metabolism	Metabolism
CUFF.43056.1	K01738	cysK	cysteine synthase A [EC:2.5.1.47]	00270 Cysteine and methionine metabolism	Amino acid metabolism	Metabolism
CUFF.18543.1	K13034	ATCYSC1	L-3-cyanoalanine synthase/ cysteine synthase [EC:2.5.1.47 4.4.1.9]	00270 Cysteine and methionine metabolism	Amino acid metabolism	Metabolism
CUFF.37863.1	K01760	metC	cystathionine beta-lyase [EC:4.4.1.8]	00270 Cysteine and methionine metabolism	Amino acid metabolism	Metabolism
CUFF.17199.1	K00547	mmuM	homocysteine S-methyltransferase [EC:2.1.1.10]	00270 Cysteine and methionine metabolism	Amino acid metabolism	Metabolism
CUFF.44357.1	K00549	metE	5-methyltetrahydropteroyltriglutamate--homocysteine methyltransferase [EC:2.1.1.14]	00270 Cysteine and methionine metabolism	Amino acid metabolism	Metabolism
CUFF.40438.1	K00789	metK	S-adenosylmethionine synthetase [EC:2.5.1.6]	00270 Cysteine and methionine metabolism	Amino acid metabolism	Metabolism
CUFF.26974.1	K01611	speD, AMD1	S-adenosylmethionine decarboxylase [EC:4.1.1.50]	00270 Cysteine and methionine metabolism	Amino acid metabolism	Metabolism
CUFF.41115.1	K00797	speE, SRM	spermidine synthase [EC:2.5.1.16]	00270 Cysteine and methionine metabolism	Amino acid metabolism	Metabolism
CUFF.17134.1	K01244	MTN	5'-methylthioadenosine nucleosidase [EC:3.2.2.16]	00270 Cysteine and methionine metabolism	Amino acid metabolism	Metabolism
CUFF.42896.1	K00899	mtnK	5-methylthioribose kinase [EC:2.7.1.100]	00270 Cysteine and methionine metabolism	Amino acid metabolism	Metabolism
CUFF.34775.1	K08963	mtnA	methylthioribose-1-phosphate isomerase [EC:5.3.1.23]	00270 Cysteine and methionine metabolism	Amino acid metabolism	Metabolism
CUFF.3724.1	K16054	DEP1	methylthioribulose 1-phosphate dehydratase / enolase-phosphatase E1 [EC:4.2.1.109 3.1.3.77]	00270 Cysteine and methionine metabolism	Amino acid metabolism	Metabolism
CUFF.14346.1	K08967	mtnD, mtnZ, ADI1	1,2-dihydroxy-3-keto-5-methylthiopentene dioxygenase [EC:1.13.11.53 1.13.11.54]	00270 Cysteine and methionine metabolism	Amino acid metabolism	Metabolism
CUFF.38035.1	K00815	TAT	tyrosine aminotransferase [EC:2.6.1.5]	00270 Cysteine and methionine metabolism	Amino acid metabolism	Metabolism
CUFF.43507.2	K00558	DNMT1, dcm	DNA (cytosine-5)-methyltransferase 1 [EC:2.1.1.37]	00270 Cysteine and methionine metabolism	Amino acid metabolism	Metabolism
CUFF.19086.1	K17398	DNMT3A	DNA (cytosine-5)-methyltransferase 3A [EC:2.1.1.37]	00270 Cysteine and methionine metabolism	Amino acid metabolism	Metabolism
CUFF.25790.1	K01251	E3.3.1.1, ahcY	adenosylhomocysteinase [EC:3.3.1.1]	00270 Cysteine and methionine metabolism	Amino acid metabolism	Metabolism
CUFF.35626.1	K01762	ACS	1-aminocyclopropane-1-carboxylate synthase [EC:4.4.1.14]	00270 Cysteine and methionine metabolism	Amino acid metabolism	Metabolism
CUFF.39059.1	K05933	E1.14.17.4	aminocyclopropanecarboxylate oxidase [EC:1.14.17.4]	00270 Cysteine and methionine metabolism	Amino acid metabolism	Metabolism
CUFF.41550.2	K00928	lysC	aspartate kinase [EC:2.7.2.4]	00270 Cysteine and methionine metabolism	Amino acid metabolism	Metabolism
CUFF.17899.2	K12524	thrA	bifunctional aspartokinase / homoserine dehydrogenase 1 [EC:2.7.2.4 1.1.1.3]	00270 Cysteine and methionine metabolism	Amino acid metabolism	Metabolism
CUFF.30190.1	K00133	asd	aspartate-semialdehyde dehydrogenase [EC:1.2.1.11]	00270 Cysteine and methionine metabolism	Amino acid metabolism	Metabolism
CUFF.44634.1	K01739	metB	cystathionine gamma-synthase [EC:2.5.1.48]	00270 Cysteine and methionine metabolism	Amino acid metabolism	Metabolism
CUFF.31578.1	K14454	GOT1	aspartate aminotransferase, cytoplasmic [EC:2.6.1.1]	00270 Cysteine and methionine metabolism	Amino acid metabolism	Metabolism
CUFF.44992.1	K14455	GOT2	aspartate aminotransferase, mitochondrial [EC:2.6.1.1]	00270 Cysteine and methionine metabolism	Amino acid metabolism	Metabolism
CUFF.36505.2	K00811	ASP5	aspartate aminotransferase, chloroplastic [EC:2.6.1.1]	00270 Cysteine and methionine metabolism	Amino acid metabolism	Metabolism
CUFF.33928.1	K01011	TST, MPST, sseA	thiosulfate/3-mercaptopyruvate sulfurtransferase [EC:2.8.1.1 2.8.1.2]	00270 Cysteine and methionine metabolism	Amino acid metabolism	Metabolism
CUFF.25582.1	K00016	LDH, ldh	L-lactate dehydrogenase [EC:1.1.1.27]	00270 Cysteine and methionine metabolism	Amino acid metabolism	Metabolism
CUFF.14317.1	K00025	MDH1	malate dehydrogenase [EC:1.1.1.37]	00270 Cysteine and methionine metabolism	Amino acid metabolism	Metabolism
CUFF.44673.1	K00026	MDH2	malate dehydrogenase [EC:1.1.1.37]	00270 Cysteine and methionine metabolism	Amino acid metabolism	Metabolism
CUFF.29006.1	K01761	E4.4.1.11	methionine-gamma-lyase [EC:4.4.1.11]	00270 Cysteine and methionine metabolism	Amino acid metabolism	Metabolism
CUFF.30737.1	K00826	E2.6.1.42, ilvE	branched-chain amino acid aminotransferase [EC:2.6.1.42]	00280 Valine, leucine and isoleucine degradation	Amino acid metabolism	Metabolism
CUFF.10897.2	K00166	BCKDHA, bkdA1	2-oxoisovalerate dehydrogenase E1 component alpha subunit [EC:1.2.4.4]	00280 Valine, leucine and isoleucine degradation	Amino acid metabolism	Metabolism
CUFF.14129.1	K00167	BCKDHB, bkdA2	2-oxoisovalerate dehydrogenase E1 component beta subunit [EC:1.2.4.4]	00280 Valine, leucine and isoleucine degradation	Amino acid metabolism	Metabolism
CUFF.30902.1	K09699	DBT, bkdB	2-oxoisovalerate dehydrogenase E2 component (dihydrolipoyl transacylase) [EC:2.3.1.168]	00280 Valine, leucine and isoleucine degradation	Amino acid metabolism	Metabolism
CUFF.11936.1	K00382	DLD, lpd, pdhD	dihydrolipoamide dehydrogenase [EC:1.8.1.4]	00280 Valine, leucine and isoleucine degradation	Amino acid metabolism	Metabolism
CUFF.24477.1	K00249	ACADM, acd	acyl-CoA dehydrogenase [EC:1.3.8.7]	00280 Valine, leucine and isoleucine degradation	Amino acid metabolism	Metabolism
CUFF.31850.2	K00253	IVD, ivd	isovaleryl-CoA dehydrogenase [EC:1.3.8.4]	00280 Valine, leucine and isoleucine degradation	Amino acid metabolism	Metabolism
CUFF.19435.1	K07513	ACAA1	acetyl-CoA acyltransferase 1 [EC:2.3.1.16]	00280 Valine, leucine and isoleucine degradation	Amino acid metabolism	Metabolism
CUFF.42323.1	K05605	HIBCH	3-hydroxyisobutyryl-CoA hydrolase [EC:3.1.2.4]	00280 Valine, leucine and isoleucine degradation	Amino acid metabolism	Metabolism
CUFF.20978.4	K00020	E1.1.1.31, mmsB	3-hydroxyisobutyrate dehydrogenase [EC:1.1.1.31]	00280 Valine, leucine and isoleucine degradation	Amino acid metabolism	Metabolism
CUFF.26513.1	K00140	mmsA, iolA, ALDH6A1	malonate-semialdehyde dehydrogenase (acetylating) / methylmalonate-semialdehyde dehydrogenase [EC:1.2.1.18 1.2.1.27]	00280 Valine, leucine and isoleucine degradation	Amino acid metabolism	Metabolism
CUFF.40163.1	K00128	E1.2.1.3	aldehyde dehydrogenase (NAD+) [EC:1.2.1.3]	00280 Valine, leucine and isoleucine degradation	Amino acid metabolism	Metabolism
CUFF.27856.1	K14085	ALDH7A1	aldehyde dehydrogenase family 7 member A1 [EC:1.2.1.31 1.2.1.8 1.2.1.3]	00280 Valine, leucine and isoleucine degradation	Amino acid metabolism	Metabolism
CUFF.31540.1	K18660	ACSF3	malonyl-CoA/methylmalonyl-CoA synthetase [EC:6.2.1.-]	00280 Valine, leucine and isoleucine degradation	Amino acid metabolism	Metabolism
CUFF.39216.1	K01969	E6.4.1.4B	3-methylcrotonyl-CoA carboxylase beta subunit [EC:6.4.1.4]	00280 Valine, leucine and isoleucine degradation	Amino acid metabolism	Metabolism
CUFF.21263.3	K05607	AUH	methylglutaconyl-CoA hydratase [EC:4.2.1.18]	00280 Valine, leucine and isoleucine degradation	Amino acid metabolism	Metabolism
CUFF.34375.1	K01640	E4.1.3.4, HMGCL, hmgL	hydroxymethylglutaryl-CoA lyase [EC:4.1.3.4]	00280 Valine, leucine and isoleucine degradation	Amino acid metabolism	Metabolism
CUFF.38878.1	K00626	E2.3.1.9, atoB	acetyl-CoA C-acetyltransferase [EC:2.3.1.9]	00280 Valine, leucine and isoleucine degradation	Amino acid metabolism	Metabolism
CUFF.1896.1	K01641	E2.3.3.10	hydroxymethylglutaryl-CoA synthase [EC:2.3.3.10]	00280 Valine, leucine and isoleucine degradation	Amino acid metabolism	Metabolism
CUFF.26493.1	K01754	E4.3.1.19, ilvA, tdcB	threonine dehydratase [EC:4.3.1.19]	00290 Valine, leucine and isoleucine biosynthesis	Amino acid metabolism	Metabolism
CUFF.4899.1	K01703	leuC	3-isopropylmalate/(R)-2-methylmalate dehydratase large subunit [EC:4.2.1.33 4.2.1.35]	00290 Valine, leucine and isoleucine biosynthesis	Amino acid metabolism	Metabolism
CUFF.34945.1	K01704	leuD	3-isopropylmalate/(R)-2-methylmalate dehydratase small subunit [EC:4.2.1.33 4.2.1.35]	00290 Valine, leucine and isoleucine biosynthesis	Amino acid metabolism	Metabolism
CUFF.20099.1	K00052	leuB	3-isopropylmalate dehydrogenase [EC:1.1.1.85]	00290 Valine, leucine and isoleucine biosynthesis	Amino acid metabolism	Metabolism
CUFF.21097.1	K01652	E2.2.1.6L, ilvB, ilvG, ilvI	acetolactate synthase I/II/III large subunit [EC:2.2.1.6]	00290 Valine, leucine and isoleucine biosynthesis	Amino acid metabolism	Metabolism
CUFF.43085.2	K01653	E2.2.1.6S, ilvH, ilvN	acetolactate synthase I/III small subunit [EC:2.2.1.6]	00290 Valine, leucine and isoleucine biosynthesis	Amino acid metabolism	Metabolism
CUFF.45096.1	K00053	ilvC	ketol-acid reductoisomerase [EC:1.1.1.86]	00290 Valine, leucine and isoleucine biosynthesis	Amino acid metabolism	Metabolism
CUFF.41015.1	K01687	ilvD	dihydroxy-acid dehydratase [EC:4.2.1.9]	00290 Valine, leucine and isoleucine biosynthesis	Amino acid metabolism	Metabolism
CUFF.30737.1	K00826	E2.6.1.42, ilvE	branched-chain amino acid aminotransferase [EC:2.6.1.42]	00290 Valine, leucine and isoleucine biosynthesis	Amino acid metabolism	Metabolism
CUFF.34442.2	K01649	leuA	2-isopropylmalate synthase [EC:2.3.3.13]	00290 Valine, leucine and isoleucine biosynthesis	Amino acid metabolism	Metabolism
CUFF.41550.2	K00928	lysC	aspartate kinase [EC:2.7.2.4]	00300 Lysine biosynthesis	Amino acid metabolism	Metabolism
CUFF.17899.2	K12524	thrA	bifunctional aspartokinase / homoserine dehydrogenase 1 [EC:2.7.2.4 1.1.1.3]	00300 Lysine biosynthesis	Amino acid metabolism	Metabolism
CUFF.30190.1	K00133	asd	aspartate-semialdehyde dehydrogenase [EC:1.2.1.11]	00300 Lysine biosynthesis	Amino acid metabolism	Metabolism
CUFF.41228.1	K01714	dapA	4-hydroxy-tetrahydrodipicolinate synthase [EC:4.3.3.7]	00300 Lysine biosynthesis	Amino acid metabolism	Metabolism
CUFF.10950.1	K00215	dapB	4-hydroxy-tetrahydrodipicolinate reductase [EC:1.17.1.8]	00300 Lysine biosynthesis	Amino acid metabolism	Metabolism
CUFF.41470.1	K01778	dapF	diaminopimelate epimerase [EC:5.1.1.7]	00300 Lysine biosynthesis	Amino acid metabolism	Metabolism
CUFF.19356.1	K10206	E2.6.1.83	LL-diaminopimelate aminotransferase [EC:2.6.1.83]	00300 Lysine biosynthesis	Amino acid metabolism	Metabolism
CUFF.28969.1	K01586	lysA	diaminopimelate decarboxylase [EC:4.1.1.20]	00300 Lysine biosynthesis	Amino acid metabolism	Metabolism
CUFF.27856.1	K14085	ALDH7A1	aldehyde dehydrogenase family 7 member A1 [EC:1.2.1.31 1.2.1.8 1.2.1.3]	00300 Lysine biosynthesis	Amino acid metabolism	Metabolism
CUFF.16246.2	K14157	AASS	alpha-aminoadipic semialdehyde synthase [EC:1.5.1.8 1.5.1.9]	00310 Lysine degradation	Amino acid metabolism	Metabolism
CUFF.27856.1	K14085	ALDH7A1	aldehyde dehydrogenase family 7 member A1 [EC:1.2.1.31 1.2.1.8 1.2.1.3]	00310 Lysine degradation	Amino acid metabolism	Metabolism
CUFF.44071.2	K00164	OGDH, sucA	2-oxoglutarate dehydrogenase E1 component [EC:1.2.4.2]	00310 Lysine degradation	Amino acid metabolism	Metabolism
CUFF.18738.1	K00658	DLST, sucB	2-oxoglutarate dehydrogenase E2 component (dihydrolipoamide succinyltransferase) [EC:2.3.1.61]	00310 Lysine degradation	Amino acid metabolism	Metabolism
CUFF.38878.1	K00626	E2.3.1.9, atoB	acetyl-CoA C-acetyltransferase [EC:2.3.1.9]	00310 Lysine degradation	Amino acid metabolism	Metabolism
CUFF.20651.1	K00306	PIPOX	sarcosine oxidase / L-pipecolate oxidase [EC:1.5.3.1 1.5.3.7]	00310 Lysine degradation	Amino acid metabolism	Metabolism
CUFF.34846.1	K11420	EHMT	euchromatic histone-lysine N-methyltransferase [EC:2.1.1.43]	00310 Lysine degradation	Amino acid metabolism	Metabolism
CUFF.39971.1	K11423	SETD2, SET2	histone-lysine N-methyltransferase SETD2 [EC:2.1.1.43]	00310 Lysine degradation	Amino acid metabolism	Metabolism
CUFF.2707.1	K11433	SETMAR	histone-lysine N-methyltransferase SETMAR [EC:2.1.1.43]	00310 Lysine degradation	Amino acid metabolism	Metabolism
CUFF.32613.2	K18826	CAMKMT	calmodulin-lysine N-methyltransferase [EC:2.1.1.60]	00310 Lysine degradation	Amino acid metabolism	Metabolism
CUFF.40163.1	K00128	E1.2.1.3	aldehyde dehydrogenase (NAD+) [EC:1.2.1.3]	00310 Lysine degradation	Amino acid metabolism	Metabolism
CUFF.33605.1	K01583	E4.1.1.19	arginine decarboxylase [EC:4.1.1.19]	00330 Arginine and proline metabolism	Amino acid metabolism	Metabolism
CUFF.15174.2	K10536	E3.5.3.12	agmatine deiminase [EC:3.5.3.12]	00330 Arginine and proline metabolism	Amino acid metabolism	Metabolism
CUFF.13398.2	K12251	aguB	N-carbamoylputrescine amidase [EC:3.5.1.53]	00330 Arginine and proline metabolism	Amino acid metabolism	Metabolism
CUFF.40447.1	K01581	E4.1.1.17, ODC1, speC, speF	ornithine decarboxylase [EC:4.1.1.17]	00330 Arginine and proline metabolism	Amino acid metabolism	Metabolism
CUFF.41115.1	K00797	speE, SRM	spermidine synthase [EC:2.5.1.16]	00330 Arginine and proline metabolism	Amino acid metabolism	Metabolism
CUFF.26974.1	K01611	speD, AMD1	S-adenosylmethionine decarboxylase [EC:4.1.1.50]	00330 Arginine and proline metabolism	Amino acid metabolism	Metabolism
CUFF.21661.1	K13366	MPAO, PAO1	polyamine oxidase [EC:1.5.3.14 1.5.3.16 1.5.3.-]	00330 Arginine and proline metabolism	Amino acid metabolism	Metabolism
CUFF.42675.1	K17839	PAO4, PAO3, PAO2	polyamine oxidase [EC:1.5.3.17 1.5.3.-]	00330 Arginine and proline metabolism	Amino acid metabolism	Metabolism
CUFF.40163.1	K00128	E1.2.1.3	aldehyde dehydrogenase (NAD+) [EC:1.2.1.3]	00330 Arginine and proline metabolism	Amino acid metabolism	Metabolism
CUFF.27856.1	K14085	ALDH7A1	aldehyde dehydrogenase family 7 member A1 [EC:1.2.1.31 1.2.1.8 1.2.1.3]	00330 Arginine and proline metabolism	Amino acid metabolism	Metabolism
CUFF.36570.1	K00819	E2.6.1.13, rocD	ornithine--oxo-acid transaminase [EC:2.6.1.13]	00330 Arginine and proline metabolism	Amino acid metabolism	Metabolism
CUFF.19730.1	K00286	E1.5.1.2, proC	pyrroline-5-carboxylate reductase [EC:1.5.1.2]	00330 Arginine and proline metabolism	Amino acid metabolism	Metabolism
CUFF.4718.1	K00318	PRODH	proline dehydrogenase [EC:1.5.-.-]	00330 Arginine and proline metabolism	Amino acid metabolism	Metabolism
CUFF.4303.1	K00294	E1.2.1.88	1-pyrroline-5-carboxylate dehydrogenase [EC:1.2.1.88]	00330 Arginine and proline metabolism	Amino acid metabolism	Metabolism
CUFF.41634.1	K12657	ALDH18A1, P5CS	delta-1-pyrroline-5-carboxylate synthetase [EC:2.7.2.11 1.2.1.41]	00330 Arginine and proline metabolism	Amino acid metabolism	Metabolism
CUFF.27539.2	K01259	pip	proline iminopeptidase [EC:3.4.11.5]	00330 Arginine and proline metabolism	Amino acid metabolism	Metabolism
CUFF.42435.1	K00472	E1.14.11.2	prolyl 4-hydroxylase [EC:1.14.11.2]	00330 Arginine and proline metabolism	Amino acid metabolism	Metabolism
CUFF.31578.1	K14454	GOT1	aspartate aminotransferase, cytoplasmic [EC:2.6.1.1]	00330 Arginine and proline metabolism	Amino acid metabolism	Metabolism
CUFF.44992.1	K14455	GOT2	aspartate aminotransferase, mitochondrial [EC:2.6.1.1]	00330 Arginine and proline metabolism	Amino acid metabolism	Metabolism
CUFF.36505.2	K00811	ASP5	aspartate aminotransferase, chloroplastic [EC:2.6.1.1]	00330 Arginine and proline metabolism	Amino acid metabolism	Metabolism
CUFF.24315.1	K00611	OTC, argF, argI	ornithine carbamoyltransferase [EC:2.1.3.3]	00330 Arginine and proline metabolism	Amino acid metabolism	Metabolism
CUFF.37337.1	K01940	argG, ASS1	argininosuccinate synthase [EC:6.3.4.5]	00330 Arginine and proline metabolism	Amino acid metabolism	Metabolism
CUFF.34925.1	K01755	argH, ASL	argininosuccinate lyase [EC:4.3.2.1]	00330 Arginine and proline metabolism	Amino acid metabolism	Metabolism
CUFF.36770.1	K01476	E3.5.3.1, rocF, arg	arginase [EC:3.5.3.1]	00330 Arginine and proline metabolism	Amino acid metabolism	Metabolism
CUFF.11844.1	K01427	URE	urease [EC:3.5.1.5]	00330 Arginine and proline metabolism	Amino acid metabolism	Metabolism
CUFF.25557.2	K13427	NOA1	nitric-oxide synthase, plant [EC:1.14.13.39]	00330 Arginine and proline metabolism	Amino acid metabolism	Metabolism
CUFF.45611.1	K01915	glnA, GLUL	glutamine synthetase [EC:6.3.1.2]	00330 Arginine and proline metabolism	Amino acid metabolism	Metabolism
CUFF.34855.2	K00261	GLUD1_2, gdhA	glutamate dehydrogenase (NAD(P)+) [EC:1.4.1.3]	00330 Arginine and proline metabolism	Amino acid metabolism	Metabolism
CUFF.22230.1	K00262	E1.4.1.4, gdhA	glutamate dehydrogenase (NADP+) [EC:1.4.1.4]	00330 Arginine and proline metabolism	Amino acid metabolism	Metabolism
CUFF.35802.1	K14682	argAB	amino-acid N-acetyltransferase [EC:2.3.1.1]	00330 Arginine and proline metabolism	Amino acid metabolism	Metabolism
CUFF.11680.1	K00620	argJ	glutamate N-acetyltransferase / amino-acid N-acetyltransferase [EC:2.3.1.35 2.3.1.1]	00330 Arginine and proline metabolism	Amino acid metabolism	Metabolism
CUFF.36167.1	K00930	argB	acetylglutamate kinase [EC:2.7.2.8]	00330 Arginine and proline metabolism	Amino acid metabolism	Metabolism
CUFF.27916.2	K00145	argC	N-acetyl-gamma-glutamyl-phosphate reductase [EC:1.2.1.38]	00330 Arginine and proline metabolism	Amino acid metabolism	Metabolism
CUFF.31912.1	K00818	E2.6.1.11, argD	acetylornithine aminotransferase [EC:2.6.1.11]	00330 Arginine and proline metabolism	Amino acid metabolism	Metabolism
CUFF.34238.1	K14677	ACY1	aminoacylase [EC:3.5.1.14]	00330 Arginine and proline metabolism	Amino acid metabolism	Metabolism
CUFF.35003.1	K01438	argE	acetylornithine deacetylase [EC:3.5.1.16]	00330 Arginine and proline metabolism	Amino acid metabolism	Metabolism
CUFF.37622.1	K00765	hisG	ATP phosphoribosyltransferase [EC:2.4.2.17]	00340 Histidine metabolism	Amino acid metabolism	Metabolism
CUFF.23073.1	K11755	hisIE	phosphoribosyl-ATP pyrophosphohydrolase / phosphoribosyl-AMP cyclohydrolase [EC:3.6.1.31 3.5.4.19]	00340 Histidine metabolism	Amino acid metabolism	Metabolism
CUFF.39510.1	K01814	hisA	phosphoribosylformimino-5-aminoimidazole carboxamide ribotide isomerase [EC:5.3.1.16]	00340 Histidine metabolism	Amino acid metabolism	Metabolism
CUFF.19115.1	K01663	HIS7	glutamine amidotransferase / cyclase [EC:2.4.2.- 4.1.3.-]	00340 Histidine metabolism	Amino acid metabolism	Metabolism
CUFF.17773.1	K01693	hisB	imidazoleglycerol-phosphate dehydratase [EC:4.2.1.19]	00340 Histidine metabolism	Amino acid metabolism	Metabolism
CUFF.33282.1	K00817	hisC	histidinol-phosphate aminotransferase [EC:2.6.1.9]	00340 Histidine metabolism	Amino acid metabolism	Metabolism
CUFF.24339.1	K18649	IMPL2	inositol-phosphate phosphatase / L-galactose 1-phosphate phosphatase / histidinol-phosphatase [EC:3.1.3.25 3.1.3.93 3.1.3.15]	00340 Histidine metabolism	Amino acid metabolism	Metabolism
CUFF.25896.1	K00013	hisD	histidinol dehydrogenase [EC:1.1.1.23]	00340 Histidine metabolism	Amino acid metabolism	Metabolism
CUFF.39909.2	K01590	hdc, HDC	histidine decarboxylase [EC:4.1.1.22]	00340 Histidine metabolism	Amino acid metabolism	Metabolism
CUFF.40163.1	K00128	E1.2.1.3	aldehyde dehydrogenase (NAD+) [EC:1.2.1.3]	00340 Histidine metabolism	Amino acid metabolism	Metabolism
CUFF.27856.1	K14085	ALDH7A1	aldehyde dehydrogenase family 7 member A1 [EC:1.2.1.31 1.2.1.8 1.2.1.3]	00340 Histidine metabolism	Amino acid metabolism	Metabolism
CUFF.31578.1	K14454	GOT1	aspartate aminotransferase, cytoplasmic [EC:2.6.1.1]	00350 Tyrosine metabolism	Amino acid metabolism	Metabolism
CUFF.44992.1	K14455	GOT2	aspartate aminotransferase, mitochondrial [EC:2.6.1.1]	00350 Tyrosine metabolism	Amino acid metabolism	Metabolism
CUFF.36505.2	K00811	ASP5	aspartate aminotransferase, chloroplastic [EC:2.6.1.1]	00350 Tyrosine metabolism	Amino acid metabolism	Metabolism
CUFF.37880.1	K15849	PAT, AAT	bifunctional aspartate aminotransferase and glutamate/aspartate-prephenate aminotransferase [EC:2.6.1.1 2.6.1.78 2.6.1.79]	00350 Tyrosine metabolism	Amino acid metabolism	Metabolism
CUFF.38035.1	K00815	TAT	tyrosine aminotransferase [EC:2.6.1.5]	00350 Tyrosine metabolism	Amino acid metabolism	Metabolism
CUFF.33282.1	K00817	hisC	histidinol-phosphate aminotransferase [EC:2.6.1.9]	00350 Tyrosine metabolism	Amino acid metabolism	Metabolism
CUFF.8059.1	K00457	HPD, hppD	4-hydroxyphenylpyruvate dioxygenase [EC:1.13.11.27]	00350 Tyrosine metabolism	Amino acid metabolism	Metabolism
CUFF.37046.1	K00451	HGD, hmgA	homogentisate 1,2-dioxygenase [EC:1.13.11.5]	00350 Tyrosine metabolism	Amino acid metabolism	Metabolism
CUFF.3802.3	K01800	maiA, GSTZ1	maleylacetoacetate isomerase [EC:5.2.1.2]	00350 Tyrosine metabolism	Amino acid metabolism	Metabolism
CUFF.3263.1	K01555	FAH, fahA	fumarylacetoacetase [EC:3.7.1.2]	00350 Tyrosine metabolism	Amino acid metabolism	Metabolism
CUFF.36211.1	K00422	E1.10.3.1	polyphenol oxidase [EC:1.10.3.1]	00350 Tyrosine metabolism	Amino acid metabolism	Metabolism
CUFF.26896.1	K01592	E4.1.1.25	tyrosine decarboxylase [EC:4.1.1.25]	00350 Tyrosine metabolism	Amino acid metabolism	Metabolism
CUFF.38987.1	K00276	AOC3, AOC2, tynA	primary-amine oxidase [EC:1.4.3.21]	00350 Tyrosine metabolism	Amino acid metabolism	Metabolism
CUFF.25032.3	K18857	ADH1	alcohol dehydrogenase class-P [EC:1.1.1.1]	00350 Tyrosine metabolism	Amino acid metabolism	Metabolism
CUFF.23009.1	K00001	E1.1.1.1, adh	alcohol dehydrogenase [EC:1.1.1.1]	00350 Tyrosine metabolism	Amino acid metabolism	Metabolism
CUFF.9100.1	K01557	FAHD1	acylpyruvate hydrolase [EC:3.7.1.5]	00350 Tyrosine metabolism	Amino acid metabolism	Metabolism
CUFF.15451.1	K07253	MIF	phenylpyruvate tautomerase [EC:5.3.2.1]	00350 Tyrosine metabolism	Amino acid metabolism	Metabolism
CUFF.38987.1	K00276	AOC3, AOC2, tynA	primary-amine oxidase [EC:1.4.3.21]	00360 Phenylalanine metabolism	Amino acid metabolism	Metabolism
CUFF.31578.1	K14454	GOT1	aspartate aminotransferase, cytoplasmic [EC:2.6.1.1]	00360 Phenylalanine metabolism	Amino acid metabolism	Metabolism
CUFF.44992.1	K14455	GOT2	aspartate aminotransferase, mitochondrial [EC:2.6.1.1]	00360 Phenylalanine metabolism	Amino acid metabolism	Metabolism
CUFF.36505.2	K00811	ASP5	aspartate aminotransferase, chloroplastic [EC:2.6.1.1]	00360 Phenylalanine metabolism	Amino acid metabolism	Metabolism
CUFF.37880.1	K15849	PAT, AAT	bifunctional aspartate aminotransferase and glutamate/aspartate-prephenate aminotransferase [EC:2.6.1.1 2.6.1.78 2.6.1.79]	00360 Phenylalanine metabolism	Amino acid metabolism	Metabolism
CUFF.38035.1	K00815	TAT	tyrosine aminotransferase [EC:2.6.1.5]	00360 Phenylalanine metabolism	Amino acid metabolism	Metabolism
CUFF.33282.1	K00817	hisC	histidinol-phosphate aminotransferase [EC:2.6.1.9]	00360 Phenylalanine metabolism	Amino acid metabolism	Metabolism
CUFF.8059.1	K00457	HPD, hppD	4-hydroxyphenylpyruvate dioxygenase [EC:1.13.11.27]	00360 Phenylalanine metabolism	Amino acid metabolism	Metabolism
CUFF.15451.1	K07253	MIF	phenylpyruvate tautomerase [EC:5.3.2.1]	00360 Phenylalanine metabolism	Amino acid metabolism	Metabolism
CUFF.12865.1	K11188	PRDX6	peroxiredoxin 6, 1-Cys peroxiredoxin [EC:1.11.1.7 1.11.1.15 3.1.1.-]	00360 Phenylalanine metabolism	Amino acid metabolism	Metabolism
CUFF.44995.1	K00430	E1.11.1.7	peroxidase [EC:1.11.1.7]	00360 Phenylalanine metabolism	Amino acid metabolism	Metabolism
CUFF.36132.1	K10775	E4.3.1.24	phenylalanine ammonia-lyase [EC:4.3.1.24]	00360 Phenylalanine metabolism	Amino acid metabolism	Metabolism
CUFF.38667.1	K00487	CYP73A	trans-cinnamate 4-monooxygenase [EC:1.14.13.11]	00360 Phenylalanine metabolism	Amino acid metabolism	Metabolism
CUFF.39879.1	K01904	4CL	4-coumarate--CoA ligase [EC:6.2.1.12]	00360 Phenylalanine metabolism	Amino acid metabolism	Metabolism
CUFF.21056.1	K00588	E2.1.1.104	caffeoyl-CoA O-methyltransferase [EC:2.1.1.104]	00360 Phenylalanine metabolism	Amino acid metabolism	Metabolism
CUFF.44071.2	K00164	OGDH, sucA	2-oxoglutarate dehydrogenase E1 component [EC:1.2.4.2]	00380 Tryptophan metabolism	Amino acid metabolism	Metabolism
CUFF.38878.1	K00626	E2.3.1.9, atoB	acetyl-CoA C-acetyltransferase [EC:2.3.1.9]	00380 Tryptophan metabolism	Amino acid metabolism	Metabolism
CUFF.40163.1	K00128	E1.2.1.3	aldehyde dehydrogenase (NAD+) [EC:1.2.1.3]	00380 Tryptophan metabolism	Amino acid metabolism	Metabolism
CUFF.27856.1	K14085	ALDH7A1	aldehyde dehydrogenase family 7 member A1 [EC:1.2.1.31 1.2.1.8 1.2.1.3]	00380 Tryptophan metabolism	Amino acid metabolism	Metabolism
CUFF.31605.2	K07408	CYP1A1	cytochrome P450, family 1, subfamily A, polypeptide 1 [EC:1.14.14.1]	00380 Tryptophan metabolism	Amino acid metabolism	Metabolism
CUFF.25301.1	K11816	YUCCA	indole-3-pyruvate monooxygenase [EC:1.14.13.168]	00380 Tryptophan metabolism	Amino acid metabolism	Metabolism
CUFF.36298.1	K16903	TAA1	L-tryptophan---pyruvate aminotransferase [EC:2.6.1.99]	00380 Tryptophan metabolism	Amino acid metabolism	Metabolism
CUFF.4033.1	K11817	AAO1_2	indole-3-acetaldehyde oxidase [EC:1.2.3.7]	00380 Tryptophan metabolism	Amino acid metabolism	Metabolism
CUFF.41871.1	K03781	katE, CAT, catB, srpA	catalase [EC:1.11.1.6]	00380 Tryptophan metabolism	Amino acid metabolism	Metabolism
CUFF.39120.1	K01626	E2.5.1.54, aroF, aroG, aroH	3-deoxy-7-phosphoheptulonate synthase [EC:2.5.1.54]	00400 Phenylalanine, tyrosine and tryptophan biosynthesis	Amino acid metabolism	Metabolism
CUFF.10983.1	K01735	aroB	3-dehydroquinate synthase [EC:4.2.3.4]	00400 Phenylalanine, tyrosine and tryptophan biosynthesis	Amino acid metabolism	Metabolism
CUFF.5235.5	K13832	aroDE, DHQ-SDH	3-dehydroquinate dehydratase / shikimate dehydrogenase [EC:4.2.1.10 1.1.1.25]	00400 Phenylalanine, tyrosine and tryptophan biosynthesis	Amino acid metabolism	Metabolism
CUFF.44755.1	K00891	E2.7.1.71, aroK, aroL	shikimate kinase [EC:2.7.1.71]	00400 Phenylalanine, tyrosine and tryptophan biosynthesis	Amino acid metabolism	Metabolism
CUFF.6028.1	K00800	aroA	3-phosphoshikimate 1-carboxyvinyltransferase [EC:2.5.1.19]	00400 Phenylalanine, tyrosine and tryptophan biosynthesis	Amino acid metabolism	Metabolism
CUFF.36165.1	K01736	aroC	chorismate synthase [EC:4.2.3.5]	00400 Phenylalanine, tyrosine and tryptophan biosynthesis	Amino acid metabolism	Metabolism
CUFF.1360.1	K01657	trpE	anthranilate synthase component I [EC:4.1.3.27]	00400 Phenylalanine, tyrosine and tryptophan biosynthesis	Amino acid metabolism	Metabolism
CUFF.43590.1	K01658	trpG	anthranilate synthase component II [EC:4.1.3.27]	00400 Phenylalanine, tyrosine and tryptophan biosynthesis	Amino acid metabolism	Metabolism
CUFF.5396.1	K00766	trpD	anthranilate phosphoribosyltransferase [EC:2.4.2.18]	00400 Phenylalanine, tyrosine and tryptophan biosynthesis	Amino acid metabolism	Metabolism
CUFF.28343.1	K01817	trpF	phosphoribosylanthranilate isomerase [EC:5.3.1.24]	00400 Phenylalanine, tyrosine and tryptophan biosynthesis	Amino acid metabolism	Metabolism
CUFF.7909.1	K01609	trpC	indole-3-glycerol phosphate synthase [EC:4.1.1.48]	00400 Phenylalanine, tyrosine and tryptophan biosynthesis	Amino acid metabolism	Metabolism
CUFF.35218.1	K01695	trpA	tryptophan synthase alpha chain [EC:4.2.1.20]	00400 Phenylalanine, tyrosine and tryptophan biosynthesis	Amino acid metabolism	Metabolism
CUFF.36649.1	K01696	trpB	tryptophan synthase beta chain [EC:4.2.1.20]	00400 Phenylalanine, tyrosine and tryptophan biosynthesis	Amino acid metabolism	Metabolism
CUFF.22499.1	K06001	trpB	tryptophan synthase beta chain [EC:4.2.1.20]	00400 Phenylalanine, tyrosine and tryptophan biosynthesis	Amino acid metabolism	Metabolism
CUFF.40833.1	K01850	E5.4.99.5	chorismate mutase [EC:5.4.99.5]	00400 Phenylalanine, tyrosine and tryptophan biosynthesis	Amino acid metabolism	Metabolism
CUFF.26599.1	K15227	TYRAAT	arogenate dehydrogenase (NADP+), plant [EC:1.3.1.78]	00400 Phenylalanine, tyrosine and tryptophan biosynthesis	Amino acid metabolism	Metabolism
CUFF.43723.3	K05359	ADT, PDT	arogenate/prephenate dehydratase [EC:4.2.1.91 4.2.1.51]	00400 Phenylalanine, tyrosine and tryptophan biosynthesis	Amino acid metabolism	Metabolism
CUFF.31578.1	K14454	GOT1	aspartate aminotransferase, cytoplasmic [EC:2.6.1.1]	00400 Phenylalanine, tyrosine and tryptophan biosynthesis	Amino acid metabolism	Metabolism
CUFF.44992.1	K14455	GOT2	aspartate aminotransferase, mitochondrial [EC:2.6.1.1]	00400 Phenylalanine, tyrosine and tryptophan biosynthesis	Amino acid metabolism	Metabolism
CUFF.36505.2	K00811	ASP5	aspartate aminotransferase, chloroplastic [EC:2.6.1.1]	00400 Phenylalanine, tyrosine and tryptophan biosynthesis	Amino acid metabolism	Metabolism
CUFF.37880.1	K15849	PAT, AAT	bifunctional aspartate aminotransferase and glutamate/aspartate-prephenate aminotransferase [EC:2.6.1.1 2.6.1.78 2.6.1.79]	00400 Phenylalanine, tyrosine and tryptophan biosynthesis	Amino acid metabolism	Metabolism
CUFF.38035.1	K00815	TAT	tyrosine aminotransferase [EC:2.6.1.5]	00400 Phenylalanine, tyrosine and tryptophan biosynthesis	Amino acid metabolism	Metabolism
CUFF.33282.1	K00817	hisC	histidinol-phosphate aminotransferase [EC:2.6.1.9]	00400 Phenylalanine, tyrosine and tryptophan biosynthesis	Amino acid metabolism	Metabolism
CUFF.43562.1	K01580	E4.1.1.15, gadB, gadA, GAD	glutamate decarboxylase [EC:4.1.1.15]	00410 beta-Alanine metabolism	Metabolism of other amino acids	Metabolism
CUFF.41115.1	K00797	speE, SRM	spermidine synthase [EC:2.5.1.16]	00410 beta-Alanine metabolism	Metabolism of other amino acids	Metabolism
CUFF.21661.1	K13366	MPAO, PAO1	polyamine oxidase [EC:1.5.3.14 1.5.3.16 1.5.3.-]	00410 beta-Alanine metabolism	Metabolism of other amino acids	Metabolism
CUFF.42675.1	K17839	PAO4, PAO3, PAO2	polyamine oxidase [EC:1.5.3.17 1.5.3.-]	00410 beta-Alanine metabolism	Metabolism of other amino acids	Metabolism
CUFF.38987.1	K00276	AOC3, AOC2, tynA	primary-amine oxidase [EC:1.4.3.21]	00410 beta-Alanine metabolism	Metabolism of other amino acids	Metabolism
CUFF.40163.1	K00128	E1.2.1.3	aldehyde dehydrogenase (NAD+) [EC:1.2.1.3]	00410 beta-Alanine metabolism	Metabolism of other amino acids	Metabolism
CUFF.27856.1	K14085	ALDH7A1	aldehyde dehydrogenase family 7 member A1 [EC:1.2.1.31 1.2.1.8 1.2.1.3]	00410 beta-Alanine metabolism	Metabolism of other amino acids	Metabolism
CUFF.3588.1	K01918	panC	pantoate--beta-alanine ligase [EC:6.3.2.1]	00410 beta-Alanine metabolism	Metabolism of other amino acids	Metabolism
CUFF.31734.1	K00207	DPYD	dihydropyrimidine dehydrogenase (NADP+) [EC:1.3.1.2]	00410 beta-Alanine metabolism	Metabolism of other amino acids	Metabolism
CUFF.34349.1	K01464	DPYS, dht, hydA	dihydropyrimidinase [EC:3.5.2.2]	00410 beta-Alanine metabolism	Metabolism of other amino acids	Metabolism
CUFF.23369.1	K01431	UPB1	beta-ureidopropionase [EC:3.5.1.6]	00410 beta-Alanine metabolism	Metabolism of other amino acids	Metabolism
CUFF.42323.1	K05605	HIBCH	3-hydroxyisobutyryl-CoA hydrolase [EC:3.1.2.4]	00410 beta-Alanine metabolism	Metabolism of other amino acids	Metabolism
CUFF.24477.1	K00249	ACADM, acd	acyl-CoA dehydrogenase [EC:1.3.8.7]	00410 beta-Alanine metabolism	Metabolism of other amino acids	Metabolism
CUFF.13905.2	K01578	MLYCD	malonyl-CoA decarboxylase [EC:4.1.1.9]	00410 beta-Alanine metabolism	Metabolism of other amino acids	Metabolism
CUFF.26513.1	K00140	mmsA, iolA, ALDH6A1	malonate-semialdehyde dehydrogenase (acetylating) / methylmalonate-semialdehyde dehydrogenase [EC:1.2.1.18 1.2.1.27]	00410 beta-Alanine metabolism	Metabolism of other amino acids	Metabolism
CUFF.43562.1	K01580	E4.1.1.15, gadB, gadA, GAD	glutamate decarboxylase [EC:4.1.1.15]	00430 Taurine and hypotaurine metabolism	Metabolism of other amino acids	Metabolism
CUFF.44969.1	K10712	ADO	cysteamine dioxygenase [EC:1.13.11.19]	00430 Taurine and hypotaurine metabolism	Metabolism of other amino acids	Metabolism
CUFF.36596.1	K18592	GGT1_5	gamma-glutamyltranspeptidase / glutathione hydrolase / leukotriene-C4 hydrolase [EC:2.3.2.2 3.4.19.13 3.4.19.14]	00430 Taurine and hypotaurine metabolism	Metabolism of other amino acids	Metabolism
CUFF.44634.1	K01739	metB	cystathionine gamma-synthase [EC:2.5.1.48]	00450 Selenocompound metabolism	Metabolism of other amino acids	Metabolism
CUFF.37863.1	K01760	metC	cystathionine beta-lyase [EC:4.4.1.8]	00450 Selenocompound metabolism	Metabolism of other amino acids	Metabolism
CUFF.44357.1	K00549	metE	5-methyltetrahydropteroyltriglutamate--homocysteine methyltransferase [EC:2.1.1.14]	00450 Selenocompound metabolism	Metabolism of other amino acids	Metabolism
CUFF.29006.1	K01761	E4.4.1.11	methionine-gamma-lyase [EC:4.4.1.11]	00450 Selenocompound metabolism	Metabolism of other amino acids	Metabolism
CUFF.16621.1	K11717	sufS	cysteine desulfurase / selenocysteine lyase [EC:2.8.1.7 4.4.1.16]	00450 Selenocompound metabolism	Metabolism of other amino acids	Metabolism
CUFF.10338.1	K08247	E2.1.1.12	methionine S-methyltransferase [EC:2.1.1.12]	00450 Selenocompound metabolism	Metabolism of other amino acids	Metabolism
CUFF.43258.1	K00384	trxB	thioredoxin reductase (NADPH) [EC:1.8.1.9]	00450 Selenocompound metabolism	Metabolism of other amino acids	Metabolism
CUFF.18619.1	K13811	PAPSS	3'-phosphoadenosine 5'-phosphosulfate synthase [EC:2.7.7.4 2.7.1.25]	00450 Selenocompound metabolism	Metabolism of other amino acids	Metabolism
CUFF.33940.2	K01874	MARS, metG	methionyl-tRNA synthetase [EC:6.1.1.10]	00450 Selenocompound metabolism	Metabolism of other amino acids	Metabolism
CUFF.43139.1	K01188	E3.2.1.21	beta-glucosidase [EC:3.2.1.21]	00460 Cyanoamino acid metabolism	Metabolism of other amino acids	Metabolism
CUFF.44398.2	K05349	bglX	beta-glucosidase [EC:3.2.1.21]	00460 Cyanoamino acid metabolism	Metabolism of other amino acids	Metabolism
CUFF.27794.1	K05350	bglB	beta-glucosidase [EC:3.2.1.21]	00460 Cyanoamino acid metabolism	Metabolism of other amino acids	Metabolism
CUFF.18543.1	K13034	ATCYSC1	L-3-cyanoalanine synthase/ cysteine synthase [EC:2.5.1.47 4.4.1.9]	00460 Cyanoamino acid metabolism	Metabolism of other amino acids	Metabolism
CUFF.36596.1	K18592	GGT1_5	gamma-glutamyltranspeptidase / glutathione hydrolase / leukotriene-C4 hydrolase [EC:2.3.2.2 3.4.19.13 3.4.19.14]	00460 Cyanoamino acid metabolism	Metabolism of other amino acids	Metabolism
CUFF.34265.1	K13035	NIT4	beta-cyano-L-alanine hydratase/nitrilase [EC:3.5.5.4 4.2.1.65]	00460 Cyanoamino acid metabolism	Metabolism of other amino acids	Metabolism
CUFF.40137.1	K00600	glyA, SHMT	glycine hydroxymethyltransferase [EC:2.1.2.1]	00460 Cyanoamino acid metabolism	Metabolism of other amino acids	Metabolism
CUFF.27985.1	K01455	E3.5.1.49	formamidase [EC:3.5.1.49]	00460 Cyanoamino acid metabolism	Metabolism of other amino acids	Metabolism
CUFF.36596.1	K18592	GGT1_5	gamma-glutamyltranspeptidase / glutathione hydrolase / leukotriene-C4 hydrolase [EC:2.3.2.2 3.4.19.13 3.4.19.14]	00480 Glutathione metabolism	Metabolism of other amino acids	Metabolism
CUFF.38872.1	K01469	OPLAH, OXP1, oplAH	5-oxoprolinase (ATP-hydrolysing) [EC:3.5.2.9]	00480 Glutathione metabolism	Metabolism of other amino acids	Metabolism
CUFF.43816.2	K01919	gshA	glutamate--cysteine ligase [EC:6.3.2.2]	00480 Glutathione metabolism	Metabolism of other amino acids	Metabolism
CUFF.26943.1	K01920	gshB, GSS	glutathione synthase [EC:6.3.2.3]	00480 Glutathione metabolism	Metabolism of other amino acids	Metabolism
CUFF.26017.1	K01255	CARP, pepA	leucyl aminopeptidase [EC:3.4.11.1]	00480 Glutathione metabolism	Metabolism of other amino acids	Metabolism
CUFF.33640.2	K01256	pepN	aminopeptidase N [EC:3.4.11.2]	00480 Glutathione metabolism	Metabolism of other amino acids	Metabolism
CUFF.45573.1	K00799	GST, gst	glutathione S-transferase [EC:2.5.1.18]	00480 Glutathione metabolism	Metabolism of other amino acids	Metabolism
CUFF.31419.2	K00383	GSR, gor	glutathione reductase (NADPH) [EC:1.8.1.7]	00480 Glutathione metabolism	Metabolism of other amino acids	Metabolism
CUFF.37412.2	K00031	IDH1, IDH2, icd	isocitrate dehydrogenase [EC:1.1.1.42]	00480 Glutathione metabolism	Metabolism of other amino acids	Metabolism
CUFF.44205.1	K00033	PGD, gnd	6-phosphogluconate dehydrogenase [EC:1.1.1.44]	00480 Glutathione metabolism	Metabolism of other amino acids	Metabolism
CUFF.40234.1	K00036	G6PD, zwf	glucose-6-phosphate 1-dehydrogenase [EC:1.1.1.49]	00480 Glutathione metabolism	Metabolism of other amino acids	Metabolism
CUFF.30723.1	K00432	E1.11.1.9	glutathione peroxidase [EC:1.11.1.9]	00480 Glutathione metabolism	Metabolism of other amino acids	Metabolism
CUFF.40447.1	K01581	E4.1.1.17, ODC1, speC, speF	ornithine decarboxylase [EC:4.1.1.17]	00480 Glutathione metabolism	Metabolism of other amino acids	Metabolism
CUFF.41115.1	K00797	speE, SRM	spermidine synthase [EC:2.5.1.16]	00480 Glutathione metabolism	Metabolism of other amino acids	Metabolism
CUFF.40176.1	K00434	E1.11.1.11	L-ascorbate peroxidase [EC:1.11.1.11]	00480 Glutathione metabolism	Metabolism of other amino acids	Metabolism
CUFF.6747.1	K10807	RRM1	ribonucleoside-diphosphate reductase subunit M1 [EC:1.17.4.1]	00480 Glutathione metabolism	Metabolism of other amino acids	Metabolism
CUFF.17991.1	K10808	RRM2	ribonucleoside-diphosphate reductase subunit M2 [EC:1.17.4.1]	00480 Glutathione metabolism	Metabolism of other amino acids	Metabolism
CUFF.31504.1	K00902	E2.7.1.108	dolichol kinase [EC:2.7.1.108]	00510 N-Glycan biosynthesis	Glycan biosynthesis and metabolism	Metabolism
CUFF.2799.1	K01001	ALG7	UDP-N-acetylglucosamine--dolichyl-phosphate N-acetylglucosaminephosphotransferase [EC:2.7.8.15]	00510 N-Glycan biosynthesis	Glycan biosynthesis and metabolism	Metabolism
CUFF.41524.1	K00729	ALG5	dolichyl-phosphate beta-glucosyltransferase [EC:2.4.1.117]	00510 N-Glycan biosynthesis	Glycan biosynthesis and metabolism	Metabolism
CUFF.11447.1	K07432	ALG13	beta-1,4-N-acetylglucosaminyltransferase [EC:2.4.1.141]	00510 N-Glycan biosynthesis	Glycan biosynthesis and metabolism	Metabolism
CUFF.7780.2	K07441	ALG14	beta-1,4-N-acetylglucosaminyltransferase [EC:2.4.1.141]	00510 N-Glycan biosynthesis	Glycan biosynthesis and metabolism	Metabolism
CUFF.34608.2	K00721	DPM1	dolichol-phosphate mannosyltransferase [EC:2.4.1.83]	00510 N-Glycan biosynthesis	Glycan biosynthesis and metabolism	Metabolism
CUFF.4455.1	K09658	DPM2	dolichyl-phosphate mannosyltransferase polypeptide 2, regulatory subunit	00510 N-Glycan biosynthesis	Glycan biosynthesis and metabolism	Metabolism
CUFF.28919.1	K09659	DPM3	dolichyl-phosphate mannosyltransferase polypeptide 3	00510 N-Glycan biosynthesis	Glycan biosynthesis and metabolism	Metabolism
CUFF.24705.2	K03842	ALG1	beta-1,4-mannosyltransferase [EC:2.4.1.142]	00510 N-Glycan biosynthesis	Glycan biosynthesis and metabolism	Metabolism
CUFF.3182.2	K03843	ALG2	alpha-1,3/alpha-1,6-mannosyltransferase [EC:2.4.1.132 2.4.1.257]	00510 N-Glycan biosynthesis	Glycan biosynthesis and metabolism	Metabolism
CUFF.35056.2	K03844	ALG11	alpha-1,2-mannosyltransferase [EC:2.4.1.131]	00510 N-Glycan biosynthesis	Glycan biosynthesis and metabolism	Metabolism
CUFF.22500.1	K03845	ALG3	alpha-1,3-mannosyltransferase [EC:2.4.1.258]	00510 N-Glycan biosynthesis	Glycan biosynthesis and metabolism	Metabolism
CUFF.7055.1	K03846	ALG9	alpha-1,2-mannosyltransferase [EC:2.4.1.259 2.4.1.261]	00510 N-Glycan biosynthesis	Glycan biosynthesis and metabolism	Metabolism
CUFF.34827.3	K03847	ALG12	alpha-1,6-mannosyltransferase [EC:2.4.1.260]	00510 N-Glycan biosynthesis	Glycan biosynthesis and metabolism	Metabolism
CUFF.27297.1	K03848	ALG6	alpha-1,3-glucosyltransferase [EC:2.4.1.267]	00510 N-Glycan biosynthesis	Glycan biosynthesis and metabolism	Metabolism
CUFF.25424.1	K03849	ALG8	alpha-1,3-glucosyltransferase [EC:2.4.1.265]	00510 N-Glycan biosynthesis	Glycan biosynthesis and metabolism	Metabolism
CUFF.29417.1	K03850	ALG10	alpha-1,2-glucosyltransferase [EC:2.4.1.256]	00510 N-Glycan biosynthesis	Glycan biosynthesis and metabolism	Metabolism
CUFF.42527.1	K07151	STT3	dolichyl-diphosphooligosaccharide--protein glycosyltransferase [EC:2.4.99.18]	00510 N-Glycan biosynthesis	Glycan biosynthesis and metabolism	Metabolism
CUFF.34576.1	K12666	OST1, RPN1	oligosaccharyltransferase complex subunit alpha (ribophorin I)	00510 N-Glycan biosynthesis	Glycan biosynthesis and metabolism	Metabolism
CUFF.36109.1	K12667	SWP1, RPN2	oligosaccharyltransferase complex subunit delta (ribophorin II)	00510 N-Glycan biosynthesis	Glycan biosynthesis and metabolism	Metabolism
CUFF.34767.1	K12668	OST2, DAD1	oligosaccharyltransferase complex subunit epsilon	00510 N-Glycan biosynthesis	Glycan biosynthesis and metabolism	Metabolism
CUFF.9429.1	K12669	OST3, OST6	oligosaccharyltransferase complex subunit gamma	00510 N-Glycan biosynthesis	Glycan biosynthesis and metabolism	Metabolism
CUFF.35266.1	K12670	WBP1	oligosaccharyltransferase complex subunit beta	00510 N-Glycan biosynthesis	Glycan biosynthesis and metabolism	Metabolism
CUFF.43878.2	K07252	E3.6.1.43	dolichyldiphosphatase [EC:3.6.1.43]	00510 N-Glycan biosynthesis	Glycan biosynthesis and metabolism	Metabolism
CUFF.32234.1	K01228	GCS1	mannosyl-oligosaccharide glucosidase [EC:3.2.1.106]	00510 N-Glycan biosynthesis	Glycan biosynthesis and metabolism	Metabolism
CUFF.17823.1	K05546	GANAB	alpha 1,3-glucosidase [EC:3.2.1.84]	00510 N-Glycan biosynthesis	Glycan biosynthesis and metabolism	Metabolism
CUFF.45051.1	K01230	MAN1	mannosyl-oligosaccharide alpha-1,2-mannosidase [EC:3.2.1.113]	00510 N-Glycan biosynthesis	Glycan biosynthesis and metabolism	Metabolism
CUFF.44002.1	K00726	MGAT1	alpha-1,3-mannosyl-glycoprotein beta-1,2-N-acetylglucosaminyltransferase [EC:2.4.1.101]	00510 N-Glycan biosynthesis	Glycan biosynthesis and metabolism	Metabolism
CUFF.26650.1	K01231	MAN2	alpha-mannosidase II [EC:3.2.1.114]	00510 N-Glycan biosynthesis	Glycan biosynthesis and metabolism	Metabolism
CUFF.40861.1	K00736	MGAT2	alpha-1,6-mannosyl-glycoprotein beta-1,2-N-acetylglucosaminyltransferase [EC:2.4.1.143]	00510 N-Glycan biosynthesis	Glycan biosynthesis and metabolism	Metabolism
CUFF.14847.1	K00737	MGAT3	beta-1,4-mannosyl-glycoprotein beta-1,4-N-acetylglucosaminyltransferase [EC:2.4.1.144]	00510 N-Glycan biosynthesis	Glycan biosynthesis and metabolism	Metabolism
CUFF.2199.2	K09667	OGT	protein O-GlcNAc transferase [EC:2.4.1.255]	00514 Other types of O-glycan biosynthesis	Glycan biosynthesis and metabolism	Metabolism
CUFF.41413.2	K18134	EOGT	protein O-GlcNAc transferase [EC:2.4.1.255]	00514 Other types of O-glycan biosynthesis	Glycan biosynthesis and metabolism	Metabolism
CUFF.6034.1	K03691	POFUT	peptide-O-fucosyltransferase [EC:2.4.1.221]	00514 Other types of O-glycan biosynthesis	Glycan biosynthesis and metabolism	Metabolism
CUFF.14395.1	K07964	HPSE	heparanase 1 [EC:3.2.1.166]	00531 Glycosaminoglycan degradation	Glycan biosynthesis and metabolism	Metabolism
CUFF.22674.1	K10532	HGSNAT	heparan-alpha-glucosaminide N-acetyltransferase [EC:2.3.1.78]	00531 Glycosaminoglycan degradation	Glycan biosynthesis and metabolism	Metabolism
CUFF.26666.1	K01205	NAGLU	alpha-N-acetylglucosaminidase [EC:3.2.1.50]	00531 Glycosaminoglycan degradation	Glycan biosynthesis and metabolism	Metabolism
CUFF.42212.1	K12309	GLB1, ELNR1	beta-galactosidase [EC:3.2.1.23]	00531 Glycosaminoglycan degradation	Glycan biosynthesis and metabolism	Metabolism
CUFF.32805.1	K12373	HEXA_B	hexosaminidase [EC:3.2.1.52]	00531 Glycosaminoglycan degradation	Glycan biosynthesis and metabolism	Metabolism
CUFF.9737.1	K03857	PIGA, GPI3	phosphatidylinositol glycan, class A [EC:2.4.1.198]	00563 Glycosylphosphatidylinositol(GPI)-anchor biosynthesis	Glycan biosynthesis and metabolism	Metabolism
CUFF.9330.1	K03858	PIGH, GPI15	phosphatidylinositol glycan, class H	00563 Glycosylphosphatidylinositol(GPI)-anchor biosynthesis	Glycan biosynthesis and metabolism	Metabolism
CUFF.18043.1	K03859	PIGC, GPI2	phosphatidylinositol glycan, class C	00563 Glycosylphosphatidylinositol(GPI)-anchor biosynthesis	Glycan biosynthesis and metabolism	Metabolism
CUFF.14641.3	K03860	PIGQ, GPI1	phosphatidylinositol glycan, class Q	00563 Glycosylphosphatidylinositol(GPI)-anchor biosynthesis	Glycan biosynthesis and metabolism	Metabolism
CUFF.34964.1	K03861	PIGP, GPI19, DSCR5	phosphatidylinositol glycan, class P	00563 Glycosylphosphatidylinositol(GPI)-anchor biosynthesis	Glycan biosynthesis and metabolism	Metabolism
CUFF.4455.1	K09658	DPM2	dolichyl-phosphate mannosyltransferase polypeptide 2, regulatory subunit	00563 Glycosylphosphatidylinositol(GPI)-anchor biosynthesis	Glycan biosynthesis and metabolism	Metabolism
CUFF.40912.2	K03434	PIGL	N-acetylglucosaminylphosphatidylinositol deacetylase [EC:3.5.1.89]	00563 Glycosylphosphatidylinositol(GPI)-anchor biosynthesis	Glycan biosynthesis and metabolism	Metabolism
CUFF.40611.2	K05283	PIGW	phosphatidylinositol glycan, class W [EC:2.3.-.-]	00563 Glycosylphosphatidylinositol(GPI)-anchor biosynthesis	Glycan biosynthesis and metabolism	Metabolism
CUFF.12229.2	K05284	PIGM	phosphatidylinositol glycan, class M [EC:2.4.1.-]	00563 Glycosylphosphatidylinositol(GPI)-anchor biosynthesis	Glycan biosynthesis and metabolism	Metabolism
CUFF.8997.2	K07541	PIGX	phosphatidylinositol glycan, class X	00563 Glycosylphosphatidylinositol(GPI)-anchor biosynthesis	Glycan biosynthesis and metabolism	Metabolism
CUFF.43497.2	K07542	PIGV	phosphatidylinositol glycan, class V [EC:2.4.1.-]	00563 Glycosylphosphatidylinositol(GPI)-anchor biosynthesis	Glycan biosynthesis and metabolism	Metabolism
CUFF.22151.2	K05285	PIGN	phosphatidylinositol glycan, class N [EC:2.7.-.-]	00563 Glycosylphosphatidylinositol(GPI)-anchor biosynthesis	Glycan biosynthesis and metabolism	Metabolism
CUFF.14314.2	K05286	PIGB	phosphatidylinositol glycan, class B [EC:2.4.1.-]	00563 Glycosylphosphatidylinositol(GPI)-anchor biosynthesis	Glycan biosynthesis and metabolism	Metabolism
CUFF.34573.2	K05287	PIGF	phosphatidylinositol glycan, class F [EC:2.7.-.-]	00563 Glycosylphosphatidylinositol(GPI)-anchor biosynthesis	Glycan biosynthesis and metabolism	Metabolism
CUFF.6724.1	K05288	PIGO	phosphatidylinositol glycan, class O	00563 Glycosylphosphatidylinositol(GPI)-anchor biosynthesis	Glycan biosynthesis and metabolism	Metabolism
CUFF.8845.1	K05289	GAA1	glycosylphosphatidylinositol transamidase	00563 Glycosylphosphatidylinositol(GPI)-anchor biosynthesis	Glycan biosynthesis and metabolism	Metabolism
CUFF.27411.3	K05290	PIGK	phosphatidylinositol glycan, class K [EC:2.6.-.-]	00563 Glycosylphosphatidylinositol(GPI)-anchor biosynthesis	Glycan biosynthesis and metabolism	Metabolism
CUFF.43397.2	K05291	PIGS	phosphatidylinositol glycan, class S	00563 Glycosylphosphatidylinositol(GPI)-anchor biosynthesis	Glycan biosynthesis and metabolism	Metabolism
CUFF.4811.2	K05292	PIGT	phosphatidylinositol glycan, class T	00563 Glycosylphosphatidylinositol(GPI)-anchor biosynthesis	Glycan biosynthesis and metabolism	Metabolism
CUFF.34883.1	K05293	PIGU	phosphatidylinositol glycan, class U	00563 Glycosylphosphatidylinositol(GPI)-anchor biosynthesis	Glycan biosynthesis and metabolism	Metabolism
CUFF.5097.3	K05310	GPI7	ethanolaminephosphotransferase [EC:2.7.-.-]	00563 Glycosylphosphatidylinositol(GPI)-anchor biosynthesis	Glycan biosynthesis and metabolism	Metabolism
CUFF.42424.1	K01988	A4GALT	lactosylceramide 4-alpha-galactosyltransferase [EC:2.4.1.228]	00603 Glycosphingolipid biosynthesis - globo series	Glycan biosynthesis and metabolism	Metabolism
CUFF.19580.1	K07407	E3.2.1.22B, galA, rafA	alpha-galactosidase [EC:3.2.1.22]	00603 Glycosphingolipid biosynthesis - globo series	Glycan biosynthesis and metabolism	Metabolism
CUFF.32805.1	K12373	HEXA_B	hexosaminidase [EC:3.2.1.52]	00603 Glycosphingolipid biosynthesis - globo series	Glycan biosynthesis and metabolism	Metabolism
CUFF.42212.1	K12309	GLB1, ELNR1	beta-galactosidase [EC:3.2.1.23]	00604 Glycosphingolipid biosynthesis - ganglio series	Glycan biosynthesis and metabolism	Metabolism
CUFF.32805.1	K12373	HEXA_B	hexosaminidase [EC:3.2.1.52]	00604 Glycosphingolipid biosynthesis - ganglio series	Glycan biosynthesis and metabolism	Metabolism
CUFF.21013.1	K01190	lacZ	beta-galactosidase [EC:3.2.1.23]	00511 Other glycan degradation	Glycan biosynthesis and metabolism	Metabolism
CUFF.42212.1	K12309	GLB1, ELNR1	beta-galactosidase [EC:3.2.1.23]	00511 Other glycan degradation	Glycan biosynthesis and metabolism	Metabolism
CUFF.32805.1	K12373	HEXA_B	hexosaminidase [EC:3.2.1.52]	00511 Other glycan degradation	Glycan biosynthesis and metabolism	Metabolism
CUFF.32636.3	K01191	E3.2.1.24	alpha-mannosidase [EC:3.2.1.24]	00511 Other glycan degradation	Glycan biosynthesis and metabolism	Metabolism
CUFF.15422.1	K01227	E3.2.1.96	mannosyl-glycoprotein endo-beta-N-acetylglucosaminidase [EC:3.2.1.96]	00511 Other glycan degradation	Glycan biosynthesis and metabolism	Metabolism
CUFF.15347.1	K01206	FUCA	alpha-L-fucosidase [EC:3.2.1.51]	00511 Other glycan degradation	Glycan biosynthesis and metabolism	Metabolism
CUFF.1096.1	K15923	AXY8, FUC95A, afcA	alpha-L-fucosidase 2 [EC:3.2.1.51]	00511 Other glycan degradation	Glycan biosynthesis and metabolism	Metabolism
CUFF.1325.1	K01444	AGA, aspG	N4-(beta-N-acetylglucosaminyl)-L-asparaginase [EC:3.5.1.26]	00511 Other glycan degradation	Glycan biosynthesis and metabolism	Metabolism
CUFF.17324.1	K17108	GBA2	non-lysosomal glucosylceramidase [EC:3.2.1.45]	00511 Other glycan degradation	Glycan biosynthesis and metabolism	Metabolism
CUFF.35765.2	K03147	thiC	phosphomethylpyrimidine synthase [EC:4.1.99.17]	00730 Thiamine metabolism	Metabolism of cofactors and vitamins	Metabolism
CUFF.34779.1	K14153	thiDE	hydroxymethylpyrimidine kinase / phosphomethylpyrimidine kinase / thiamine-phosphate diphosphorylase [EC:2.7.1.49 2.7.4.7 2.5.1.3]	00730 Thiamine metabolism	Metabolism of cofactors and vitamins	Metabolism
CUFF.21161.1	K04487	iscS, NFS1	cysteine desulfurase [EC:2.8.1.7]	00730 Thiamine metabolism	Metabolism of cofactors and vitamins	Metabolism
CUFF.28663.1	K01662	dxs	1-deoxy-D-xylulose-5-phosphate synthase [EC:2.2.1.7]	00730 Thiamine metabolism	Metabolism of cofactors and vitamins	Metabolism
CUFF.16438.1	K03146	THI4, THI1	thiamine thiazole synthase	00730 Thiamine metabolism	Metabolism of cofactors and vitamins	Metabolism
CUFF.6330.1	K00878	thiM	hydroxyethylthiazole kinase [EC:2.7.1.50]	00730 Thiamine metabolism	Metabolism of cofactors and vitamins	Metabolism
CUFF.10231.1	K06928	NTPCR	nucleoside-triphosphatase [EC:3.6.1.15]	00730 Thiamine metabolism	Metabolism of cofactors and vitamins	Metabolism
CUFF.30981.1	K00949	thiN, TPK1, THI80	thiamine pyrophosphokinase [EC:2.7.6.2]	00730 Thiamine metabolism	Metabolism of cofactors and vitamins	Metabolism
CUFF.13596.1	K14652	ribBA	3,4-dihydroxy 2-butanone 4-phosphate synthase / GTP cyclohydrolase II [EC:4.1.99.12 3.5.4.25]	00740 Riboflavin metabolism	Metabolism of cofactors and vitamins	Metabolism
CUFF.33790.1	K11752	ribD	diaminohydroxyphosphoribosylaminopyrimidine deaminase / 5-amino-6-(5-phosphoribosylamino)uracil reductase [EC:3.5.4.26 1.1.1.193]	00740 Riboflavin metabolism	Metabolism of cofactors and vitamins	Metabolism
CUFF.43116.1	K00794	ribH, RIB4	6,7-dimethyl-8-ribityllumazine synthase [EC:2.5.1.78]	00740 Riboflavin metabolism	Metabolism of cofactors and vitamins	Metabolism
CUFF.41994.1	K00793	ribE, RIB5	riboflavin synthase [EC:2.5.1.9]	00740 Riboflavin metabolism	Metabolism of cofactors and vitamins	Metabolism
CUFF.37768.1	K00861	RFK, FMN1	riboflavin kinase [EC:2.7.1.26]	00740 Riboflavin metabolism	Metabolism of cofactors and vitamins	Metabolism
CUFF.42709.2	K18453	NUDT23	ADP-ribose/FAD diphosphatase [EC:3.6.1.13 3.6.1.18]	00740 Riboflavin metabolism	Metabolism of cofactors and vitamins	Metabolism
CUFF.43579.1	K14379	ACP5	tartrate-resistant acid phosphatase type 5 [EC:3.1.3.2]	00740 Riboflavin metabolism	Metabolism of cofactors and vitamins	Metabolism
CUFF.39161.2	K00275	pdxH, PNPO	pyridoxamine 5'-phosphate oxidase [EC:1.4.3.5]	00750 Vitamin B6 metabolism	Metabolism of cofactors and vitamins	Metabolism
CUFF.22355.1	K00868	pdxK, pdxY	pyridoxine kinase [EC:2.7.1.35]	00750 Vitamin B6 metabolism	Metabolism of cofactors and vitamins	Metabolism
CUFF.24850.1	K13248	PHOSPHO2	pyridoxal phosphate phosphatase PHOSPHO2 [EC:3.1.3.74]	00750 Vitamin B6 metabolism	Metabolism of cofactors and vitamins	Metabolism
CUFF.29009.2	K05275	E1.1.1.65	pyridoxine 4-dehydrogenase [EC:1.1.1.65]	00750 Vitamin B6 metabolism	Metabolism of cofactors and vitamins	Metabolism
CUFF.11815.1	K00831	serC, PSAT1	phosphoserine aminotransferase [EC:2.6.1.52]	00750 Vitamin B6 metabolism	Metabolism of cofactors and vitamins	Metabolism
CUFF.42517.1	K01733	thrC	threonine synthase [EC:4.2.3.1]	00750 Vitamin B6 metabolism	Metabolism of cofactors and vitamins	Metabolism
CUFF.2641.3	K06215	pdxS, pdx1	pyridoxal 5'-phosphate synthase pdxS subunit [EC:4.3.3.6]	00750 Vitamin B6 metabolism	Metabolism of cofactors and vitamins	Metabolism
CUFF.29243.2	K08681	pdxT, pdx2	5'-phosphate synthase pdxT subunit [EC:4.3.3.6]	00750 Vitamin B6 metabolism	Metabolism of cofactors and vitamins	Metabolism
CUFF.38916.1	K00278	nadB	L-aspartate oxidase [EC:1.4.3.16]	00760 Nicotinate and nicotinamide metabolism	Metabolism of cofactors and vitamins	Metabolism
CUFF.26803.1	K03517	nadA	quinolinate synthase [EC:2.5.1.72]	00760 Nicotinate and nicotinamide metabolism	Metabolism of cofactors and vitamins	Metabolism
CUFF.42707.2	K00767	nadC, QPRT	nicotinate-nucleotide pyrophosphorylase (carboxylating) [EC:2.4.2.19]	00760 Nicotinate and nicotinamide metabolism	Metabolism of cofactors and vitamins	Metabolism
CUFF.39980.1	K00763	pncB, NAPRT1	nicotinate phosphoribosyltransferase [EC:6.3.4.21]	00760 Nicotinate and nicotinamide metabolism	Metabolism of cofactors and vitamins	Metabolism
CUFF.13273.1	K01081	E3.1.3.5	5'-nucleotidase [EC:3.1.3.5]	00760 Nicotinate and nicotinamide metabolism	Metabolism of cofactors and vitamins	Metabolism
CUFF.42098.1	K03787	surE	5'-nucleotidase [EC:3.1.3.5]	00760 Nicotinate and nicotinamide metabolism	Metabolism of cofactors and vitamins	Metabolism
CUFF.18644.3	K01240	URH1	uridine nucleosidase [EC:3.2.2.3]	00760 Nicotinate and nicotinamide metabolism	Metabolism of cofactors and vitamins	Metabolism
CUFF.23867.3	K06210	NMNAT	nicotinamide mononucleotide adenylyltransferase [EC:2.7.7.1 2.7.7.18]	00760 Nicotinate and nicotinamide metabolism	Metabolism of cofactors and vitamins	Metabolism
CUFF.44822.1	K03426	E3.6.1.22, NUDT12, nudC	NAD+ diphosphatase [EC:3.6.1.22]	00760 Nicotinate and nicotinamide metabolism	Metabolism of cofactors and vitamins	Metabolism
CUFF.43080.2	K01950	E6.3.5.1, NADSYN1, QNS1, nadE	NAD+ synthase (glutamine-hydrolysing) [EC:6.3.5.1]	00760 Nicotinate and nicotinamide metabolism	Metabolism of cofactors and vitamins	Metabolism
CUFF.40194.1	K00858	ppnK, NADK	NAD+ kinase [EC:2.7.1.23]	00760 Nicotinate and nicotinamide metabolism	Metabolism of cofactors and vitamins	Metabolism
CUFF.21097.1	K01652	E2.2.1.6L, ilvB, ilvG, ilvI	acetolactate synthase I/II/III large subunit [EC:2.2.1.6]	00770 Pantothenate and CoA biosynthesis	Metabolism of cofactors and vitamins	Metabolism
CUFF.43085.2	K01653	E2.2.1.6S, ilvH, ilvN	acetolactate synthase I/III small subunit [EC:2.2.1.6]	00770 Pantothenate and CoA biosynthesis	Metabolism of cofactors and vitamins	Metabolism
CUFF.45096.1	K00053	ilvC	ketol-acid reductoisomerase [EC:1.1.1.86]	00770 Pantothenate and CoA biosynthesis	Metabolism of cofactors and vitamins	Metabolism
CUFF.41015.1	K01687	ilvD	dihydroxy-acid dehydratase [EC:4.2.1.9]	00770 Pantothenate and CoA biosynthesis	Metabolism of cofactors and vitamins	Metabolism
CUFF.45234.2	K00606	panB	3-methyl-2-oxobutanoate hydroxymethyltransferase [EC:2.1.2.11]	00770 Pantothenate and CoA biosynthesis	Metabolism of cofactors and vitamins	Metabolism
CUFF.3588.1	K01918	panC	pantoate--beta-alanine ligase [EC:6.3.2.1]	00770 Pantothenate and CoA biosynthesis	Metabolism of cofactors and vitamins	Metabolism
CUFF.31661.1	K09680	coaW	type II pantothenate kinase [EC:2.7.1.33]	00770 Pantothenate and CoA biosynthesis	Metabolism of cofactors and vitamins	Metabolism
CUFF.18849.1	K01922	PPCS, coaB	phosphopantothenate-cysteine ligase [EC:6.3.2.5]	00770 Pantothenate and CoA biosynthesis	Metabolism of cofactors and vitamins	Metabolism
CUFF.24238.1	K01598	PPCDC, coaC	phosphopantothenoylcysteine decarboxylase [EC:4.1.1.36]	00770 Pantothenate and CoA biosynthesis	Metabolism of cofactors and vitamins	Metabolism
CUFF.24304.1	K02201	E2.7.7.3B	pantetheine-phosphate adenylyltransferase [EC:2.7.7.3]	00770 Pantothenate and CoA biosynthesis	Metabolism of cofactors and vitamins	Metabolism
CUFF.13772.2	K00859	coaE	dephospho-CoA kinase [EC:2.7.1.24]	00770 Pantothenate and CoA biosynthesis	Metabolism of cofactors and vitamins	Metabolism
CUFF.39864.1	K06133	LYS5, acpT	4'-phosphopantetheinyl transferase [EC:2.7.8.-]	00770 Pantothenate and CoA biosynthesis	Metabolism of cofactors and vitamins	Metabolism
CUFF.30737.1	K00826	E2.6.1.42, ilvE	branched-chain amino acid aminotransferase [EC:2.6.1.42]	00770 Pantothenate and CoA biosynthesis	Metabolism of cofactors and vitamins	Metabolism
CUFF.31734.1	K00207	DPYD	dihydropyrimidine dehydrogenase (NADP+) [EC:1.3.1.2]	00770 Pantothenate and CoA biosynthesis	Metabolism of cofactors and vitamins	Metabolism
CUFF.34349.1	K01464	DPYS, dht, hydA	dihydropyrimidinase [EC:3.5.2.2]	00770 Pantothenate and CoA biosynthesis	Metabolism of cofactors and vitamins	Metabolism
CUFF.23369.1	K01431	UPB1	beta-ureidopropionase [EC:3.5.1.6]	00770 Pantothenate and CoA biosynthesis	Metabolism of cofactors and vitamins	Metabolism
CUFF.38382.2	K09458	fabF	3-oxoacyl-[acyl-carrier-protein] synthase II [EC:2.3.1.179]	00780 Biotin metabolism	Metabolism of cofactors and vitamins	Metabolism
CUFF.28507.2	K00059	fabG	3-oxoacyl-[acyl-carrier protein] reductase [EC:1.1.1.100]	00780 Biotin metabolism	Metabolism of cofactors and vitamins	Metabolism
CUFF.40002.1	K02372	fabZ	3-hydroxyacyl-[acyl-carrier-protein] dehydratase [EC:4.2.1.59]	00780 Biotin metabolism	Metabolism of cofactors and vitamins	Metabolism
CUFF.11279.1	K00208	fabI	enoyl-[acyl-carrier protein] reductase I [EC:1.3.1.9 1.3.1.10]	00780 Biotin metabolism	Metabolism of cofactors and vitamins	Metabolism
CUFF.15771.1	K00652	bioF	8-amino-7-oxononanoate synthase [EC:2.3.1.47]	00780 Biotin metabolism	Metabolism of cofactors and vitamins	Metabolism
CUFF.43006.1	K00833	bioA	adenosylmethionine-8-amino-7-oxononanoate aminotransferase [EC:2.6.1.62]	00780 Biotin metabolism	Metabolism of cofactors and vitamins	Metabolism
CUFF.15397.1	K01012	bioB	biotin synthase [EC:2.8.1.6]	00780 Biotin metabolism	Metabolism of cofactors and vitamins	Metabolism
CUFF.12233.1	K01942	HLCS	biotin--protein ligase [EC:6.3.4.9 6.3.4.10 6.3.4.11 6.3.4.15]	00780 Biotin metabolism	Metabolism of cofactors and vitamins	Metabolism
CUFF.39073.1	K03644	lipA	lipoic acid synthetase [EC:2.8.1.8]	00785 Lipoic acid metabolism	Metabolism of cofactors and vitamins	Metabolism
CUFF.12851.2	K03801	lipB	lipoyl(octanoyl) transferase [EC:2.3.1.181]	00785 Lipoic acid metabolism	Metabolism of cofactors and vitamins	Metabolism
CUFF.25797.1	K01495	GCH1, folE	GTP cyclohydrolase I [EC:3.5.4.16]	00790 Folate biosynthesis	Metabolism of cofactors and vitamins	Metabolism
CUFF.20950.1	K01113	phoD	alkaline phosphatase D [EC:3.1.3.1]	00790 Folate biosynthesis	Metabolism of cofactors and vitamins	Metabolism
CUFF.9405.1	K01633	folB	dihydroneopterin aldolase [EC:4.1.2.25]	00790 Folate biosynthesis	Metabolism of cofactors and vitamins	Metabolism
CUFF.2395.1	K13941	folKP	2-amino-4-hydroxy-6-hydroxymethyldihydropteridine diphosphokinase / dihydropteroate synthase [EC:2.7.6.3 2.5.1.15]	00790 Folate biosynthesis	Metabolism of cofactors and vitamins	Metabolism
CUFF.39123.1	K13998	DHFR-TS	dihydrofolate reductase / thymidylate synthase [EC:1.5.1.3 2.1.1.45]	00790 Folate biosynthesis	Metabolism of cofactors and vitamins	Metabolism
CUFF.19776.2	K01930	FPGS	folylpolyglutamate synthase [EC:6.3.2.17]	00790 Folate biosynthesis	Metabolism of cofactors and vitamins	Metabolism
CUFF.28303.1	K01307	GGH	gamma-glutamyl hydrolase [EC:3.4.19.9]	00790 Folate biosynthesis	Metabolism of cofactors and vitamins	Metabolism
CUFF.45374.1	K03639	MOCS1, moaA	cyclic pyranopterin phosphate synthase [EC:4.1.99.18]	00790 Folate biosynthesis	Metabolism of cofactors and vitamins	Metabolism
CUFF.18450.1	K03635	MOCS2, moaE	molybdopterin synthase catalytic subunit [EC:2.8.1.12]	00790 Folate biosynthesis	Metabolism of cofactors and vitamins	Metabolism
CUFF.21946.1	K13950	pabAB	para-aminobenzoate synthetase [EC:2.6.1.85]	00790 Folate biosynthesis	Metabolism of cofactors and vitamins	Metabolism
CUFF.38029.3	K18482	ADCL	4-amino-4-deoxychorismate lyase [EC:4.1.3.38]	00790 Folate biosynthesis	Metabolism of cofactors and vitamins	Metabolism
CUFF.39123.1	K13998	DHFR-TS	dihydrofolate reductase / thymidylate synthase [EC:1.5.1.3 2.1.1.45]	00670 One carbon pool by folate	Metabolism of cofactors and vitamins	Metabolism
CUFF.31664.2	K01938	fhs	formate--tetrahydrofolate ligase [EC:6.3.4.3]	00670 One carbon pool by folate	Metabolism of cofactors and vitamins	Metabolism
CUFF.40137.1	K00600	glyA, SHMT	glycine hydroxymethyltransferase [EC:2.1.2.1]	00670 One carbon pool by folate	Metabolism of cofactors and vitamins	Metabolism
CUFF.20668.1	K00601	E2.1.2.2	phosphoribosylglycinamide formyltransferase [EC:2.1.2.2]	00670 One carbon pool by folate	Metabolism of cofactors and vitamins	Metabolism
CUFF.9255.2	K00604	MTFMT, fmt	methionyl-tRNA formyltransferase [EC:2.1.2.9]	00670 One carbon pool by folate	Metabolism of cofactors and vitamins	Metabolism
CUFF.33444.1	K00605	gcvT, AMT	aminomethyltransferase [EC:2.1.2.10]	00670 One carbon pool by folate	Metabolism of cofactors and vitamins	Metabolism
CUFF.16830.1	K01433	purU	formyltetrahydrofolate deformylase [EC:3.5.1.10]	00670 One carbon pool by folate	Metabolism of cofactors and vitamins	Metabolism
CUFF.14924.1	K00297	metF, MTHFR	methylenetetrahydrofolate reductase (NADPH) [EC:1.5.1.20]	00670 One carbon pool by folate	Metabolism of cofactors and vitamins	Metabolism
CUFF.39961.1	K01934	E6.3.3.2	5-formyltetrahydrofolate cyclo-ligase [EC:6.3.3.2]	00670 One carbon pool by folate	Metabolism of cofactors and vitamins	Metabolism
CUFF.34207.2	K01885	EARS, gltX	glutamyl-tRNA synthetase [EC:6.1.1.17]	00860 Porphyrin and chlorophyll metabolism	Metabolism of cofactors and vitamins	Metabolism
CUFF.36173.1	K02492	hemA	glutamyl-tRNA reductase [EC:1.2.1.70]	00860 Porphyrin and chlorophyll metabolism	Metabolism of cofactors and vitamins	Metabolism
CUFF.29714.1	K01845	hemL	glutamate-1-semialdehyde 2,1-aminomutase [EC:5.4.3.8]	00860 Porphyrin and chlorophyll metabolism	Metabolism of cofactors and vitamins	Metabolism
CUFF.1251.1	K01698	hemB, ALAD	porphobilinogen synthase [EC:4.2.1.24]	00860 Porphyrin and chlorophyll metabolism	Metabolism of cofactors and vitamins	Metabolism
CUFF.27052.2	K01749	hemC, HMBS	hydroxymethylbilane synthase [EC:2.5.1.61]	00860 Porphyrin and chlorophyll metabolism	Metabolism of cofactors and vitamins	Metabolism
CUFF.39185.1	K01719	hemD, UROS	uroporphyrinogen-III synthase [EC:4.2.1.75]	00860 Porphyrin and chlorophyll metabolism	Metabolism of cofactors and vitamins	Metabolism
CUFF.38611.2	K01599	hemE, UROD	uroporphyrinogen decarboxylase [EC:4.1.1.37]	00860 Porphyrin and chlorophyll metabolism	Metabolism of cofactors and vitamins	Metabolism
CUFF.17390.1	K00228	CPOX, hemF	coproporphyrinogen III oxidase [EC:1.3.3.3]	00860 Porphyrin and chlorophyll metabolism	Metabolism of cofactors and vitamins	Metabolism
CUFF.12202.2	K02495	hemN, hemZ	oxygen-independent coproporphyrinogen III oxidase [EC:1.3.99.22]	00860 Porphyrin and chlorophyll metabolism	Metabolism of cofactors and vitamins	Metabolism
CUFF.37336.1	K00231	PPOX, hemY	oxygen-dependent protoporphyrinogen oxidase [EC:1.3.3.4]	00860 Porphyrin and chlorophyll metabolism	Metabolism of cofactors and vitamins	Metabolism
CUFF.34686.1	K01772	hemH, FECH	ferrochelatase [EC:4.99.1.1]	00860 Porphyrin and chlorophyll metabolism	Metabolism of cofactors and vitamins	Metabolism
CUFF.36787.1	K02257	COX10	protoheme IX farnesyltransferase [EC:2.5.1.-]	00860 Porphyrin and chlorophyll metabolism	Metabolism of cofactors and vitamins	Metabolism
CUFF.14332.1	K02259	COX15	cytochrome c oxidase assembly protein subunit 15	00860 Porphyrin and chlorophyll metabolism	Metabolism of cofactors and vitamins	Metabolism
CUFF.17016.1	K03403	chlH, bchH	magnesium chelatase subunit H [EC:6.6.1.1]	00860 Porphyrin and chlorophyll metabolism	Metabolism of cofactors and vitamins	Metabolism
CUFF.12880.1	K03404	chlD, bchD	magnesium chelatase subunit D [EC:6.6.1.1]	00860 Porphyrin and chlorophyll metabolism	Metabolism of cofactors and vitamins	Metabolism
CUFF.37489.1	K03405	chlI, bchI	magnesium chelatase subunit I [EC:6.6.1.1]	00860 Porphyrin and chlorophyll metabolism	Metabolism of cofactors and vitamins	Metabolism
CUFF.2629.1	K03428	E2.1.1.11, chlM, bchM	magnesium-protoporphyrin O-methyltransferase [EC:2.1.1.11]	00860 Porphyrin and chlorophyll metabolism	Metabolism of cofactors and vitamins	Metabolism
CUFF.1243.1	K04035	E1.14.13.81, acsF, chlE	magnesium-protoporphyrin IX monomethyl ester (oxidative) cyclase [EC:1.14.13.81]	00860 Porphyrin and chlorophyll metabolism	Metabolism of cofactors and vitamins	Metabolism
CUFF.45450.1	K00218	E1.3.1.33, por	protochlorophyllide reductase [EC:1.3.1.33]	00860 Porphyrin and chlorophyll metabolism	Metabolism of cofactors and vitamins	Metabolism
CUFF.43802.1	K04040	chlG, bchG	chlorophyll synthase [EC:2.5.1.62]	00860 Porphyrin and chlorophyll metabolism	Metabolism of cofactors and vitamins	Metabolism
CUFF.33767.1	K08099	E3.1.1.14	chlorophyllase [EC:3.1.1.14]	00860 Porphyrin and chlorophyll metabolism	Metabolism of cofactors and vitamins	Metabolism
CUFF.37918.1	K13600	CAO	chlorophyllide a oxygenase [EC:1.14.13.122]	00860 Porphyrin and chlorophyll metabolism	Metabolism of cofactors and vitamins	Metabolism
CUFF.25318.1	K13606	NOL, NYC1	chlorophyll(ide) b reductase [EC:1.1.1.294]	00860 Porphyrin and chlorophyll metabolism	Metabolism of cofactors and vitamins	Metabolism
CUFF.23925.1	K18010	HCAR	7-hydroxymethyl chlorophyll a reductase [EC:1.17.7.2]	00860 Porphyrin and chlorophyll metabolism	Metabolism of cofactors and vitamins	Metabolism
CUFF.6795.2	K13071	PAO, ACD1	pheophorbide a oxygenase [EC:1.14.12.20]	00860 Porphyrin and chlorophyll metabolism	Metabolism of cofactors and vitamins	Metabolism
CUFF.39211.1	K13545	ACD2	red chlorophyll catabolite reductase [EC:1.3.1.80]	00860 Porphyrin and chlorophyll metabolism	Metabolism of cofactors and vitamins	Metabolism
CUFF.13264.1	K10960	chlP, bchP	geranylgeranyl reductase [EC:1.3.1.83]	00860 Porphyrin and chlorophyll metabolism	Metabolism of cofactors and vitamins	Metabolism
CUFF.28563.1	K00510	HMOX, hmuO, ho	heme oxygenase [EC:1.14.99.3]	00860 Porphyrin and chlorophyll metabolism	Metabolism of cofactors and vitamins	Metabolism
CUFF.33517.2	K08101	E1.3.7.4	phytochromobilin:ferredoxin oxidoreductase [EC:1.3.7.4]	00860 Porphyrin and chlorophyll metabolism	Metabolism of cofactors and vitamins	Metabolism
CUFF.38035.1	K00815	TAT	tyrosine aminotransferase [EC:2.6.1.5]	00130 Ubiquinone and other terpenoid-quinone biosynthesis	Metabolism of cofactors and vitamins	Metabolism
CUFF.38667.1	K00487	CYP73A	trans-cinnamate 4-monooxygenase [EC:1.14.13.11]	00130 Ubiquinone and other terpenoid-quinone biosynthesis	Metabolism of cofactors and vitamins	Metabolism
CUFF.39879.1	K01904	4CL	4-coumarate--CoA ligase [EC:6.2.1.12]	00130 Ubiquinone and other terpenoid-quinone biosynthesis	Metabolism of cofactors and vitamins	Metabolism
CUFF.36338.4	K03183	ubiE	demethylmenaquinone methyltransferase / 2-methoxy-6-polyprenyl-1,4-benzoquinol methylase [EC:2.1.1.163 2.1.1.201]	00130 Ubiquinone and other terpenoid-quinone biosynthesis	Metabolism of cofactors and vitamins	Metabolism
CUFF.42547.2	K06125	COQ2	4-hydroxybenzoate polyprenyltransferase [EC:2.5.1.39]	00130 Ubiquinone and other terpenoid-quinone biosynthesis	Metabolism of cofactors and vitamins	Metabolism
CUFF.43682.1	K00591	COQ3	polyprenyldihydroxybenzoate methyltransferase / 3-demethylubiquinol 3-O-methyltransferase [EC:2.1.1.114 2.1.1.64]	00130 Ubiquinone and other terpenoid-quinone biosynthesis	Metabolism of cofactors and vitamins	Metabolism
CUFF.37847.2	K06126	COQ6	ubiquinone biosynthesis monooxygenase Coq6 [EC:1.14.13.-]	00130 Ubiquinone and other terpenoid-quinone biosynthesis	Metabolism of cofactors and vitamins	Metabolism
CUFF.21439.1	K06127	COQ5	2-methoxy-6-polyprenyl-1,4-benzoquinol methylase [EC:2.1.1.201]	00130 Ubiquinone and other terpenoid-quinone biosynthesis	Metabolism of cofactors and vitamins	Metabolism
CUFF.6507.3	K02552	menF	menaquinone-specific isochorismate synthase [EC:5.4.4.2]	00130 Ubiquinone and other terpenoid-quinone biosynthesis	Metabolism of cofactors and vitamins	Metabolism
CUFF.32089.1	K14759	PHYLLO	isochorismate synthase / 2-succinyl-5-enolpyruvyl-6-hydroxy-3-cyclohexene-1-carboxylate synthase / 2-succinyl-6-hydroxy-2,4-cyclohexadiene-1-carboxylate synthase / O-succinylbenzoate synthase [EC:5.4.4.2 2.2.1.9 4.2.99.20 4.2.1.113]	00130 Ubiquinone and other terpenoid-quinone biosynthesis	Metabolism of cofactors and vitamins	Metabolism
CUFF.989.1	K14760	AAE14	acyl-activating enzyme 14 [EC:6.2.1.26]	00130 Ubiquinone and other terpenoid-quinone biosynthesis	Metabolism of cofactors and vitamins	Metabolism
CUFF.19269.1	K01661	menB	naphthoate synthase [EC:4.1.3.36]	00130 Ubiquinone and other terpenoid-quinone biosynthesis	Metabolism of cofactors and vitamins	Metabolism
CUFF.14751.1	K02548	menA	1,4-dihydroxy-2-naphthoate octaprenyltransferase [EC:2.5.1.74 2.5.1.-]	00130 Ubiquinone and other terpenoid-quinone biosynthesis	Metabolism of cofactors and vitamins	Metabolism
CUFF.8059.1	K00457	HPD, hppD	4-hydroxyphenylpyruvate dioxygenase [EC:1.13.11.27]	00130 Ubiquinone and other terpenoid-quinone biosynthesis	Metabolism of cofactors and vitamins	Metabolism
CUFF.24272.1	K12501	HST	homogentisate solanesyltransferase [EC:2.5.1.117]	00130 Ubiquinone and other terpenoid-quinone biosynthesis	Metabolism of cofactors and vitamins	Metabolism
CUFF.17417.2	K12502	VTE3, APG1	MPBQ/MSBQ methyltransferase [EC:2.1.1.295]	00130 Ubiquinone and other terpenoid-quinone biosynthesis	Metabolism of cofactors and vitamins	Metabolism
CUFF.31272.2	K09833	HPT, HGGT, ubiA	homogentisate phytyltransferase / homogentisate geranylgeranyltransferase [EC:2.5.1.115 2.5.1.116]	00130 Ubiquinone and other terpenoid-quinone biosynthesis	Metabolism of cofactors and vitamins	Metabolism
CUFF.38194.1	K09834	VTE1, SXD1	tocopherol cyclase [EC:5.5.1.24]	00130 Ubiquinone and other terpenoid-quinone biosynthesis	Metabolism of cofactors and vitamins	Metabolism
CUFF.16695.1	K05928	E2.1.1.95	tocopherol O-methyltransferase [EC:2.1.1.95]	00130 Ubiquinone and other terpenoid-quinone biosynthesis	Metabolism of cofactors and vitamins	Metabolism
CUFF.28663.1	K01662	dxs	1-deoxy-D-xylulose-5-phosphate synthase [EC:2.2.1.7]	00900 Terpenoid backbone biosynthesis	Metabolism of terpenoids and polyketides	Metabolism
CUFF.38922.1	K00099	dxr	1-deoxy-D-xylulose-5-phosphate reductoisomerase [EC:1.1.1.267]	00900 Terpenoid backbone biosynthesis	Metabolism of terpenoids and polyketides	Metabolism
CUFF.31902.1	K00991	ispD	2-C-methyl-D-erythritol 4-phosphate cytidylyltransferase [EC:2.7.7.60]	00900 Terpenoid backbone biosynthesis	Metabolism of terpenoids and polyketides	Metabolism
CUFF.32536.1	K00919	ispE	4-diphosphocytidyl-2-C-methyl-D-erythritol kinase [EC:2.7.1.148]	00900 Terpenoid backbone biosynthesis	Metabolism of terpenoids and polyketides	Metabolism
CUFF.13944.1	K01770	ispF	2-C-methyl-D-erythritol 2,4-cyclodiphosphate synthase [EC:4.6.1.12]	00900 Terpenoid backbone biosynthesis	Metabolism of terpenoids and polyketides	Metabolism
CUFF.42112.1	K03526	E1.17.7.1, gcpE, ispG	(E)-4-hydroxy-3-methylbut-2-enyl-diphosphate synthase [EC:1.17.7.1]	00900 Terpenoid backbone biosynthesis	Metabolism of terpenoids and polyketides	Metabolism
CUFF.20956.1	K03527	ispH, lytB	4-hydroxy-3-methylbut-2-enyl diphosphate reductase [EC:1.17.1.2]	00900 Terpenoid backbone biosynthesis	Metabolism of terpenoids and polyketides	Metabolism
CUFF.38878.1	K00626	E2.3.1.9, atoB	acetyl-CoA C-acetyltransferase [EC:2.3.1.9]	00900 Terpenoid backbone biosynthesis	Metabolism of terpenoids and polyketides	Metabolism
CUFF.1896.1	K01641	E2.3.3.10	hydroxymethylglutaryl-CoA synthase [EC:2.3.3.10]	00900 Terpenoid backbone biosynthesis	Metabolism of terpenoids and polyketides	Metabolism
CUFF.43253.1	K00021	HMGCR	hydroxymethylglutaryl-CoA reductase (NADPH) [EC:1.1.1.34]	00900 Terpenoid backbone biosynthesis	Metabolism of terpenoids and polyketides	Metabolism
CUFF.29805.1	K00869	E2.7.1.36, MVK, mvaK1	mevalonate kinase [EC:2.7.1.36]	00900 Terpenoid backbone biosynthesis	Metabolism of terpenoids and polyketides	Metabolism
CUFF.44196.1	K00938	E2.7.4.2, mvaK2	phosphomevalonate kinase [EC:2.7.4.2]	00900 Terpenoid backbone biosynthesis	Metabolism of terpenoids and polyketides	Metabolism
CUFF.44154.1	K01597	MVD, mvaD	diphosphomevalonate decarboxylase [EC:4.1.1.33]	00900 Terpenoid backbone biosynthesis	Metabolism of terpenoids and polyketides	Metabolism
CUFF.3405.1	K01823	idi, IDI	isopentenyl-diphosphate delta-isomerase [EC:5.3.3.2]	00900 Terpenoid backbone biosynthesis	Metabolism of terpenoids and polyketides	Metabolism
CUFF.29533.3	K00787	FDPS	farnesyl diphosphate synthase [EC:2.5.1.1 2.5.1.10]	00900 Terpenoid backbone biosynthesis	Metabolism of terpenoids and polyketides	Metabolism
CUFF.36552.1	K14066	GPS	geranyl diphosphate synthase [EC:2.5.1.1]	00900 Terpenoid backbone biosynthesis	Metabolism of terpenoids and polyketides	Metabolism
CUFF.35347.1	K13789	GGPS	geranylgeranyl diphosphate synthase, type II [EC:2.5.1.1 2.5.1.10 2.5.1.29]	00900 Terpenoid backbone biosynthesis	Metabolism of terpenoids and polyketides	Metabolism
CUFF.22582.1	K05356	SPS, sds	all-trans-nonaprenyl-diphosphate synthase [EC:2.5.1.84 2.5.1.85]	00900 Terpenoid backbone biosynthesis	Metabolism of terpenoids and polyketides	Metabolism
CUFF.19327.1	K11778	DHDDS, RER2, SRT1	ditrans,polycis-polyprenyl diphosphate synthase [EC:2.5.1.87]	00900 Terpenoid backbone biosynthesis	Metabolism of terpenoids and polyketides	Metabolism
CUFF.13264.1	K10960	chlP, bchP	geranylgeranyl reductase [EC:1.3.1.83]	00900 Terpenoid backbone biosynthesis	Metabolism of terpenoids and polyketides	Metabolism
CUFF.8462.1	K05955	FNTA	protein farnesyltransferase/geranylgeranyltransferase type-1 subunit alpha [EC:2.5.1.58 2.5.1.59]	00900 Terpenoid backbone biosynthesis	Metabolism of terpenoids and polyketides	Metabolism
CUFF.18783.2	K05954	FNTB	protein farnesyltransferase subunit beta [EC:2.5.1.58]	00900 Terpenoid backbone biosynthesis	Metabolism of terpenoids and polyketides	Metabolism
CUFF.44141.1	K08658	RCE1, FACE2	prenyl protein peptidase [EC:3.4.22.-]	00900 Terpenoid backbone biosynthesis	Metabolism of terpenoids and polyketides	Metabolism
CUFF.9163.1	K06013	STE24	STE24 endopeptidase [EC:3.4.24.84]	00900 Terpenoid backbone biosynthesis	Metabolism of terpenoids and polyketides	Metabolism
CUFF.31259.2	K00587	ICMT, STE14	protein-S-isoprenylcysteine O-methyltransferase [EC:2.1.1.100]	00900 Terpenoid backbone biosynthesis	Metabolism of terpenoids and polyketides	Metabolism
CUFF.38868.1	K15889	PCME	prenylcysteine alpha-carboxyl methylesterase [EC:3.1.1.-]	00900 Terpenoid backbone biosynthesis	Metabolism of terpenoids and polyketides	Metabolism
CUFF.37788.1	K05906	PCYOX1, FCLY	prenylcysteine oxidase / farnesylcysteine lyase [EC:1.8.3.5 1.8.3.6]	00900 Terpenoid backbone biosynthesis	Metabolism of terpenoids and polyketides	Metabolism
CUFF.39195.1	K15891	FLDH	farnesol dehydrogenase [EC:1.1.1.216]	00900 Terpenoid backbone biosynthesis	Metabolism of terpenoids and polyketides	Metabolism
CUFF.7482.1	K15892	FOLK	farnesol kinase [EC:2.7.1.-]	00900 Terpenoid backbone biosynthesis	Metabolism of terpenoids and polyketides	Metabolism
CUFF.30237.1	K15095	E1.1.1.208	(+)-neomenthol dehydrogenase [EC:1.1.1.208]	00902 Monoterpenoid biosynthesis	Metabolism of terpenoids and polyketides	Metabolism
CUFF.23648.1	K00801	FDFT1	farnesyl-diphosphate farnesyltransferase [EC:2.5.1.21]	00909 Sesquiterpenoid and triterpenoid biosynthesis	Metabolism of terpenoids and polyketides	Metabolism
CUFF.30713.1	K00511	SQLE, ERG1	squalene monooxygenase [EC:1.14.13.132]	00909 Sesquiterpenoid and triterpenoid biosynthesis	Metabolism of terpenoids and polyketides	Metabolism
CUFF.39195.1	K15891	FLDH	farnesol dehydrogenase [EC:1.1.1.216]	00909 Sesquiterpenoid and triterpenoid biosynthesis	Metabolism of terpenoids and polyketides	Metabolism
CUFF.20492.2	K15803	GERD	(-)-germacrene D synthase [EC:4.2.3.22 4.2.3.75]	00909 Sesquiterpenoid and triterpenoid biosynthesis	Metabolism of terpenoids and polyketides	Metabolism
CUFF.29825.1	K15472	CYP71D55	premnaspirodiene oxygenase [EC:1.14.13.121]	00909 Sesquiterpenoid and triterpenoid biosynthesis	Metabolism of terpenoids and polyketides	Metabolism
CUFF.1785.1	K04120	E5.5.1.13	ent-copalyl diphosphate synthase [EC:5.5.1.13]	00904 Diterpenoid biosynthesis	Metabolism of terpenoids and polyketides	Metabolism
CUFF.431.1	K04121	E4.2.3.19	ent-kaurene synthase [EC:4.2.3.19]	00904 Diterpenoid biosynthesis	Metabolism of terpenoids and polyketides	Metabolism
CUFF.39039.2	K04122	GA3, CYP701	ent-kaurene oxidase [EC:1.14.13.78]	00904 Diterpenoid biosynthesis	Metabolism of terpenoids and polyketides	Metabolism
CUFF.22631.2	K04123	KAO	ent-kaurenoic acid hydroxylase [EC:1.14.13.79]	00904 Diterpenoid biosynthesis	Metabolism of terpenoids and polyketides	Metabolism
CUFF.37609.1	K05282	E1.14.11.12	gibberellin 20-oxidase [EC:1.14.11.12]	00904 Diterpenoid biosynthesis	Metabolism of terpenoids and polyketides	Metabolism
CUFF.44867.1	K04124	E1.14.11.15	gibberellin 3-beta-dioxygenase [EC:1.14.11.15]	00904 Diterpenoid biosynthesis	Metabolism of terpenoids and polyketides	Metabolism
CUFF.42643.1	K04125	E1.14.11.13	gibberellin 2-oxidase [EC:1.14.11.13]	00904 Diterpenoid biosynthesis	Metabolism of terpenoids and polyketides	Metabolism
CUFF.430.1	K16082	KSL6	ent-isokaurene synthase [EC:4.2.3.103]	00904 Diterpenoid biosynthesis	Metabolism of terpenoids and polyketides	Metabolism
CUFF.41924.1	K02291	crtB	phytoene synthase [EC:2.5.1.32]	00906 Carotenoid biosynthesis	Metabolism of terpenoids and polyketides	Metabolism
CUFF.44618.1	K02293	PDS, crtP	15-cis-phytoene desaturase [EC:1.3.5.5]	00906 Carotenoid biosynthesis	Metabolism of terpenoids and polyketides	Metabolism
CUFF.8612.1	K15744	Z-ISO	zeta-carotene isomerase [EC:5.2.1.12]	00906 Carotenoid biosynthesis	Metabolism of terpenoids and polyketides	Metabolism
CUFF.6037.1	K00514	ZDS, crtQ	zeta-carotene desaturase [EC:1.3.5.6]	00906 Carotenoid biosynthesis	Metabolism of terpenoids and polyketides	Metabolism
CUFF.44411.1	K09835	crtISO, crtH	prolycopene isomerase [EC:5.2.1.13]	00906 Carotenoid biosynthesis	Metabolism of terpenoids and polyketides	Metabolism
CUFF.7913.1	K06443	lcyB, crtL1, crtY	lycopene beta-cyclase [EC:5.5.1.19]	00906 Carotenoid biosynthesis	Metabolism of terpenoids and polyketides	Metabolism
CUFF.6100.1	K06444	lcyE, crtL2	lycopene epsilon-cyclase [EC:5.5.1.18]	00906 Carotenoid biosynthesis	Metabolism of terpenoids and polyketides	Metabolism
CUFF.13936.2	K15746	crtZ	beta-carotene 3-hydroxylase [EC:1.14.13.129]	00906 Carotenoid biosynthesis	Metabolism of terpenoids and polyketides	Metabolism
CUFF.31493.1	K15747	LUT5, CYP97A3	beta-ring hydroxylase [EC:1.14.-.-]	00906 Carotenoid biosynthesis	Metabolism of terpenoids and polyketides	Metabolism
CUFF.22889.1	K09838	ZEP, ABA1	zeaxanthin epoxidase [EC:1.14.13.90]	00906 Carotenoid biosynthesis	Metabolism of terpenoids and polyketides	Metabolism
CUFF.9029.1	K09839	VDE, NPQ1	violaxanthin de-epoxidase [EC:1.10.99.3]	00906 Carotenoid biosynthesis	Metabolism of terpenoids and polyketides	Metabolism
CUFF.33428.1	K09840	NCED	9-cis-epoxycarotenoid dioxygenase [EC:1.13.11.51]	00906 Carotenoid biosynthesis	Metabolism of terpenoids and polyketides	Metabolism
CUFF.10555.1	K09841	ABA2	xanthoxin dehydrogenase [EC:1.1.1.288]	00906 Carotenoid biosynthesis	Metabolism of terpenoids and polyketides	Metabolism
CUFF.22198.1	K09843	E1.14.13.93	(+)-abscisic acid 8'-hydroxylase [EC:1.14.13.93]	00906 Carotenoid biosynthesis	Metabolism of terpenoids and polyketides	Metabolism
CUFF.14963.1	K17913	CCD8	carlactone synthase / all-trans-10'-apo-beta-carotenal 13,14-cleaving dioxygenase [EC:1.13.11.69 1.13.11.70]	00906 Carotenoid biosynthesis	Metabolism of terpenoids and polyketides	Metabolism
CUFF.30424.1	K09587	CYP90B1, DWF4	steroid 22-alpha-hydroxylase [EC:1.14.13.-]	00905 Brassinosteroid biosynthesis	Metabolism of terpenoids and polyketides	Metabolism
CUFF.9109.1	K12639	CYP724B1, D11	cytochrome P450, family 724, subfamily B, polypeptide 1 [EC:1.14.13.-]	00905 Brassinosteroid biosynthesis	Metabolism of terpenoids and polyketides	Metabolism
CUFF.16822.1	K09588	CYP90A1, CPD	cytochrome P450, family 90, subfamily A, polypeptide 1 [EC:1.14.-.-]	00905 Brassinosteroid biosynthesis	Metabolism of terpenoids and polyketides	Metabolism
CUFF.35790.1	K09591	DET2	steroid 5-alpha-reductase [EC:1.3.1.22]	00905 Brassinosteroid biosynthesis	Metabolism of terpenoids and polyketides	Metabolism
CUFF.7331.1	K12640	CYP85A2, BR6OX2	brassinosteroid-6-oxidase 2 [EC:1.14.-.-]	00905 Brassinosteroid biosynthesis	Metabolism of terpenoids and polyketides	Metabolism
CUFF.44843.1	K15639	CYP734A1, BAS1	PHYB activation tagged suppressor 1 [EC:1.14.-.-]	00905 Brassinosteroid biosynthesis	Metabolism of terpenoids and polyketides	Metabolism
CUFF.29771.1	K10760	IPT	adenylate isopentenyltransferase (cytokinin synthase)	00908 Zeatin biosynthesis	Metabolism of terpenoids and polyketides	Metabolism
CUFF.18727.1	K10717	CYP735A	cytokinin trans-hydroxylase	00908 Zeatin biosynthesis	Metabolism of terpenoids and polyketides	Metabolism
CUFF.34499.1	K00279	CKX	cytokinin dehydrogenase [EC:1.5.99.12]	00908 Zeatin biosynthesis	Metabolism of terpenoids and polyketides	Metabolism
CUFF.41785.1	K00791	miaA, TRIT1	tRNA dimethylallyltransferase [EC:2.5.1.75]	00908 Zeatin biosynthesis	Metabolism of terpenoids and polyketides	Metabolism
CUFF.26293.1	K13495	CISZOG	cis-zeatin O-glucosyltransferase [EC:2.4.1.215]	00908 Zeatin biosynthesis	Metabolism of terpenoids and polyketides	Metabolism
CUFF.40163.1	K00128	E1.2.1.3	aldehyde dehydrogenase (NAD+) [EC:1.2.1.3]	00903 Limonene and pinene degradation	Metabolism of terpenoids and polyketides	Metabolism
CUFF.36647.1	K00517	E1.14.-.-	[EC:1.14.-.-]	00903 Limonene and pinene degradation	Metabolism of terpenoids and polyketides	Metabolism
CUFF.36132.1	K10775	E4.3.1.24	phenylalanine ammonia-lyase [EC:4.3.1.24]	00940 Phenylpropanoid biosynthesis	Biosynthesis of other secondary metabolites	Metabolism
CUFF.43139.1	K01188	E3.2.1.21	beta-glucosidase [EC:3.2.1.21]	00940 Phenylpropanoid biosynthesis	Biosynthesis of other secondary metabolites	Metabolism
CUFF.44398.2	K05349	bglX	beta-glucosidase [EC:3.2.1.21]	00940 Phenylpropanoid biosynthesis	Biosynthesis of other secondary metabolites	Metabolism
CUFF.27794.1	K05350	bglB	beta-glucosidase [EC:3.2.1.21]	00940 Phenylpropanoid biosynthesis	Biosynthesis of other secondary metabolites	Metabolism
CUFF.39879.1	K01904	4CL	4-coumarate--CoA ligase [EC:6.2.1.12]	00940 Phenylpropanoid biosynthesis	Biosynthesis of other secondary metabolites	Metabolism
CUFF.26008.1	K09753	CCR	cinnamoyl-CoA reductase [EC:1.2.1.44]	00940 Phenylpropanoid biosynthesis	Biosynthesis of other secondary metabolites	Metabolism
CUFF.38667.1	K00487	CYP73A	trans-cinnamate 4-monooxygenase [EC:1.14.13.11]	00940 Phenylpropanoid biosynthesis	Biosynthesis of other secondary metabolites	Metabolism
CUFF.42300.1	K12355	REF1	coniferyl-aldehyde dehydrogenase [EC:1.2.1.68]	00940 Phenylpropanoid biosynthesis	Biosynthesis of other secondary metabolites	Metabolism
CUFF.43339.1	K00083	E1.1.1.195	cinnamyl-alcohol dehydrogenase [EC:1.1.1.195]	00940 Phenylpropanoid biosynthesis	Biosynthesis of other secondary metabolites	Metabolism
CUFF.12865.1	K11188	PRDX6	peroxiredoxin 6, 1-Cys peroxiredoxin [EC:1.11.1.7 1.11.1.15 3.1.1.-]	00940 Phenylpropanoid biosynthesis	Biosynthesis of other secondary metabolites	Metabolism
CUFF.44995.1	K00430	E1.11.1.7	peroxidase [EC:1.11.1.7]	00940 Phenylpropanoid biosynthesis	Biosynthesis of other secondary metabolites	Metabolism
CUFF.43416.1	K13065	E2.3.1.133, HCT	shikimate O-hydroxycinnamoyltransferase [EC:2.3.1.133]	00940 Phenylpropanoid biosynthesis	Biosynthesis of other secondary metabolites	Metabolism
CUFF.34410.1	K09754	CYP98A3, C3'H	coumaroylquinate(coumaroylshikimate) 3'-monooxygenase [EC:1.14.13.36]	00940 Phenylpropanoid biosynthesis	Biosynthesis of other secondary metabolites	Metabolism
CUFF.44854.1	K18368	CSE	caffeoylshikimate esterase [EC:3.1.1.-]	00940 Phenylpropanoid biosynthesis	Biosynthesis of other secondary metabolites	Metabolism
CUFF.32396.1	K13066	E2.1.1.68, COMT	caffeic acid 3-O-methyltransferase [EC:2.1.1.68]	00940 Phenylpropanoid biosynthesis	Biosynthesis of other secondary metabolites	Metabolism
CUFF.21056.1	K00588	E2.1.1.104	caffeoyl-CoA O-methyltransferase [EC:2.1.1.104]	00940 Phenylpropanoid biosynthesis	Biosynthesis of other secondary metabolites	Metabolism
CUFF.29057.1	K09755	CYP84A, F5H	ferulate-5-hydroxylase [EC:1.14.-.-]	00940 Phenylpropanoid biosynthesis	Biosynthesis of other secondary metabolites	Metabolism
CUFF.38667.1	K00487	CYP73A	trans-cinnamate 4-monooxygenase [EC:1.14.13.11]	00945 Stilbenoid, diarylheptanoid and gingerol biosynthesis	Biosynthesis of other secondary metabolites	Metabolism
CUFF.36647.1	K00517	E1.14.-.-	[EC:1.14.-.-]	00945 Stilbenoid, diarylheptanoid and gingerol biosynthesis	Biosynthesis of other secondary metabolites	Metabolism
CUFF.970.1	K16040	ROMT	trans-resveratrol di-O-methyltransferase [EC:2.1.1.240]	00945 Stilbenoid, diarylheptanoid and gingerol biosynthesis	Biosynthesis of other secondary metabolites	Metabolism
CUFF.43416.1	K13065	E2.3.1.133, HCT	shikimate O-hydroxycinnamoyltransferase [EC:2.3.1.133]	00945 Stilbenoid, diarylheptanoid and gingerol biosynthesis	Biosynthesis of other secondary metabolites	Metabolism
CUFF.34410.1	K09754	CYP98A3, C3'H	coumaroylquinate(coumaroylshikimate) 3'-monooxygenase [EC:1.14.13.36]	00945 Stilbenoid, diarylheptanoid and gingerol biosynthesis	Biosynthesis of other secondary metabolites	Metabolism
CUFF.21056.1	K00588	E2.1.1.104	caffeoyl-CoA O-methyltransferase [EC:2.1.1.104]	00945 Stilbenoid, diarylheptanoid and gingerol biosynthesis	Biosynthesis of other secondary metabolites	Metabolism
CUFF.23074.1	K00660	CHS	chalcone synthase [EC:2.3.1.74]	00941 Flavonoid biosynthesis	Biosynthesis of other secondary metabolites	Metabolism
CUFF.41451.1	K01859	E5.5.1.6	chalcone isomerase [EC:5.5.1.6]	00941 Flavonoid biosynthesis	Biosynthesis of other secondary metabolites	Metabolism
CUFF.29383.1	K00475	E1.14.11.9	naringenin 3-dioxygenase [EC:1.14.11.9]	00941 Flavonoid biosynthesis	Biosynthesis of other secondary metabolites	Metabolism
CUFF.38667.1	K00487	CYP73A	trans-cinnamate 4-monooxygenase [EC:1.14.13.11]	00941 Flavonoid biosynthesis	Biosynthesis of other secondary metabolites	Metabolism
CUFF.43951.1	K05280	E1.14.13.21	flavonoid 3'-monooxygenase [EC:1.14.13.21]	00941 Flavonoid biosynthesis	Biosynthesis of other secondary metabolites	Metabolism
CUFF.37600.1	K05277	E1.14.11.19	leucoanthocyanidin dioxygenase [EC:1.14.11.19]	00941 Flavonoid biosynthesis	Biosynthesis of other secondary metabolites	Metabolism
CUFF.1135.1	K08695	ANR	anthocyanidin reductase [EC:1.3.1.77]	00941 Flavonoid biosynthesis	Biosynthesis of other secondary metabolites	Metabolism
CUFF.4105.1	K13081	LAR	leucoanthocyanidin reductase [EC:1.17.1.3]	00941 Flavonoid biosynthesis	Biosynthesis of other secondary metabolites	Metabolism
CUFF.43416.1	K13065	E2.3.1.133, HCT	shikimate O-hydroxycinnamoyltransferase [EC:2.3.1.133]	00941 Flavonoid biosynthesis	Biosynthesis of other secondary metabolites	Metabolism
CUFF.34410.1	K09754	CYP98A3, C3'H	coumaroylquinate(coumaroylshikimate) 3'-monooxygenase [EC:1.14.13.36]	00941 Flavonoid biosynthesis	Biosynthesis of other secondary metabolites	Metabolism
CUFF.22641.1	K13082	DFR	bifunctional dihydroflavonol 4-reductase/flavanone 4-reductase [EC:1.1.1.219 1.1.1.234]	00941 Flavonoid biosynthesis	Biosynthesis of other secondary metabolites	Metabolism
CUFF.21056.1	K00588	E2.1.1.104	caffeoyl-CoA O-methyltransferase [EC:2.1.1.104]	00941 Flavonoid biosynthesis	Biosynthesis of other secondary metabolites	Metabolism
CUFF.32412.1	K13083	CYP75A	flavonoid 3',5'-hydroxylase [EC:1.14.13.88]	00941 Flavonoid biosynthesis	Biosynthesis of other secondary metabolites	Metabolism
CUFF.43951.1	K05280	E1.14.13.21	flavonoid 3'-monooxygenase [EC:1.14.13.21]	00944 Flavone and flavonol biosynthesis	Biosynthesis of other secondary metabolites	Metabolism
CUFF.32412.1	K13083	CYP75A	flavonoid 3',5'-hydroxylase [EC:1.14.13.88]	00944 Flavone and flavonol biosynthesis	Biosynthesis of other secondary metabolites	Metabolism
CUFF.7803.1	K13272	AOMT, CROMT2	flavonoid O-methyltransferase [EC:2.1.1.267]	00944 Flavone and flavonol biosynthesis	Biosynthesis of other secondary metabolites	Metabolism
CUFF.14086.1	K12930	BZ1	anthocyanidin 3-O-glucosyltransferase [EC:2.4.1.115]	00942 Anthocyanin biosynthesis	Biosynthesis of other secondary metabolites	Metabolism
CUFF.27067.1	K12338	UGT75C1	anthocyanidin 3-O-glucoside 5-O-glucosyltransferase [EC:2.4.1.298]	00942 Anthocyanin biosynthesis	Biosynthesis of other secondary metabolites	Metabolism
CUFF.31578.1	K14454	GOT1	aspartate aminotransferase, cytoplasmic [EC:2.6.1.1]	00950 Isoquinoline alkaloid biosynthesis	Biosynthesis of other secondary metabolites	Metabolism
CUFF.44992.1	K14455	GOT2	aspartate aminotransferase, mitochondrial [EC:2.6.1.1]	00950 Isoquinoline alkaloid biosynthesis	Biosynthesis of other secondary metabolites	Metabolism
CUFF.36505.2	K00811	ASP5	aspartate aminotransferase, chloroplastic [EC:2.6.1.1]	00950 Isoquinoline alkaloid biosynthesis	Biosynthesis of other secondary metabolites	Metabolism
CUFF.37880.1	K15849	PAT, AAT	bifunctional aspartate aminotransferase and glutamate/aspartate-prephenate aminotransferase [EC:2.6.1.1 2.6.1.78 2.6.1.79]	00950 Isoquinoline alkaloid biosynthesis	Biosynthesis of other secondary metabolites	Metabolism
CUFF.38035.1	K00815	TAT	tyrosine aminotransferase [EC:2.6.1.5]	00950 Isoquinoline alkaloid biosynthesis	Biosynthesis of other secondary metabolites	Metabolism
CUFF.36211.1	K00422	E1.10.3.1	polyphenol oxidase [EC:1.10.3.1]	00950 Isoquinoline alkaloid biosynthesis	Biosynthesis of other secondary metabolites	Metabolism
CUFF.26896.1	K01592	E4.1.1.25	tyrosine decarboxylase [EC:4.1.1.25]	00950 Isoquinoline alkaloid biosynthesis	Biosynthesis of other secondary metabolites	Metabolism
CUFF.38987.1	K00276	AOC3, AOC2, tynA	primary-amine oxidase [EC:1.4.3.21]	00950 Isoquinoline alkaloid biosynthesis	Biosynthesis of other secondary metabolites	Metabolism
CUFF.38987.1	K00276	AOC3, AOC2, tynA	primary-amine oxidase [EC:1.4.3.21]	00960 Tropane, piperidine and pyridine alkaloid biosynthesis	Biosynthesis of other secondary metabolites	Metabolism
CUFF.41614.2	K08081	TR1	Tropinone reductase 1 [EC:1.1.1.206]	00960 Tropane, piperidine and pyridine alkaloid biosynthesis	Biosynthesis of other secondary metabolites	Metabolism
CUFF.31578.1	K14454	GOT1	aspartate aminotransferase, cytoplasmic [EC:2.6.1.1]	00960 Tropane, piperidine and pyridine alkaloid biosynthesis	Biosynthesis of other secondary metabolites	Metabolism
CUFF.44992.1	K14455	GOT2	aspartate aminotransferase, mitochondrial [EC:2.6.1.1]	00960 Tropane, piperidine and pyridine alkaloid biosynthesis	Biosynthesis of other secondary metabolites	Metabolism
CUFF.36505.2	K00811	ASP5	aspartate aminotransferase, chloroplastic [EC:2.6.1.1]	00960 Tropane, piperidine and pyridine alkaloid biosynthesis	Biosynthesis of other secondary metabolites	Metabolism
CUFF.37880.1	K15849	PAT, AAT	bifunctional aspartate aminotransferase and glutamate/aspartate-prephenate aminotransferase [EC:2.6.1.1 2.6.1.78 2.6.1.79]	00960 Tropane, piperidine and pyridine alkaloid biosynthesis	Biosynthesis of other secondary metabolites	Metabolism
CUFF.38035.1	K00815	TAT	tyrosine aminotransferase [EC:2.6.1.5]	00960 Tropane, piperidine and pyridine alkaloid biosynthesis	Biosynthesis of other secondary metabolites	Metabolism
CUFF.33282.1	K00817	hisC	histidinol-phosphate aminotransferase [EC:2.6.1.9]	00960 Tropane, piperidine and pyridine alkaloid biosynthesis	Biosynthesis of other secondary metabolites	Metabolism
CUFF.17809.1	K00106	XDH	xanthine dehydrogenase/oxidase [EC:1.17.1.4 1.17.3.2]	00232 Caffeine metabolism	Biosynthesis of other secondary metabolites	Metabolism
CUFF.10095.1	K00365	uaZ	urate oxidase [EC:1.7.3.3]	00232 Caffeine metabolism	Biosynthesis of other secondary metabolites	Metabolism
CUFF.18006.1	K03040	rpoA	DNA-directed RNA polymerase subunit alpha [EC:2.7.7.6]	03020 RNA polymerase	Transcription	Genetic Information Processing
CUFF.42099.1	K03043	rpoB	DNA-directed RNA polymerase subunit beta [EC:2.7.7.6]	03020 RNA polymerase	Transcription	Genetic Information Processing
CUFF.34368.1	K03046	rpoC	DNA-directed RNA polymerase subunit beta' [EC:2.7.7.6]	03020 RNA polymerase	Transcription	Genetic Information Processing
CUFF.18601.2	K03010	RPB2, POLR2B	DNA-directed RNA polymerase II subunit RPB2 [EC:2.7.7.6]	03020 RNA polymerase	Transcription	Genetic Information Processing
CUFF.13395.1	K03006	RPB1, POLR2A	DNA-directed RNA polymerase II subunit RPB1 [EC:2.7.7.6]	03020 RNA polymerase	Transcription	Genetic Information Processing
CUFF.31691.1	K03008	RPB11, POLR2J	DNA-directed RNA polymerase II subunit RPB11	03020 RNA polymerase	Transcription	Genetic Information Processing
CUFF.41962.1	K03012	RPB4, POLR2D	DNA-directed RNA polymerase II subunit RPB4	03020 RNA polymerase	Transcription	Genetic Information Processing
CUFF.9512.1	K03015	RPB7, POLR2G	DNA-directed RNA polymerase II subunit RPB7	03020 RNA polymerase	Transcription	Genetic Information Processing
CUFF.40271.1	K03017	RPB9, POLR2I	DNA-directed RNA polymerase II subunit RPB9	03020 RNA polymerase	Transcription	Genetic Information Processing
CUFF.32496.1	K03013	RPB5, POLR2E	DNA-directed RNA polymerases I, II, and III subunit RPABC1	03020 RNA polymerase	Transcription	Genetic Information Processing
CUFF.20524.1	K03014	RPB6, POLR2F	DNA-directed RNA polymerases I, II, and III subunit RPABC2	03020 RNA polymerase	Transcription	Genetic Information Processing
CUFF.6389.1	K03009	RPB12, POLR2K	DNA-directed RNA polymerases I, II, and III subunit RPABC4	03020 RNA polymerase	Transcription	Genetic Information Processing
CUFF.40170.1	K03007	RPB10, POLR2L	DNA-directed RNA polymerases I, II, and III subunit RPABC5	03020 RNA polymerase	Transcription	Genetic Information Processing
CUFF.16615.1	K03018	RPC1, POLR3A	DNA-directed RNA polymerase III subunit RPC1 [EC:2.7.7.6]	03020 RNA polymerase	Transcription	Genetic Information Processing
CUFF.6653.1	K03020	RPC19, POLR1D	DNA-directed RNA polymerases I and III subunit RPAC2	03020 RNA polymerase	Transcription	Genetic Information Processing
CUFF.22385.1	K03027	RPC40, POLR1C	DNA-directed RNA polymerases I and III subunit RPAC1	03020 RNA polymerase	Transcription	Genetic Information Processing
CUFF.27596.1	K03023	RPC82, POLR3C	DNA-directed RNA polymerase III subunit RPC3	03020 RNA polymerase	Transcription	Genetic Information Processing
CUFF.20215.1	K03026	RPC53, POLR3D	DNA-directed RNA polymerase III subunit RPC4	03020 RNA polymerase	Transcription	Genetic Information Processing
CUFF.2637.2	K14721	RPC37, POLR3E	DNA-directed RNA polymerase III subunit RPC5	03020 RNA polymerase	Transcription	Genetic Information Processing
CUFF.12472.1	K03019	RPC11, POLR3K	DNA-directed RNA polymerase III subunit RPC10	03020 RNA polymerase	Transcription	Genetic Information Processing
CUFF.21575.1	K03022	RPC25, POLR3H	DNA-directed RNA polymerase III subunit RPC8	03020 RNA polymerase	Transcription	Genetic Information Processing
CUFF.14689.1	K03024	RPC31, POLR3G	DNA-directed RNA polymerase III subunit RPC7	03020 RNA polymerase	Transcription	Genetic Information Processing
CUFF.5619.1	K03025	RPC34, POLR3F	DNA-directed RNA polymerase III subunit RPC6	03020 RNA polymerase	Transcription	Genetic Information Processing
CUFF.12782.1	K03002	RPA2, POLR1B	DNA-directed RNA polymerase I subunit RPA2 [EC:2.7.7.6]	03020 RNA polymerase	Transcription	Genetic Information Processing
CUFF.21374.1	K02999	RPA1, POLR1A	DNA-directed RNA polymerase I subunit RPA1 [EC:2.7.7.6]	03020 RNA polymerase	Transcription	Genetic Information Processing
CUFF.41312.3	K03000	RPA12, ZNRD1	DNA-directed RNA polymerase I subunit RPA12	03020 RNA polymerase	Transcription	Genetic Information Processing
CUFF.44614.1	K03005	RPA49, POLR1E	DNA-directed RNA polymerase I subunit RPA49	03020 RNA polymerase	Transcription	Genetic Information Processing
CUFF.16514.1	K03122	TFIIA1, GTF2A1, TOA1	transcription initiation factor TFIIA large subunit	03022 Basal transcription factors	Transcription	Genetic Information Processing
CUFF.38516.1	K03123	TFIIA2, GTF2A2, TOA2	transcription initiation factor TFIIA small subunit	03022 Basal transcription factors	Transcription	Genetic Information Processing
CUFF.32294.1	K03124	TFIIB, GTF2B, SUA7, tfb	transcription initiation factor TFIIB	03022 Basal transcription factors	Transcription	Genetic Information Processing
CUFF.22760.1	K03120	TBP, tbp	transcription initiation factor TFIID TATA-box-binding protein	03022 Basal transcription factors	Transcription	Genetic Information Processing
CUFF.13261.1	K03125	TAF1	transcription initiation factor TFIID subunit 1	03022 Basal transcription factors	Transcription	Genetic Information Processing
CUFF.19156.2	K03128	TAF2	transcription initiation factor TFIID subunit 2	03022 Basal transcription factors	Transcription	Genetic Information Processing
CUFF.16440.1	K03132	TAF7	transcription initiation factor TFIID subunit 7	03022 Basal transcription factors	Transcription	Genetic Information Processing
CUFF.35126.1	K14649	TAF8	transcription initiation factor TFIID subunit 8	03022 Basal transcription factors	Transcription	Genetic Information Processing
CUFF.38535.2	K03134	TAF10	transcription initiation factor TFIID subunit 10	03022 Basal transcription factors	Transcription	Genetic Information Processing
CUFF.30228.2	K03130	TAF5	transcription initiation factor TFIID subunit 5	03022 Basal transcription factors	Transcription	Genetic Information Processing
CUFF.34018.2	K03129	TAF4	transcription initiation factor TFIID subunit 4	03022 Basal transcription factors	Transcription	Genetic Information Processing
CUFF.41615.2	K03126	TAF12	transcription initiation factor TFIID subunit 12	03022 Basal transcription factors	Transcription	Genetic Information Processing
CUFF.21335.2	K03131	TAF6	transcription initiation factor TFIID subunit 6	03022 Basal transcription factors	Transcription	Genetic Information Processing
CUFF.27604.1	K03135	TAF11	transcription initiation factor TFIID subunit 11	03022 Basal transcription factors	Transcription	Genetic Information Processing
CUFF.22711.1	K03127	TAF13	transcription initiation factor TFIID subunit 13	03022 Basal transcription factors	Transcription	Genetic Information Processing
CUFF.1976.1	K03136	TFIIE1, GTF2E1, TFA1, tfe	transcription initiation factor TFIIE subunit alpha	03022 Basal transcription factors	Transcription	Genetic Information Processing
CUFF.43473.1	K03137	TFIIE2, GTF2E2, TFA2	transcription initiation factor TFIIE subunit beta	03022 Basal transcription factors	Transcription	Genetic Information Processing
CUFF.3997.1	K03138	TFIIF1, GTF2F1, TFG1	transcription initiation factor TFIIF subunit alpha	03022 Basal transcription factors	Transcription	Genetic Information Processing
CUFF.37619.1	K03139	TFIIF2, GTF2F2, TFG2	transcription initiation factor TFIIF subunit beta [EC:3.6.4.12]	03022 Basal transcription factors	Transcription	Genetic Information Processing
CUFF.42999.2	K03141	TFIIH1, GTF2H1, TFB1	transcription initiation factor TFIIH subunit 1	03022 Basal transcription factors	Transcription	Genetic Information Processing
CUFF.37762.1	K03142	TFIIH2, GTF2H2, SSL1	transcription initiation factor TFIIH subunit 2	03022 Basal transcription factors	Transcription	Genetic Information Processing
CUFF.17687.2	K03143	TFIIH3, GTF2H3, TFB4	transcription initiation factor TFIIH subunit 3	03022 Basal transcription factors	Transcription	Genetic Information Processing
CUFF.40933.1	K03144	TFIIH4, GTF2H4, TFB2	transcription initiation factor TFIIH subunit 4	03022 Basal transcription factors	Transcription	Genetic Information Processing
CUFF.32400.1	K10843	ERCC3, XPB	DNA excision repair protein ERCC-3 [EC:3.6.4.12]	03022 Basal transcription factors	Transcription	Genetic Information Processing
CUFF.14449.1	K10844	ERCC2, XPD	DNA excision repair protein ERCC-2 [EC:3.6.4.12]	03022 Basal transcription factors	Transcription	Genetic Information Processing
CUFF.29422.1	K10845	TTDA, GTF2H5, TFB5	TFIIH basal transcription factor complex TTD-A subunit	03022 Basal transcription factors	Transcription	Genetic Information Processing
CUFF.23155.1	K02202	CDK7	cyclin-dependent kinase 7 [EC:2.7.11.22 2.7.11.23]	03022 Basal transcription factors	Transcription	Genetic Information Processing
CUFF.17672.1	K10842	MNAT1	CDK-activating kinase assembly factor MAT1	03022 Basal transcription factors	Transcription	Genetic Information Processing
CUFF.7156.2	K06634	CCNH	cyclin H	03022 Basal transcription factors	Transcription	Genetic Information Processing
CUFF.27453.1	K12811	DDX46, PRP5	ATP-dependent RNA helicase DDX46/PRP5 [EC:3.6.4.13]	03040 Spliceosome	Transcription	Genetic Information Processing
CUFF.42052.2	K12812	UAP56, BAT1, SUB2	ATP-dependent RNA helicase UAP56/SUB2 [EC:3.6.4.13]	03040 Spliceosome	Transcription	Genetic Information Processing
CUFF.4407.2	K12813	DHX16	pre-mRNA-splicing factor ATP-dependent RNA helicase DHX16 [EC:3.6.4.13]	03040 Spliceosome	Transcription	Genetic Information Processing
CUFF.39614.2	K12815	DHX38, PRP16	pre-mRNA-splicing factor ATP-dependent RNA helicase DHX38/PRP16 [EC:3.6.4.13]	03040 Spliceosome	Transcription	Genetic Information Processing
CUFF.41782.1	K12816	CDC40, PRP17	pre-mRNA-processing factor 17	03040 Spliceosome	Transcription	Genetic Information Processing
CUFF.18100.1	K12817	PRPF18, PRP18	pre-mRNA-splicing factor 18	03040 Spliceosome	Transcription	Genetic Information Processing
CUFF.45396.1	K12818	DHX8, PRP22	ATP-dependent RNA helicase DHX8/PRP22 [EC:3.6.4.13]	03040 Spliceosome	Transcription	Genetic Information Processing
CUFF.36121.1	K12819	SLU7	pre-mRNA-processing factor SLU7	03040 Spliceosome	Transcription	Genetic Information Processing
CUFF.18256.2	K12820	DHX15, PRP43	pre-mRNA-splicing factor ATP-dependent RNA helicase DHX15/PRP43 [EC:3.6.4.13]	03040 Spliceosome	Transcription	Genetic Information Processing
CUFF.3614.1	K11086	SNRPB, SMB	small nuclear ribonucleoprotein B and B'	03040 Spliceosome	Transcription	Genetic Information Processing
CUFF.25696.1	K11087	SNRPD1, SMD1	small nuclear ribonucleoprotein D1	03040 Spliceosome	Transcription	Genetic Information Processing
CUFF.36139.1	K11096	SNRPD2, SMD2	small nuclear ribonucleoprotein D2	03040 Spliceosome	Transcription	Genetic Information Processing
CUFF.40542.1	K11088	SNRPD3, SMD3	small nuclear ribonucleoprotein D3	03040 Spliceosome	Transcription	Genetic Information Processing
CUFF.39574.1	K11097	SNRPE, SME	small nuclear ribonucleoprotein E	03040 Spliceosome	Transcription	Genetic Information Processing
CUFF.3936.1	K11098	SNRPF, SMF	small nuclear ribonucleoprotein F	03040 Spliceosome	Transcription	Genetic Information Processing
CUFF.43964.1	K11099	SNRPG, SMG	small nuclear ribonucleoprotein G	03040 Spliceosome	Transcription	Genetic Information Processing
CUFF.37963.2	K11093	SNRP70	U1 small nuclear ribonucleoprotein 70kDa	03040 Spliceosome	Transcription	Genetic Information Processing
CUFF.12070.2	K11091	SNRPA	U1 small nuclear ribonucleoprotein A	03040 Spliceosome	Transcription	Genetic Information Processing
CUFF.9634.1	K11095	SNRPC	U1 small nuclear ribonucleoprotein C	03040 Spliceosome	Transcription	Genetic Information Processing
CUFF.13810.1	K12821	PRPF40, PRP40	pre-mRNA-processing factor 40	03040 Spliceosome	Transcription	Genetic Information Processing
CUFF.39521.1	K12822	RBM25, S164	RNA-binding protein 25	03040 Spliceosome	Transcription	Genetic Information Processing
CUFF.32469.1	K12823	DDX5, DBP2	ATP-dependent RNA helicase DDX5/DBP2 [EC:3.6.4.13]	03040 Spliceosome	Transcription	Genetic Information Processing
CUFF.3208.1	K12824	TCERG1, CA150	transcription elongation regulator 1	03040 Spliceosome	Transcription	Genetic Information Processing
CUFF.33033.1	K11092	SNRPA1	U2 small nuclear ribonucleoprotein A'	03040 Spliceosome	Transcription	Genetic Information Processing
CUFF.38551.1	K11094	SNRPB2	U2 small nuclear ribonucleoprotein B''	03040 Spliceosome	Transcription	Genetic Information Processing
CUFF.35467.1	K12825	SF3A1, SAP114	splicing factor 3A subunit 1	03040 Spliceosome	Transcription	Genetic Information Processing
CUFF.2185.1	K12826	SF3A2, SAP62	splicing factor 3A subunit 2	03040 Spliceosome	Transcription	Genetic Information Processing
CUFF.29300.1	K12827	SF3A3, SAP61, PRP9	splicing factor 3A subunit 3	03040 Spliceosome	Transcription	Genetic Information Processing
CUFF.12241.2	K12828	SF3B1, SAP155	splicing factor 3B subunit 1	03040 Spliceosome	Transcription	Genetic Information Processing
CUFF.42449.1	K12829	SF3B2, SAP145, CUS1	splicing factor 3B subunit 2	03040 Spliceosome	Transcription	Genetic Information Processing
CUFF.23645.1	K12830	SF3B3, SAP130, RSE1	splicing factor 3B subunit 3	03040 Spliceosome	Transcription	Genetic Information Processing
CUFF.37964.1	K12831	SF3B4, SAP49	splicing factor 3B subunit 4	03040 Spliceosome	Transcription	Genetic Information Processing
CUFF.34348.1	K12833	SF3B14	pre-mRNA branch site protein p14	03040 Spliceosome	Transcription	Genetic Information Processing
CUFF.13015.1	K12834	PHF5A	PHD finger-like domain-containing protein 5A	03040 Spliceosome	Transcription	Genetic Information Processing
CUFF.40303.2	K12835	DDX42, SF3B125	ATP-dependent RNA helicase DDX42 [EC:3.6.4.13]	03040 Spliceosome	Transcription	Genetic Information Processing
CUFF.43245.1	K12836	U2AF1	splicing factor U2AF 35 kDa subunit	03040 Spliceosome	Transcription	Genetic Information Processing
CUFF.24669.3	K12837	U2AF2	splicing factor U2AF 65 kDa subunit	03040 Spliceosome	Transcription	Genetic Information Processing
CUFF.15809.1	K12839	SMNDC1, SPF30	survival of motor neuron-related-splicing factor 30	03040 Spliceosome	Transcription	Genetic Information Processing
CUFF.20996.2	K12840	RBM17, SPF45	splicing factor 45	03040 Spliceosome	Transcription	Genetic Information Processing
CUFF.15737.2	K12842	SR140	U2-associated protein SR140	03040 Spliceosome	Transcription	Genetic Information Processing
CUFF.29814.1	K12621	LSM2	U6 snRNA-associated Sm-like protein LSm2	03040 Spliceosome	Transcription	Genetic Information Processing
CUFF.37240.1	K12622	LSM3	U6 snRNA-associated Sm-like protein LSm3	03040 Spliceosome	Transcription	Genetic Information Processing
CUFF.30944.1	K12623	LSM4	U6 snRNA-associated Sm-like protein LSm4	03040 Spliceosome	Transcription	Genetic Information Processing
CUFF.9744.1	K12624	LSM5	U6 snRNA-associated Sm-like protein LSm5	03040 Spliceosome	Transcription	Genetic Information Processing
CUFF.1690.1	K12625	LSM6	U6 snRNA-associated Sm-like protein LSm6	03040 Spliceosome	Transcription	Genetic Information Processing
CUFF.38358.1	K12626	LSM7	U6 snRNA-associated Sm-like protein LSm7	03040 Spliceosome	Transcription	Genetic Information Processing
CUFF.33548.1	K12627	LSM8	U6 snRNA-associated Sm-like protein LSm8	03040 Spliceosome	Transcription	Genetic Information Processing
CUFF.26495.1	K12843	PRPF3, PRP3	U4/U6 small nuclear ribonucleoprotein PRP3	03040 Spliceosome	Transcription	Genetic Information Processing
CUFF.2800.2	K12662	PRPF4, PRP4	U4/U6 small nuclear ribonucleoprotein PRP4	03040 Spliceosome	Transcription	Genetic Information Processing
CUFF.32423.1	K09567	PPIH, CYPH	peptidyl-prolyl isomerase H (cyclophilin H) [EC:5.2.1.8]	03040 Spliceosome	Transcription	Genetic Information Processing
CUFF.39424.1	K12844	PRPF31	U4/U6 small nuclear ribonucleoprotein PRP31	03040 Spliceosome	Transcription	Genetic Information Processing
CUFF.35597.1	K12845	SNU13, NHP2L	U4/U6 small nuclear ribonucleoprotein SNU13	03040 Spliceosome	Transcription	Genetic Information Processing
CUFF.16035.1	K12846	SNRNP27	U4/U6.U5 tri-snRNP-associated protein 3	03040 Spliceosome	Transcription	Genetic Information Processing
CUFF.13147.3	K12847	USP39, SAD1	U4/U6.U5 tri-snRNP-associated protein 2	03040 Spliceosome	Transcription	Genetic Information Processing
CUFF.12627.1	K11984	SART1, HAF, SNU66	U4/U6.U5 tri-snRNP-associated protein 1	03040 Spliceosome	Transcription	Genetic Information Processing
CUFF.23015.1	K12848	SNU23	U4/U6.U5 tri-snRNP component SNU23	03040 Spliceosome	Transcription	Genetic Information Processing
CUFF.24550.1	K12849	PRPF38A	pre-mRNA-splicing factor 38A	03040 Spliceosome	Transcription	Genetic Information Processing
CUFF.19074.1	K12850	PRPF38B	pre-mRNA-splicing factor 38B	03040 Spliceosome	Transcription	Genetic Information Processing
CUFF.6340.1	K12852	EFTUD2	116 kDa U5 small nuclear ribonucleoprotein component	03040 Spliceosome	Transcription	Genetic Information Processing
CUFF.7318.1	K12854	SNRNP200, BRR2	pre-mRNA-splicing helicase BRR2 [EC:3.6.4.13]	03040 Spliceosome	Transcription	Genetic Information Processing
CUFF.9926.2	K12855	PRPF6, PRP6	pre-mRNA-processing factor 6	03040 Spliceosome	Transcription	Genetic Information Processing
CUFF.24442.1	K12856	PRPF8, PRP8	pre-mRNA-processing factor 8	03040 Spliceosome	Transcription	Genetic Information Processing
CUFF.29522.1	K12857	SNRNP40, PRP8BP	Prp8 binding protein	03040 Spliceosome	Transcription	Genetic Information Processing
CUFF.39310.1	K12858	DDX23, PRP28	ATP-dependent RNA helicase DDX23/PRP28 [EC:3.6.4.13]	03040 Spliceosome	Transcription	Genetic Information Processing
CUFF.2672.1	K12859	TXNL4A, DIB1	U5 snRNP protein, DIM1 family	03040 Spliceosome	Transcription	Genetic Information Processing
CUFF.36039.1	K10599	PRPF19, PRP19	pre-mRNA-processing factor 19 [EC:6.3.2.19]	03040 Spliceosome	Transcription	Genetic Information Processing
CUFF.12710.1	K12860	CDC5L, CDC5, CEF1	pre-mRNA-splicing factor CDC5/CEF1	03040 Spliceosome	Transcription	Genetic Information Processing
CUFF.4680.1	K12861	BCAS2	pre-mRNA-splicing factor SPF27	03040 Spliceosome	Transcription	Genetic Information Processing
CUFF.23274.1	K12863	CWC15	protein CWC15	03040 Spliceosome	Transcription	Genetic Information Processing
CUFF.41956.2	K12864	CTNNBL1	beta-catenin-like protein 1	03040 Spliceosome	Transcription	Genetic Information Processing
CUFF.41688.1	K03283	HSPA1_8	heat shock 70kDa protein 1/8	03040 Spliceosome	Transcription	Genetic Information Processing
CUFF.1948.2	K12865	PQBP1, NPW38	polyglutamine-binding protein 1	03040 Spliceosome	Transcription	Genetic Information Processing
CUFF.6096.1	K06063	SNW1, SKIIP, SKIP	SNW domain-containing protein 1	03040 Spliceosome	Transcription	Genetic Information Processing
CUFF.31839.1	K12867	SYF1, XAB2	pre-mRNA-splicing factor SYF1	03040 Spliceosome	Transcription	Genetic Information Processing
CUFF.8454.1	K12868	SYF2	pre-mRNA-splicing factor SYF2	03040 Spliceosome	Transcription	Genetic Information Processing
CUFF.45182.2	K12869	CRN, CRNKL1, CLF1, SYF3	crooked neck	03040 Spliceosome	Transcription	Genetic Information Processing
CUFF.39917.1	K12870	ISY1	pre-mRNA-splicing factor ISY1	03040 Spliceosome	Transcription	Genetic Information Processing
CUFF.13411.1	K12733	PPIL1	peptidyl-prolyl cis-trans isomerase-like 1 [EC:5.2.1.8]	03040 Spliceosome	Transcription	Genetic Information Processing
CUFF.35148.1	K09564	PPIE	peptidyl-prolyl isomerase E (cyclophilin E) [EC:5.2.1.8]	03040 Spliceosome	Transcription	Genetic Information Processing
CUFF.42471.1	K12871	CCDC12	coiled-coil domain-containing protein 12	03040 Spliceosome	Transcription	Genetic Information Processing
CUFF.20627.1	K12872	RBM22, SLT11	pre-mRNA-splicing factor RBM22/SLT11	03040 Spliceosome	Transcription	Genetic Information Processing
CUFF.37083.1	K12873	BUD31, G10	bud site selection protein 31	03040 Spliceosome	Transcription	Genetic Information Processing
CUFF.24779.1	K12874	AQR	intron-binding protein aquarius	03040 Spliceosome	Transcription	Genetic Information Processing
CUFF.21704.1	K12875	ACIN1, ACINUS	apoptotic chromatin condensation inducer in the nucleus	03040 Spliceosome	Transcription	Genetic Information Processing
CUFF.42648.1	K13025	EIF4A3, FAL1	ATP-dependent RNA helicase [EC:3.6.4.13]	03040 Spliceosome	Transcription	Genetic Information Processing
CUFF.29784.1	K12876	RBM8A, Y14	RNA-binding protein 8A	03040 Spliceosome	Transcription	Genetic Information Processing
CUFF.34961.1	K12877	MAGOH	protein mago nashi	03040 Spliceosome	Transcription	Genetic Information Processing
CUFF.22154.1	K12878	THOC1	THO complex subunit 1	03040 Spliceosome	Transcription	Genetic Information Processing
CUFF.43601.1	K12879	THOC2	THO complex subunit 2	03040 Spliceosome	Transcription	Genetic Information Processing
CUFF.38430.1	K12880	THOC3	THO complex subunit 3	03040 Spliceosome	Transcription	Genetic Information Processing
CUFF.41490.1	K12881	THOC4, ALY	THO complex subunit 4	03040 Spliceosome	Transcription	Genetic Information Processing
CUFF.31027.1	K12882	NCBP1, CBP80	nuclear cap-binding protein subunit 1	03040 Spliceosome	Transcription	Genetic Information Processing
CUFF.45403.1	K12883	NCBP2, CBP20	nuclear cap-binding protein subunit 2	03040 Spliceosome	Transcription	Genetic Information Processing
CUFF.40664.2	K12741	HNRNPA1_3	heterogeneous nuclear ribonucleoprotein A1/A3	03040 Spliceosome	Transcription	Genetic Information Processing
CUFF.35321.1	K12885	RBMX, HNRNPG	heterogeneous nuclear ribonucleoprotein G	03040 Spliceosome	Transcription	Genetic Information Processing
CUFF.30933.1	K12890	SFRS1_9	splicing factor, arginine/serine-rich 1/9	03040 Spliceosome	Transcription	Genetic Information Processing
CUFF.17510.4	K12891	SFRS2	splicing factor, arginine/serine-rich 2	03040 Spliceosome	Transcription	Genetic Information Processing
CUFF.30334.3	K12893	SFRS4_5_6	splicing factor, arginine/serine-rich 4/5/6	03040 Spliceosome	Transcription	Genetic Information Processing
CUFF.41453.2	K12896	SFRS7	splicing factor, arginine/serine-rich 7	03040 Spliceosome	Transcription	Genetic Information Processing
CUFF.41099.1	K12897	TRA2	transformer-2 protein	03040 Spliceosome	Transcription	Genetic Information Processing
CUFF.25167.1	K12900	FUSIP1	FUS-interacting serine-arginine-rich protein 1	03040 Spliceosome	Transcription	Genetic Information Processing
CUFF.42283.2	K02945	RP-S1, rpsA	small subunit ribosomal protein S1	03010 Ribosome	Translation	Genetic Information Processing
CUFF.22398.1	K02967	RP-S2, MRPS2, rpsB	small subunit ribosomal protein S2	03010 Ribosome	Translation	Genetic Information Processing
CUFF.36297.1	K02982	RP-S3, rpsC	small subunit ribosomal protein S3	03010 Ribosome	Translation	Genetic Information Processing
CUFF.12964.1	K02988	RP-S5, MRPS5, rpsE	small subunit ribosomal protein S5	03010 Ribosome	Translation	Genetic Information Processing
CUFF.45151.1	K02990	RP-S6, MRPS6, rpsF	small subunit ribosomal protein S6	03010 Ribosome	Translation	Genetic Information Processing
CUFF.1954.1	K02992	RP-S7, MRPS7, rpsG	small subunit ribosomal protein S7	03010 Ribosome	Translation	Genetic Information Processing
CUFF.36692.1	K02996	RP-S9, MRPS9, rpsI	small subunit ribosomal protein S9	03010 Ribosome	Translation	Genetic Information Processing
CUFF.19331.1	K02946	RP-S10, MRPS10, rpsJ	small subunit ribosomal protein S10	03010 Ribosome	Translation	Genetic Information Processing
CUFF.27903.1	K02948	RP-S11, MRPS11, rpsK	small subunit ribosomal protein S11	03010 Ribosome	Translation	Genetic Information Processing
CUFF.18885.1	K02952	RP-S13, rpsM	small subunit ribosomal protein S13	03010 Ribosome	Translation	Genetic Information Processing
CUFF.30004.1	K02954	RP-S14, MRPS14, rpsN	small subunit ribosomal protein S14	03010 Ribosome	Translation	Genetic Information Processing
CUFF.39707.1	K02959	RP-S16, MRPS16, rpsP	small subunit ribosomal protein S16	03010 Ribosome	Translation	Genetic Information Processing
CUFF.39884.1	K02961	RP-S17, MRPS17, rpsQ	small subunit ribosomal protein S17	03010 Ribosome	Translation	Genetic Information Processing
CUFF.9732.1	K02965	RP-S19, rpsS	small subunit ribosomal protein S19	03010 Ribosome	Translation	Genetic Information Processing
CUFF.18375.1	K02968	RP-S20, rpsT	small subunit ribosomal protein S20	03010 Ribosome	Translation	Genetic Information Processing
CUFF.24699.1	K02970	RP-S21, MRPS21, rpsU	small subunit ribosomal protein S21	03010 Ribosome	Translation	Genetic Information Processing
CUFF.36574.1	K02981	RP-S2e, RPS2	small subunit ribosomal protein S2e	03010 Ribosome	Translation	Genetic Information Processing
CUFF.43466.1	K02985	RP-S3e, RPS3	small subunit ribosomal protein S3e	03010 Ribosome	Translation	Genetic Information Processing
CUFF.15137.2	K02984	RP-S3Ae, RPS3A	small subunit ribosomal protein S3Ae	03010 Ribosome	Translation	Genetic Information Processing
CUFF.30998.1	K02987	RP-S4e, RPS4	small subunit ribosomal protein S4e	03010 Ribosome	Translation	Genetic Information Processing
CUFF.27711.1	K02989	RP-S5e, RPS5	small subunit ribosomal protein S5e	03010 Ribosome	Translation	Genetic Information Processing
CUFF.39127.2	K02991	RP-S6e, RPS6	small subunit ribosomal protein S6e	03010 Ribosome	Translation	Genetic Information Processing
CUFF.26837.1	K02993	RP-S7e, RPS7	small subunit ribosomal protein S7e	03010 Ribosome	Translation	Genetic Information Processing
CUFF.27697.1	K02995	RP-S8e, RPS8	small subunit ribosomal protein S8e	03010 Ribosome	Translation	Genetic Information Processing
CUFF.40635.1	K02997	RP-S9e, RPS9	small subunit ribosomal protein S9e	03010 Ribosome	Translation	Genetic Information Processing
CUFF.39982.1	K02947	RP-S10e, RPS10	small subunit ribosomal protein S10e	03010 Ribosome	Translation	Genetic Information Processing
CUFF.19212.1	K02949	RP-S11e, RPS11	small subunit ribosomal protein S11e	03010 Ribosome	Translation	Genetic Information Processing
CUFF.36465.1	K02951	RP-S12e, RPS12	small subunit ribosomal protein S12e	03010 Ribosome	Translation	Genetic Information Processing
CUFF.29500.1	K02953	RP-S13e, RPS13	small subunit ribosomal protein S13e	03010 Ribosome	Translation	Genetic Information Processing
CUFF.37143.1	K02955	RP-S14e, RPS14	small subunit ribosomal protein S14e	03010 Ribosome	Translation	Genetic Information Processing
CUFF.43305.1	K02958	RP-S15e, RPS15	small subunit ribosomal protein S15e	03010 Ribosome	Translation	Genetic Information Processing
CUFF.41483.2	K02957	RP-S15Ae, RPS15A	small subunit ribosomal protein S15Ae	03010 Ribosome	Translation	Genetic Information Processing
CUFF.40668.1	K02960	RP-S16e, RPS16	small subunit ribosomal protein S16e	03010 Ribosome	Translation	Genetic Information Processing
CUFF.37571.1	K02962	RP-S17e, RPS17	small subunit ribosomal protein S17e	03010 Ribosome	Translation	Genetic Information Processing
CUFF.14148.1	K02964	RP-S18e, RPS18	small subunit ribosomal protein S18e	03010 Ribosome	Translation	Genetic Information Processing
CUFF.40850.1	K02966	RP-S19e, RPS19	small subunit ribosomal protein S19e	03010 Ribosome	Translation	Genetic Information Processing
CUFF.25890.1	K02969	RP-S20e, RPS20	small subunit ribosomal protein S20e	03010 Ribosome	Translation	Genetic Information Processing
CUFF.19069.1	K02971	RP-S21e, RPS21	small subunit ribosomal protein S21e	03010 Ribosome	Translation	Genetic Information Processing
CUFF.38939.1	K02973	RP-S23e, RPS23	small subunit ribosomal protein S23e	03010 Ribosome	Translation	Genetic Information Processing
CUFF.44306.1	K02974	RP-S24e, RPS24	small subunit ribosomal protein S24e	03010 Ribosome	Translation	Genetic Information Processing
CUFF.44090.1	K02975	RP-S25e, RPS25	small subunit ribosomal protein S25e	03010 Ribosome	Translation	Genetic Information Processing
CUFF.43891.1	K02976	RP-S26e, RPS26	small subunit ribosomal protein S26e	03010 Ribosome	Translation	Genetic Information Processing
CUFF.40670.1	K02978	RP-S27e, RPS27	small subunit ribosomal protein S27e	03010 Ribosome	Translation	Genetic Information Processing
CUFF.40405.1	K02977	RP-S27Ae, RPS27A	small subunit ribosomal protein S27Ae	03010 Ribosome	Translation	Genetic Information Processing
CUFF.44288.1	K02979	RP-S28e, RPS28	small subunit ribosomal protein S28e	03010 Ribosome	Translation	Genetic Information Processing
CUFF.34030.1	K02980	RP-S29e, RPS29	small subunit ribosomal protein S29e	03010 Ribosome	Translation	Genetic Information Processing
CUFF.42071.1	K02983	RP-S30e, RPS30	small subunit ribosomal protein S30e	03010 Ribosome	Translation	Genetic Information Processing
CUFF.44573.2	K02998	RP-SAe, RPSA	small subunit ribosomal protein SAe	03010 Ribosome	Translation	Genetic Information Processing
CUFF.39505.1	K02863	RP-L1, MRPL1, rplA	large subunit ribosomal protein L1	03010 Ribosome	Translation	Genetic Information Processing
CUFF.358.1	K02886	RP-L2, MRPL2, rplB	large subunit ribosomal protein L2	03010 Ribosome	Translation	Genetic Information Processing
CUFF.30258.1	K02906	RP-L3, MRPL3, rplC	large subunit ribosomal protein L3	03010 Ribosome	Translation	Genetic Information Processing
CUFF.811.1	K02926	RP-L4, MRPL4, rplD	large subunit ribosomal protein L4	03010 Ribosome	Translation	Genetic Information Processing
CUFF.30742.1	K02931	RP-L5, MRPL5, rplE	large subunit ribosomal protein L5	03010 Ribosome	Translation	Genetic Information Processing
CUFF.35566.1	K02933	RP-L6, MRPL6, rplF	large subunit ribosomal protein L6	03010 Ribosome	Translation	Genetic Information Processing
CUFF.40682.1	K02935	RP-L7, MRPL12, rplL	large subunit ribosomal protein L7/L12	03010 Ribosome	Translation	Genetic Information Processing
CUFF.41067.1	K02939	RP-L9, MRPL9, rplI	large subunit ribosomal protein L9	03010 Ribosome	Translation	Genetic Information Processing
CUFF.43750.1	K02864	RP-L10, MRPL10, rplJ	large subunit ribosomal protein L10	03010 Ribosome	Translation	Genetic Information Processing
CUFF.22439.1	K02867	RP-L11, MRPL11, rplK	large subunit ribosomal protein L11	03010 Ribosome	Translation	Genetic Information Processing
CUFF.11836.1	K02871	RP-L13, MRPL13, rplM	large subunit ribosomal protein L13	03010 Ribosome	Translation	Genetic Information Processing
CUFF.25950.2	K02874	RP-L14, MRPL14, rplN	large subunit ribosomal protein L14	03010 Ribosome	Translation	Genetic Information Processing
CUFF.41300.1	K02876	RP-L15, MRPL15, rplO	large subunit ribosomal protein L15	03010 Ribosome	Translation	Genetic Information Processing
CUFF.395.1	K02878	RP-L16, MRPL16, rplP	large subunit ribosomal protein L16	03010 Ribosome	Translation	Genetic Information Processing
CUFF.16253.1	K02879	RP-L17, MRPL17, rplQ	large subunit ribosomal protein L17	03010 Ribosome	Translation	Genetic Information Processing
CUFF.34965.1	K02881	RP-L18, MRPL18, rplR	large subunit ribosomal protein L18	03010 Ribosome	Translation	Genetic Information Processing
CUFF.34817.1	K02884	RP-L19, MRPL19, rplS	large subunit ribosomal protein L19	03010 Ribosome	Translation	Genetic Information Processing
CUFF.40476.1	K02887	RP-L20, MRPL20, rplT	large subunit ribosomal protein L20	03010 Ribosome	Translation	Genetic Information Processing
CUFF.25256.1	K02888	RP-L21, MRPL21, rplU	large subunit ribosomal protein L21	03010 Ribosome	Translation	Genetic Information Processing
CUFF.10183.1	K02890	RP-L22, MRPL22, rplV	large subunit ribosomal protein L22	03010 Ribosome	Translation	Genetic Information Processing
CUFF.36640.1	K02892	RP-L23, MRPL23, rplW	large subunit ribosomal protein L23	03010 Ribosome	Translation	Genetic Information Processing
CUFF.12915.1	K02895	RP-L24, MRPL24, rplX	large subunit ribosomal protein L24	03010 Ribosome	Translation	Genetic Information Processing
CUFF.27902.1	K02897	RP-L25, rplY	large subunit ribosomal protein L25	03010 Ribosome	Translation	Genetic Information Processing
CUFF.37989.1	K02899	RP-L27, MRPL27, rpmA	large subunit ribosomal protein L27	03010 Ribosome	Translation	Genetic Information Processing
CUFF.3868.1	K02902	RP-L28, MRPL28, rpmB	large subunit ribosomal protein L28	03010 Ribosome	Translation	Genetic Information Processing
CUFF.29912.1	K02904	RP-L29, rpmC	large subunit ribosomal protein L29	03010 Ribosome	Translation	Genetic Information Processing
CUFF.36377.1	K02907	RP-L30, MRPL30, rpmD	large subunit ribosomal protein L30	03010 Ribosome	Translation	Genetic Information Processing
CUFF.22630.1	K02909	RP-L31, rpmE	large subunit ribosomal protein L31	03010 Ribosome	Translation	Genetic Information Processing
CUFF.14231.1	K02911	RP-L32, MRPL32, rpmF	large subunit ribosomal protein L32	03010 Ribosome	Translation	Genetic Information Processing
CUFF.34604.1	K02913	RP-L33, MRPL33, rpmG	large subunit ribosomal protein L33	03010 Ribosome	Translation	Genetic Information Processing
CUFF.42090.2	K02914	RP-L34, MRPL34, rpmH	large subunit ribosomal protein L34	03010 Ribosome	Translation	Genetic Information Processing
CUFF.22486.1	K02916	RP-L35, MRPL35, rpmI	large subunit ribosomal protein L35	03010 Ribosome	Translation	Genetic Information Processing
CUFF.31934.1	K02919	RP-L36, MRPL36, rpmJ	large subunit ribosomal protein L36	03010 Ribosome	Translation	Genetic Information Processing
CUFF.35396.1	K02925	RP-L3e, RPL3	large subunit ribosomal protein L3e	03010 Ribosome	Translation	Genetic Information Processing
CUFF.35195.1	K02930	RP-L4e, RPL4	large subunit ribosomal protein L4e	03010 Ribosome	Translation	Genetic Information Processing
CUFF.43065.1	K02932	RP-L5e, RPL5	large subunit ribosomal protein L5e	03010 Ribosome	Translation	Genetic Information Processing
CUFF.38337.1	K02934	RP-L6e, RPL6	large subunit ribosomal protein L6e	03010 Ribosome	Translation	Genetic Information Processing
CUFF.39848.1	K02937	RP-L7e, RPL7	large subunit ribosomal protein L7e	03010 Ribosome	Translation	Genetic Information Processing
CUFF.30068.1	K02936	RP-L7Ae, RPL7A	large subunit ribosomal protein L7Ae	03010 Ribosome	Translation	Genetic Information Processing
CUFF.39741.1	K02938	RP-L8e, RPL8	large subunit ribosomal protein L8e	03010 Ribosome	Translation	Genetic Information Processing
CUFF.37575.1	K02940	RP-L9e, RPL9	large subunit ribosomal protein L9e	03010 Ribosome	Translation	Genetic Information Processing
CUFF.38699.1	K02866	RP-L10e, RPL10	large subunit ribosomal protein L10e	03010 Ribosome	Translation	Genetic Information Processing
CUFF.41266.1	K02865	RP-L10Ae, RPL10A	large subunit ribosomal protein L10Ae	03010 Ribosome	Translation	Genetic Information Processing
CUFF.44987.2	K02868	RP-L11e, RPL11	large subunit ribosomal protein L11e	03010 Ribosome	Translation	Genetic Information Processing
CUFF.29172.1	K02870	RP-L12e, RPL12	large subunit ribosomal protein L12e	03010 Ribosome	Translation	Genetic Information Processing
CUFF.36355.1	K02873	RP-L13e, RPL13	large subunit ribosomal protein L13e	03010 Ribosome	Translation	Genetic Information Processing
CUFF.43837.1	K02872	RP-L13Ae, RPL13A	large subunit ribosomal protein L13Ae	03010 Ribosome	Translation	Genetic Information Processing
CUFF.41653.1	K02875	RP-L14e, RPL14	large subunit ribosomal protein L14e	03010 Ribosome	Translation	Genetic Information Processing
CUFF.24185.1	K02877	RP-L15e, RPL15	large subunit ribosomal protein L15e	03010 Ribosome	Translation	Genetic Information Processing
CUFF.25722.1	K02880	RP-L17e, RPL17	large subunit ribosomal protein L17e	03010 Ribosome	Translation	Genetic Information Processing
CUFF.36452.1	K02883	RP-L18e, RPL18	large subunit ribosomal protein L18e	03010 Ribosome	Translation	Genetic Information Processing
CUFF.31422.1	K02882	RP-L18Ae, RPL18A	large subunit ribosomal protein L18Ae	03010 Ribosome	Translation	Genetic Information Processing
CUFF.9104.1	K02885	RP-L19e, RPL19	large subunit ribosomal protein L19e	03010 Ribosome	Translation	Genetic Information Processing
CUFF.23886.1	K02889	RP-L21e, RPL21	large subunit ribosomal protein L21e	03010 Ribosome	Translation	Genetic Information Processing
CUFF.30916.1	K02891	RP-L22e, RPL22	large subunit ribosomal protein L22e	03010 Ribosome	Translation	Genetic Information Processing
CUFF.43367.1	K02894	RP-L23e, RPL23	large subunit ribosomal protein L23e	03010 Ribosome	Translation	Genetic Information Processing
CUFF.42607.1	K02893	RP-L23Ae, RPL23A	large subunit ribosomal protein L23Ae	03010 Ribosome	Translation	Genetic Information Processing
CUFF.19131.1	K02896	RP-L24e, RPL24	large subunit ribosomal protein L24e	03010 Ribosome	Translation	Genetic Information Processing
CUFF.39339.1	K02898	RP-L26e, RPL26	large subunit ribosomal protein L26e	03010 Ribosome	Translation	Genetic Information Processing
CUFF.45347.1	K02901	RP-L27e, RPL27	large subunit ribosomal protein L27e	03010 Ribosome	Translation	Genetic Information Processing
CUFF.44492.1	K02900	RP-L27Ae, RPL27A	large subunit ribosomal protein L27Ae	03010 Ribosome	Translation	Genetic Information Processing
CUFF.42066.2	K02903	RP-L28e, RPL28	large subunit ribosomal protein L28e	03010 Ribosome	Translation	Genetic Information Processing
CUFF.40257.1	K02905	RP-L29e, RPL29	large subunit ribosomal protein L29e	03010 Ribosome	Translation	Genetic Information Processing
CUFF.34283.1	K02908	RP-L30e, RPL30	large subunit ribosomal protein L30e	03010 Ribosome	Translation	Genetic Information Processing
CUFF.38351.1	K02910	RP-L31e, RPL31	large subunit ribosomal protein L31e	03010 Ribosome	Translation	Genetic Information Processing
CUFF.35689.2	K02912	RP-L32e, RPL32	large subunit ribosomal protein L32e	03010 Ribosome	Translation	Genetic Information Processing
CUFF.44702.1	K02915	RP-L34e, RPL34	large subunit ribosomal protein L34e	03010 Ribosome	Translation	Genetic Information Processing
CUFF.43993.1	K02918	RP-L35e, RPL35	large subunit ribosomal protein L35e	03010 Ribosome	Translation	Genetic Information Processing
CUFF.18982.1	K02917	RP-L35Ae, RPL35A	large subunit ribosomal protein L35Ae	03010 Ribosome	Translation	Genetic Information Processing
CUFF.41515.1	K02920	RP-L36e, RPL36	large subunit ribosomal protein L36e	03010 Ribosome	Translation	Genetic Information Processing
CUFF.36037.1	K02922	RP-L37e, RPL37	large subunit ribosomal protein L37e	03010 Ribosome	Translation	Genetic Information Processing
CUFF.34867.1	K02921	RP-L37Ae, RPL37A	large subunit ribosomal protein L37Ae	03010 Ribosome	Translation	Genetic Information Processing
CUFF.43037.1	K02923	RP-L38e, RPL38	large subunit ribosomal protein L38e	03010 Ribosome	Translation	Genetic Information Processing
CUFF.43342.1	K02924	RP-L39e, RPL39	large subunit ribosomal protein L39e	03010 Ribosome	Translation	Genetic Information Processing
CUFF.32033.1	K02927	RP-L40e, RPL40	large subunit ribosomal protein L40e	03010 Ribosome	Translation	Genetic Information Processing
CUFF.36157.1	K02929	RP-L44e, RPL44	large subunit ribosomal protein L44e	03010 Ribosome	Translation	Genetic Information Processing
CUFF.20997.1	K02941	RP-LP0, RPLP0	large subunit ribosomal protein LP0	03010 Ribosome	Translation	Genetic Information Processing
CUFF.19315.1	K02942	RP-LP1, RPLP1	large subunit ribosomal protein LP1	03010 Ribosome	Translation	Genetic Information Processing
CUFF.44181.1	K02943	RP-LP2, RPLP2	large subunit ribosomal protein LP2	03010 Ribosome	Translation	Genetic Information Processing
CUFF.34207.2	K01885	EARS, gltX	glutamyl-tRNA synthetase [EC:6.1.1.17]	00970 Aminoacyl-tRNA biosynthesis	Translation	Genetic Information Processing
CUFF.21904.2	K02433	gatA, QRSL1	aspartyl-tRNA(Asn)/glutamyl-tRNA(Gln) amidotransferase subunit A [EC:6.3.5.6 6.3.5.7]	00970 Aminoacyl-tRNA biosynthesis	Translation	Genetic Information Processing
CUFF.23895.2	K02434	gatB, PET112	aspartyl-tRNA(Asn)/glutamyl-tRNA(Gln) amidotransferase subunit B [EC:6.3.5.6 6.3.5.7]	00970 Aminoacyl-tRNA biosynthesis	Translation	Genetic Information Processing
CUFF.10757.1	K02435	gatC, GATC	aspartyl-tRNA(Asn)/glutamyl-tRNA(Gln) amidotransferase subunit C [EC:6.3.5.6 6.3.5.7]	00970 Aminoacyl-tRNA biosynthesis	Translation	Genetic Information Processing
CUFF.24365.2	K01886	QARS, glnS	glutaminyl-tRNA synthetase [EC:6.1.1.18]	00970 Aminoacyl-tRNA biosynthesis	Translation	Genetic Information Processing
CUFF.22076.1	K01872	AARS, alaS	alanyl-tRNA synthetase [EC:6.1.1.7]	00970 Aminoacyl-tRNA biosynthesis	Translation	Genetic Information Processing
CUFF.44062.2	K01876	DARS, aspS	aspartyl-tRNA synthetase [EC:6.1.1.12]	00970 Aminoacyl-tRNA biosynthesis	Translation	Genetic Information Processing
CUFF.29826.1	K01893	NARS, asnS	asparaginyl-tRNA synthetase [EC:6.1.1.22]	00970 Aminoacyl-tRNA biosynthesis	Translation	Genetic Information Processing
CUFF.3644.1	K01880	GARS, glyS1	glycyl-tRNA synthetase [EC:6.1.1.14]	00970 Aminoacyl-tRNA biosynthesis	Translation	Genetic Information Processing
CUFF.3964.1	K14164	glyQS	glycyl-tRNA synthetase [EC:6.1.1.14]	00970 Aminoacyl-tRNA biosynthesis	Translation	Genetic Information Processing
CUFF.17737.2	K01868	TARS, thrS	threonyl-tRNA synthetase [EC:6.1.1.3]	00970 Aminoacyl-tRNA biosynthesis	Translation	Genetic Information Processing
CUFF.31968.1	K01875	SARS, serS	seryl-tRNA synthetase [EC:6.1.1.11]	00970 Aminoacyl-tRNA biosynthesis	Translation	Genetic Information Processing
CUFF.29442.1	K01883	CARS, cysS	cysteinyl-tRNA synthetase [EC:6.1.1.16]	00970 Aminoacyl-tRNA biosynthesis	Translation	Genetic Information Processing
CUFF.33940.2	K01874	MARS, metG	methionyl-tRNA synthetase [EC:6.1.1.10]	00970 Aminoacyl-tRNA biosynthesis	Translation	Genetic Information Processing
CUFF.9255.2	K00604	MTFMT, fmt	methionyl-tRNA formyltransferase [EC:2.1.2.9]	00970 Aminoacyl-tRNA biosynthesis	Translation	Genetic Information Processing
CUFF.25165.1	K01873	VARS, valS	valyl-tRNA synthetase [EC:6.1.1.9]	00970 Aminoacyl-tRNA biosynthesis	Translation	Genetic Information Processing
CUFF.41414.1	K01869	LARS, leuS	leucyl-tRNA synthetase [EC:6.1.1.4]	00970 Aminoacyl-tRNA biosynthesis	Translation	Genetic Information Processing
CUFF.34584.1	K01870	IARS, ileS	isoleucyl-tRNA synthetase [EC:6.1.1.5]	00970 Aminoacyl-tRNA biosynthesis	Translation	Genetic Information Processing
CUFF.22412.1	K04567	KARS, lysS	lysyl-tRNA synthetase, class II [EC:6.1.1.6]	00970 Aminoacyl-tRNA biosynthesis	Translation	Genetic Information Processing
CUFF.44279.3	K01887	RARS, argS	arginyl-tRNA synthetase [EC:6.1.1.19]	00970 Aminoacyl-tRNA biosynthesis	Translation	Genetic Information Processing
CUFF.19574.1	K01881	PARS, proS	prolyl-tRNA synthetase [EC:6.1.1.15]	00970 Aminoacyl-tRNA biosynthesis	Translation	Genetic Information Processing
CUFF.19414.2	K01892	HARS, hisS	histidyl-tRNA synthetase [EC:6.1.1.21]	00970 Aminoacyl-tRNA biosynthesis	Translation	Genetic Information Processing
CUFF.28022.1	K01889	FARSA, pheS	phenylalanyl-tRNA synthetase alpha chain [EC:6.1.1.20]	00970 Aminoacyl-tRNA biosynthesis	Translation	Genetic Information Processing
CUFF.17829.1	K01890	FARSB, pheT	phenylalanyl-tRNA synthetase beta chain [EC:6.1.1.20]	00970 Aminoacyl-tRNA biosynthesis	Translation	Genetic Information Processing
CUFF.37999.1	K01866	YARS, tyrS	tyrosyl-tRNA synthetase [EC:6.1.1.1]	00970 Aminoacyl-tRNA biosynthesis	Translation	Genetic Information Processing
CUFF.43214.1	K01867	WARS, trpS	tryptophanyl-tRNA synthetase [EC:6.1.1.2]	00970 Aminoacyl-tRNA biosynthesis	Translation	Genetic Information Processing
CUFF.10049.1	K01164	POP1	ribonuclease P/MRP protein subunit POP1 [EC:3.1.26.5]	03013 RNA transport	Translation	Genetic Information Processing
CUFF.8023.3	K03538	POP4, RPP29	ribonuclease P protein subunit POP4 [EC:3.1.26.5]	03013 RNA transport	Translation	Genetic Information Processing
CUFF.29103.2	K03537	POP5	ribonuclease P/MRP protein subunit POP5 [EC:3.1.26.5]	03013 RNA transport	Translation	Genetic Information Processing
CUFF.37661.2	K03539	RPP1, RPP30	ribonuclease P/MRP protein subunit RPP1 [EC:3.1.26.5]	03013 RNA transport	Translation	Genetic Information Processing
CUFF.37808.1	K18213	PRORP	proteinaceous RNase P [EC:3.1.26.5]	03013 RNA transport	Translation	Genetic Information Processing
CUFF.38171.1	K00784	rnz	ribonuclease Z [EC:3.1.26.11]	03013 RNA transport	Translation	Genetic Information Processing
CUFF.28661.1	K07936	RAN	GTP-binding nuclear protein Ran	03013 RNA transport	Translation	Genetic Information Processing
CUFF.44493.1	K14288	XPOT	exportin-T	03013 RNA transport	Translation	Genetic Information Processing
CUFF.20754.1	K14289	XPO5	exportin-5	03013 RNA transport	Translation	Genetic Information Processing
CUFF.43742.1	K03231	EEF1A	elongation factor 1-alpha	03013 RNA transport	Translation	Genetic Information Processing
CUFF.12734.1	K14290	XPO1, CRM1	exportin-1	03013 RNA transport	Translation	Genetic Information Processing
CUFF.31027.1	K12882	NCBP1, CBP80	nuclear cap-binding protein subunit 1	03013 RNA transport	Translation	Genetic Information Processing
CUFF.45403.1	K12883	NCBP2, CBP20	nuclear cap-binding protein subunit 2	03013 RNA transport	Translation	Genetic Information Processing
CUFF.25883.2	K05019	CLNS1A	chloride channel, nucleotide-sensitive, 1A	03013 RNA transport	Translation	Genetic Information Processing
CUFF.23298.2	K02516	PRMT5, HSL7	protein arginine N-methyltransferase 5 [EC:2.1.1.125]	03013 RNA transport	Translation	Genetic Information Processing
CUFF.42456.3	K14292	TGS1	trimethylguanosine synthase [EC:2.1.1.-]	03013 RNA transport	Translation	Genetic Information Processing
CUFF.42751.1	K14293	KPNB1	importin subunit beta-1	03013 RNA transport	Translation	Genetic Information Processing
CUFF.3723.1	K13151	SNUPN, RNUT1	snurportin-1	03013 RNA transport	Translation	Genetic Information Processing
CUFF.24021.1	K07562	NMD3	nonsense-mediated mRNA decay protein 3	03013 RNA transport	Translation	Genetic Information Processing
CUFF.18876.1	K14294	WIBG, PYM	partner of Y14 and mago	03013 RNA transport	Translation	Genetic Information Processing
CUFF.26696.1	K09291	TPR, MLP1, MLP2	nucleoprotein TPR	03013 RNA transport	Translation	Genetic Information Processing
CUFF.16382.1	K14295	NUP50, NPAP60	nuclear pore complex protein Nup50	03013 RNA transport	Translation	Genetic Information Processing
CUFF.19679.1	K14297	NUP98, ADAR2, NUP116	nuclear pore complex protein Nup98-Nup96	03013 RNA transport	Translation	Genetic Information Processing
CUFF.15092.3	K14298	RAE1, GLE2	mRNA export factor	03013 RNA transport	Translation	Genetic Information Processing
CUFF.30819.1	K14004	SEC13	protein transport protein SEC13	03013 RNA transport	Translation	Genetic Information Processing
CUFF.4465.1	K14299	SEH1	nucleoporin SEH1	03013 RNA transport	Translation	Genetic Information Processing
CUFF.8731.2	K14300	NUP133	nuclear pore complex protein Nup133	03013 RNA transport	Translation	Genetic Information Processing
CUFF.30617.1	K14301	NUP107, NUP84	nuclear pore complex protein Nup107	03013 RNA transport	Translation	Genetic Information Processing
CUFF.18418.3	K14303	NUP160, NUP120	nuclear pore complex protein Nup160	03013 RNA transport	Translation	Genetic Information Processing
CUFF.8596.2	K14304	NUP85	nuclear pore complex protein Nup85	03013 RNA transport	Translation	Genetic Information Processing
CUFF.16081.1	K14305	NUP43	nuclear pore complex protein Nup43	03013 RNA transport	Translation	Genetic Information Processing
CUFF.35721.2	K14306	NUP62, NSP1	nuclear pore complex protein Nup62	03013 RNA transport	Translation	Genetic Information Processing
CUFF.5824.1	K14307	NUPL1, NUP49	nucleoporin p58/p45	03013 RNA transport	Translation	Genetic Information Processing
CUFF.32225.1	K14308	NUP54, NUP57	nuclear pore complex protein Nup54	03013 RNA transport	Translation	Genetic Information Processing
CUFF.41267.1	K14309	NUP93, NIC96	nuclear pore complex protein Nup93	03013 RNA transport	Translation	Genetic Information Processing
CUFF.2983.1	K14310	NUP205, NUP192	nuclear pore complex protein Nup205	03013 RNA transport	Translation	Genetic Information Processing
CUFF.32587.3	K14311	NUP188	nuclear pore complex protein Nup188	03013 RNA transport	Translation	Genetic Information Processing
CUFF.41363.1	K14312	NUP155, NUP170, NUP157	nuclear pore complex protein Nup155	03013 RNA transport	Translation	Genetic Information Processing
CUFF.43633.1	K14313	NUP35, NUP53	nuclear pore complex protein Nup53	03013 RNA transport	Translation	Genetic Information Processing
CUFF.11902.3	K14314	NUP210, GP210	nuclear pore complex protein Nup210	03013 RNA transport	Translation	Genetic Information Processing
CUFF.1109.1	K14315	NDC1, TMEM48	nucleoporin NDC1	03013 RNA transport	Translation	Genetic Information Processing
CUFF.27218.2	K14317	NUP214, CAN	nuclear pore complex protein Nup214	03013 RNA transport	Translation	Genetic Information Processing
CUFF.33486.2	K14318	NUP88	nuclear pore complex protein Nup88	03013 RNA transport	Translation	Genetic Information Processing
CUFF.17231.1	K14319	RANGAP1	Ran GTPase-activating protein 1	03013 RNA transport	Translation	Genetic Information Processing
CUFF.37949.1	K10577	UBE2I, UBC9	ubiquitin-conjugating enzyme E2 I [EC:6.3.2.19]	03013 RNA transport	Translation	Genetic Information Processing
CUFF.25756.1	K12160	SUMO, SMT3	small ubiquitin-related modifier	03013 RNA transport	Translation	Genetic Information Processing
CUFF.28092.1	K14320	AAAS	aladin	03013 RNA transport	Translation	Genetic Information Processing
CUFF.23276.1	K14321	NUPL2, CG1	nucleoporin-like protein 2	03013 RNA transport	Translation	Genetic Information Processing
CUFF.28667.1	K13137	STRAP, UNRIP	serine-threonine kinase receptor-associated protein	03013 RNA transport	Translation	Genetic Information Processing
CUFF.22164.1	K03245	EIF3J	translation initiation factor 3 subunit J	03013 RNA transport	Translation	Genetic Information Processing
CUFF.39078.1	K03246	EIF3I	translation initiation factor 3 subunit I	03013 RNA transport	Translation	Genetic Information Processing
CUFF.5485.1	K03247	EIF3H	translation initiation factor 3 subunit H	03013 RNA transport	Translation	Genetic Information Processing
CUFF.18198.1	K03248	EIF3G	translation initiation factor 3 subunit G	03013 RNA transport	Translation	Genetic Information Processing
CUFF.35753.2	K03249	EIF3F	translation initiation factor 3 subunit F	03013 RNA transport	Translation	Genetic Information Processing
CUFF.34424.1	K03250	EIF3E, INT6	translation initiation factor 3 subunit E	03013 RNA transport	Translation	Genetic Information Processing
CUFF.22583.1	K03251	EIF3D	translation initiation factor 3 subunit D	03013 RNA transport	Translation	Genetic Information Processing
CUFF.41178.1	K03252	EIF3C	translation initiation factor 3 subunit C	03013 RNA transport	Translation	Genetic Information Processing
CUFF.36812.1	K03253	EIF3B	translation initiation factor 3 subunit B	03013 RNA transport	Translation	Genetic Information Processing
CUFF.36643.1	K03254	EIF3A	translation initiation factor 3 subunit A	03013 RNA transport	Translation	Genetic Information Processing
CUFF.45391.1	K03236	EIF1A	translation initiation factor 1A	03013 RNA transport	Translation	Genetic Information Processing
CUFF.36661.1	K03113	EIF1, SUI1	translation initiation factor 1	03013 RNA transport	Translation	Genetic Information Processing
CUFF.15175.2	K03262	EIF5	translation initiation factor 5	03013 RNA transport	Translation	Genetic Information Processing
CUFF.31531.1	K03237	EIF2S1	translation initiation factor 2 subunit 1	03013 RNA transport	Translation	Genetic Information Processing
CUFF.32446.1	K03238	EIF2S2	translation initiation factor 2 subunit 2	03013 RNA transport	Translation	Genetic Information Processing
CUFF.43074.1	K03242	EIF2S3	translation initiation factor 2 subunit 3	03013 RNA transport	Translation	Genetic Information Processing
CUFF.19485.1	K03239	EIF2B1	translation initiation factor eIF-2B subunit alpha	03013 RNA transport	Translation	Genetic Information Processing
CUFF.30925.2	K03754	EIF2B2	translation initiation factor eIF-2B subunit beta	03013 RNA transport	Translation	Genetic Information Processing
CUFF.33431.2	K03680	EIF2B4	translation initiation factor eIF-2B subunit delta	03013 RNA transport	Translation	Genetic Information Processing
CUFF.10774.1	K03241	EIF2B3	translation initiation factor eIF-2B subunit gamma	03013 RNA transport	Translation	Genetic Information Processing
CUFF.10009.1	K03243	EIF5B	translation initiation factor 5B	03013 RNA transport	Translation	Genetic Information Processing
CUFF.41687.1	K03260	EIF4G	translation initiation factor 4G	03013 RNA transport	Translation	Genetic Information Processing
CUFF.36048.1	K03259	EIF4E	translation initiation factor 4E	03013 RNA transport	Translation	Genetic Information Processing
CUFF.39206.1	K03257	EIF4A	translation initiation factor 4A	03013 RNA transport	Translation	Genetic Information Processing
CUFF.44952.1	K13126	PABPC	polyadenylate-binding protein	03013 RNA transport	Translation	Genetic Information Processing
CUFF.9622.1	K05749	CYFIP	cytoplasmic FMR1 interacting protein	03013 RNA transport	Translation	Genetic Information Processing
CUFF.29784.1	K12876	RBM8A, Y14	RNA-binding protein 8A	03013 RNA transport	Translation	Genetic Information Processing
CUFF.34961.1	K12877	MAGOH	protein mago nashi	03013 RNA transport	Translation	Genetic Information Processing
CUFF.42648.1	K13025	EIF4A3, FAL1	ATP-dependent RNA helicase [EC:3.6.4.13]	03013 RNA transport	Translation	Genetic Information Processing
CUFF.25633.2	K14324	SAP18	histone deacetylase complex subunit SAP18	03013 RNA transport	Translation	Genetic Information Processing
CUFF.39249.2	K13114	PNN	pinin	03013 RNA transport	Translation	Genetic Information Processing
CUFF.21704.1	K12875	ACIN1, ACINUS	apoptotic chromatin condensation inducer in the nucleus	03013 RNA transport	Translation	Genetic Information Processing
CUFF.34755.1	K14325	RNPS1	RNA-binding protein with serine-rich domain 1	03013 RNA transport	Translation	Genetic Information Processing
CUFF.41490.1	K12881	THOC4, ALY	THO complex subunit 4	03013 RNA transport	Translation	Genetic Information Processing
CUFF.42052.2	K12812	UAP56, BAT1, SUB2	ATP-dependent RNA helicase UAP56/SUB2 [EC:3.6.4.13]	03013 RNA transport	Translation	Genetic Information Processing
CUFF.22154.1	K12878	THOC1	THO complex subunit 1	03013 RNA transport	Translation	Genetic Information Processing
CUFF.43601.1	K12879	THOC2	THO complex subunit 2	03013 RNA transport	Translation	Genetic Information Processing
CUFF.438.2	K13174	THOC5	THO complex subunit 5	03013 RNA transport	Translation	Genetic Information Processing
CUFF.22277.2	K13175	THOC6	THO complex subunit 6	03013 RNA transport	Translation	Genetic Information Processing
CUFF.7556.1	K13176	THOC7	THO complex subunit 7	03013 RNA transport	Translation	Genetic Information Processing
CUFF.38430.1	K12880	THOC3	THO complex subunit 3	03013 RNA transport	Translation	Genetic Information Processing
CUFF.18172.3	K13171	SRRM1, SRM160	serine/arginine repetitive matrix protein 1	03013 RNA transport	Translation	Genetic Information Processing
CUFF.36830.1	K14326	UPF1, RENT1	regulator of nonsense transcripts 1 [EC:3.6.4.-]	03013 RNA transport	Translation	Genetic Information Processing
CUFF.1236.2	K14327	UPF2, RENT2	regulator of nonsense transcripts 2	03013 RNA transport	Translation	Genetic Information Processing
CUFF.34719.1	K14328	UPF3, RENT3	regulator of nonsense transcripts 3	03013 RNA transport	Translation	Genetic Information Processing
CUFF.31027.1	K12882	NCBP1, CBP80	nuclear cap-binding protein subunit 1	03015 mRNA surveillance pathway	Translation	Genetic Information Processing
CUFF.45403.1	K12883	NCBP2, CBP20	nuclear cap-binding protein subunit 2	03015 mRNA surveillance pathway	Translation	Genetic Information Processing
CUFF.34719.1	K14328	UPF3, RENT3	regulator of nonsense transcripts 3	03015 mRNA surveillance pathway	Translation	Genetic Information Processing
CUFF.29784.1	K12876	RBM8A, Y14	RNA-binding protein 8A	03015 mRNA surveillance pathway	Translation	Genetic Information Processing
CUFF.34961.1	K12877	MAGOH	protein mago nashi	03015 mRNA surveillance pathway	Translation	Genetic Information Processing
CUFF.42648.1	K13025	EIF4A3, FAL1	ATP-dependent RNA helicase [EC:3.6.4.13]	03015 mRNA surveillance pathway	Translation	Genetic Information Processing
CUFF.25633.2	K14324	SAP18	histone deacetylase complex subunit SAP18	03015 mRNA surveillance pathway	Translation	Genetic Information Processing
CUFF.39249.2	K13114	PNN	pinin	03015 mRNA surveillance pathway	Translation	Genetic Information Processing
CUFF.21704.1	K12875	ACIN1, ACINUS	apoptotic chromatin condensation inducer in the nucleus	03015 mRNA surveillance pathway	Translation	Genetic Information Processing
CUFF.34755.1	K14325	RNPS1	RNA-binding protein with serine-rich domain 1	03015 mRNA surveillance pathway	Translation	Genetic Information Processing
CUFF.41490.1	K12881	THOC4, ALY	THO complex subunit 4	03015 mRNA surveillance pathway	Translation	Genetic Information Processing
CUFF.42052.2	K12812	UAP56, BAT1, SUB2	ATP-dependent RNA helicase UAP56/SUB2 [EC:3.6.4.13]	03015 mRNA surveillance pathway	Translation	Genetic Information Processing
CUFF.18876.1	K14294	WIBG, PYM	partner of Y14 and mago	03015 mRNA surveillance pathway	Translation	Genetic Information Processing
CUFF.18172.3	K13171	SRRM1, SRM160	serine/arginine repetitive matrix protein 1	03015 mRNA surveillance pathway	Translation	Genetic Information Processing
CUFF.33322.1	K13917	RNGTT	mRNA-capping enzyme [EC:2.7.7.50 3.6.1.-]	03015 mRNA surveillance pathway	Translation	Genetic Information Processing
CUFF.26870.1	K00565	RNMT	mRNA (guanine-N7-)-methyltransferase [EC:2.1.1.56]	03015 mRNA surveillance pathway	Translation	Genetic Information Processing
CUFF.34862.1	K14396	PABPN1, PABP2	polyadenylate-binding protein 2	03015 mRNA surveillance pathway	Translation	Genetic Information Processing
CUFF.40972.1	K14397	NUDT21, CPSF5, CFIM25	cleavage and polyadenylation specificity factor subunit 5	03015 mRNA surveillance pathway	Translation	Genetic Information Processing
CUFF.31976.1	K14398	CPSF6_7	cleavage and polyadenylation specificity factor subunit 6/7	03015 mRNA surveillance pathway	Translation	Genetic Information Processing
CUFF.41395.1	K14376	PAP	poly(A) polymerase [EC:2.7.7.19]	03015 mRNA surveillance pathway	Translation	Genetic Information Processing
CUFF.27459.1	K14399	CLP1, HERB	polyribonucleotide 5'-hydroxyl-kinase [EC:2.7.1.78]	03015 mRNA surveillance pathway	Translation	Genetic Information Processing
CUFF.36651.2	K14400	PCF11	pre-mRNA cleavage complex 2 protein Pcf11	03015 mRNA surveillance pathway	Translation	Genetic Information Processing
CUFF.28746.2	K14401	CPSF1, CFT1	cleavage and polyadenylation specificity factor subunit 1	03015 mRNA surveillance pathway	Translation	Genetic Information Processing
CUFF.33754.1	K14402	CPSF2, CFT2	cleavage and polyadenylation specificity factor subunit 2	03015 mRNA surveillance pathway	Translation	Genetic Information Processing
CUFF.341.2	K14403	CPSF3, YSH1	cleavage and polyadenylation specificity factor subunit 3 [EC:3.1.27.-]	03015 mRNA surveillance pathway	Translation	Genetic Information Processing
CUFF.28159.1	K14404	CPSF4, YTH1	cleavage and polyadenylation specificity factor subunit 4	03015 mRNA surveillance pathway	Translation	Genetic Information Processing
CUFF.40322.1	K14405	FIP1L1, FIP1	pre-mRNA 3'-end-processing factor FIP1	03015 mRNA surveillance pathway	Translation	Genetic Information Processing
CUFF.19727.1	K15542	PFS2	polyadenylation factor subunit 2	03015 mRNA surveillance pathway	Translation	Genetic Information Processing
CUFF.29528.4	K14962	WDR82, SWD2, CPS35	COMPASS component SWD2	03015 mRNA surveillance pathway	Translation	Genetic Information Processing
CUFF.45229.1	K06269	PPP1C	serine/threonine-protein phosphatase PP1 catalytic subunit [EC:3.1.3.16]	03015 mRNA surveillance pathway	Translation	Genetic Information Processing
CUFF.39972.2	K15544	SSU72	RNA polymerase II subunit A C-terminal domain phosphatase SSU72 [EC:3.1.3.16]	03015 mRNA surveillance pathway	Translation	Genetic Information Processing
CUFF.35143.1	K14406	CSTF1	cleavage stimulation factor subunit 1	03015 mRNA surveillance pathway	Translation	Genetic Information Processing
CUFF.40075.2	K14407	CSTF2, RNA15	cleavage stimulation factor subunit 2	03015 mRNA surveillance pathway	Translation	Genetic Information Processing
CUFF.14565.1	K14408	CSTF3, RNA14	cleavage stimulation factor subunit 3	03015 mRNA surveillance pathway	Translation	Genetic Information Processing
CUFF.43838.1	K06100	SYMPK	symplekin	03015 mRNA surveillance pathway	Translation	Genetic Information Processing
CUFF.39222.2	K14411	MSI	RNA-binding protein Musashi	03015 mRNA surveillance pathway	Translation	Genetic Information Processing
CUFF.44952.1	K13126	PABPC	polyadenylate-binding protein	03015 mRNA surveillance pathway	Translation	Genetic Information Processing
CUFF.7393.2	K03265	ETF1, ERF1	peptide chain release factor subunit 1	03015 mRNA surveillance pathway	Translation	Genetic Information Processing
CUFF.36857.1	K03267	ERF3, GSPT	peptide chain release factor subunit 3	03015 mRNA surveillance pathway	Translation	Genetic Information Processing
CUFF.36830.1	K14326	UPF1, RENT1	regulator of nonsense transcripts 1 [EC:3.6.4.-]	03015 mRNA surveillance pathway	Translation	Genetic Information Processing
CUFF.1236.2	K14327	UPF2, RENT2	regulator of nonsense transcripts 2	03015 mRNA surveillance pathway	Translation	Genetic Information Processing
CUFF.30521.1	K08873	SMG1	PI-3-kinase-related kinase SMG-1	03015 mRNA surveillance pathway	Translation	Genetic Information Processing
CUFF.32178.1	K14409	SMG7, EST1C	protein SMG7	03015 mRNA surveillance pathway	Translation	Genetic Information Processing
CUFF.44274.1	K04382	PPP2C	serine/threonine-protein phosphatase 2A catalytic subunit [EC:3.1.3.16]	03015 mRNA surveillance pathway	Translation	Genetic Information Processing
CUFF.38499.1	K03456	PPP2R1	serine/threonine-protein phosphatase 2A regulatory subunit A	03015 mRNA surveillance pathway	Translation	Genetic Information Processing
CUFF.8910.2	K04354	PPP2R2	serine/threonine-protein phosphatase 2A regulatory subunit B	03015 mRNA surveillance pathway	Translation	Genetic Information Processing
CUFF.36099.3	K11583	PPP2R3	serine/threonine-protein phosphatase 2A regulatory subunit B''	03015 mRNA surveillance pathway	Translation	Genetic Information Processing
CUFF.44880.4	K11584	PPP2R5	serine/threonine-protein phosphatase 2A regulatory subunit B'	03015 mRNA surveillance pathway	Translation	Genetic Information Processing
CUFF.42440.1	K14416	HBS1	elongation factor 1 alpha-like protein	03015 mRNA surveillance pathway	Translation	Genetic Information Processing
CUFF.18930.1	K06965	PELO, DOM34, pelA	protein pelota	03015 mRNA surveillance pathway	Translation	Genetic Information Processing
CUFF.30860.1	K03115	CSNK2B	casein kinase II subunit beta	03008 Ribosome biogenesis in eukaryotes	Translation	Genetic Information Processing
CUFF.27991.1	K03097	CSNK2A	casein kinase II subunit alpha [EC:2.7.11.1]	03008 Ribosome biogenesis in eukaryotes	Translation	Genetic Information Processing
CUFF.30452.1	K14544	UTP22, NOL6	U3 small nucleolar RNA-associated protein 22	03008 Ribosome biogenesis in eukaryotes	Translation	Genetic Information Processing
CUFF.30155.2	K14545	RRP7	ribosomal RNA-processing protein 7	03008 Ribosome biogenesis in eukaryotes	Translation	Genetic Information Processing
CUFF.24555.1	K14546	UTP5, WDR43	U3 small nucleolar RNA-associated protein 5	03008 Ribosome biogenesis in eukaryotes	Translation	Genetic Information Processing
CUFF.40947.1	K14548	UTP4, CIRH1A	U3 small nucleolar RNA-associated protein 4	03008 Ribosome biogenesis in eukaryotes	Translation	Genetic Information Processing
CUFF.28221.1	K14549	UTP15	U3 small nucleolar RNA-associated protein 15	03008 Ribosome biogenesis in eukaryotes	Translation	Genetic Information Processing
CUFF.17152.1	K14550	UTP10, HEATR1	U3 small nucleolar RNA-associated protein 10	03008 Ribosome biogenesis in eukaryotes	Translation	Genetic Information Processing
CUFF.9528.1	K14552	NAN1, UTP17, WDR75	NET1-associated nuclear protein 1 (U3 small nucleolar RNA-associated protein 17)	03008 Ribosome biogenesis in eukaryotes	Translation	Genetic Information Processing
CUFF.17516.1	K14553	UTP18	U3 small nucleolar RNA-associated protein 18	03008 Ribosome biogenesis in eukaryotes	Translation	Genetic Information Processing
CUFF.35294.3	K14554	UTP21, WDR36	U3 small nucleolar RNA-associated protein 21	03008 Ribosome biogenesis in eukaryotes	Translation	Genetic Information Processing
CUFF.39368.1	K14555	UTP13, TBL3	U3 small nucleolar RNA-associated protein 13	03008 Ribosome biogenesis in eukaryotes	Translation	Genetic Information Processing
CUFF.4708.1	K14556	DIP2, UTP12, WDR3	U3 small nucleolar RNA-associated protein 12	03008 Ribosome biogenesis in eukaryotes	Translation	Genetic Information Processing
CUFF.967.1	K14557	UTP6	U3 small nucleolar RNA-associated protein 6	03008 Ribosome biogenesis in eukaryotes	Translation	Genetic Information Processing
CUFF.14965.1	K14558	PWP2, UTP1	periodic tryptophan protein 2	03008 Ribosome biogenesis in eukaryotes	Translation	Genetic Information Processing
CUFF.28399.1	K14559	MPP10	U3 small nucleolar RNA-associated protein MPP10	03008 Ribosome biogenesis in eukaryotes	Translation	Genetic Information Processing
CUFF.2198.1	K14560	IMP3	U3 small nucleolar ribonucleoprotein protein IMP3	03008 Ribosome biogenesis in eukaryotes	Translation	Genetic Information Processing
CUFF.32499.1	K14561	IMP4	U3 small nucleolar ribonucleoprotein protein IMP4	03008 Ribosome biogenesis in eukaryotes	Translation	Genetic Information Processing
CUFF.41089.1	K14563	NOP1, FBL	rRNA 2'-O-methyltransferase fibrillarin [EC:2.1.1.-]	03008 Ribosome biogenesis in eukaryotes	Translation	Genetic Information Processing
CUFF.24069.1	K14564	NOP56	nucleolar protein 56	03008 Ribosome biogenesis in eukaryotes	Translation	Genetic Information Processing
CUFF.24108.1	K14565	NOP58	nucleolar protein 58	03008 Ribosome biogenesis in eukaryotes	Translation	Genetic Information Processing
CUFF.35597.1	K12845	SNU13, NHP2L	U4/U6 small nuclear ribonucleoprotein SNU13	03008 Ribosome biogenesis in eukaryotes	Translation	Genetic Information Processing
CUFF.16874.1	K11131	DKC1, NOLA4, CBF5	H/ACA ribonucleoprotein complex subunit 4 [EC:5.4.99.-]	03008 Ribosome biogenesis in eukaryotes	Translation	Genetic Information Processing
CUFF.38528.1	K11129	NHP2, NOLA2	H/ACA ribonucleoprotein complex subunit 2	03008 Ribosome biogenesis in eukaryotes	Translation	Genetic Information Processing
CUFF.14147.1	K11128	GAR1, NOLA1	H/ACA ribonucleoprotein complex subunit 1	03008 Ribosome biogenesis in eukaryotes	Translation	Genetic Information Processing
CUFF.17602.1	K11130	NOP10, NOLA3	H/ACA ribonucleoprotein complex subunit 3	03008 Ribosome biogenesis in eukaryotes	Translation	Genetic Information Processing
CUFF.45221.1	K14566	UTP24, FCF1	U3 small nucleolar RNA-associated protein 24	03008 Ribosome biogenesis in eukaryotes	Translation	Genetic Information Processing
CUFF.36427.1	K14567	UTP14	U3 small nucleolar RNA-associated protein 14	03008 Ribosome biogenesis in eukaryotes	Translation	Genetic Information Processing
CUFF.38875.1	K14568	EMG1, NEP1	rRNA small subunit pseudouridine methyltransferase Nep1 [EC:2.1.1.260]	03008 Ribosome biogenesis in eukaryotes	Translation	Genetic Information Processing
CUFF.24133.1	K14569	BMS1	ribosome biogenesis protein BMS1	03008 Ribosome biogenesis in eukaryotes	Translation	Genetic Information Processing
CUFF.22246.1	K14521	NAT10, KRE33	N-acetyltransferase 10 [EC:2.3.1.-]	03008 Ribosome biogenesis in eukaryotes	Translation	Genetic Information Processing
CUFF.14481.1	K11108	RCL1	RNA 3'-terminal phosphate cyclase-like protein	03008 Ribosome biogenesis in eukaryotes	Translation	Genetic Information Processing
CUFF.10049.1	K01164	POP1	ribonuclease P/MRP protein subunit POP1 [EC:3.1.26.5]	03008 Ribosome biogenesis in eukaryotes	Translation	Genetic Information Processing
CUFF.8023.3	K03538	POP4, RPP29	ribonuclease P protein subunit POP4 [EC:3.1.26.5]	03008 Ribosome biogenesis in eukaryotes	Translation	Genetic Information Processing
CUFF.29103.2	K03537	POP5	ribonuclease P/MRP protein subunit POP5 [EC:3.1.26.5]	03008 Ribosome biogenesis in eukaryotes	Translation	Genetic Information Processing
CUFF.37661.2	K03539	RPP1, RPP30	ribonuclease P/MRP protein subunit RPP1 [EC:3.1.26.5]	03008 Ribosome biogenesis in eukaryotes	Translation	Genetic Information Processing
CUFF.24980.1	K14570	REX1, REXO1, RNH70	RNA exonuclease 1 [EC:3.1.-.-]	03008 Ribosome biogenesis in eukaryotes	Translation	Genetic Information Processing
CUFF.13224.2	K13288	orn, REX2, REXO2	oligoribonuclease [EC:3.1.-.-]	03008 Ribosome biogenesis in eukaryotes	Translation	Genetic Information Processing
CUFF.10842.1	K12619	XRN2, RAT1	5'-3' exoribonuclease 2 [EC:3.1.13.-]	03008 Ribosome biogenesis in eukaryotes	Translation	Genetic Information Processing
CUFF.32376.1	K06943	NOG1	nucleolar GTP-binding protein	03008 Ribosome biogenesis in eukaryotes	Translation	Genetic Information Processing
CUFF.40934.1	K14537	NUG2, GNL2	nuclear GTP-binding protein	03008 Ribosome biogenesis in eukaryotes	Translation	Genetic Information Processing
CUFF.21578.1	K14538	NUG1, GNL3	nuclear GTP-binding protein	03008 Ribosome biogenesis in eukaryotes	Translation	Genetic Information Processing
CUFF.18599.1	K14571	RIX7, NVL	ribosome biogenesis ATPase	03008 Ribosome biogenesis in eukaryotes	Translation	Genetic Information Processing
CUFF.18638.1	K14572	MDN1, REA1	midasin	03008 Ribosome biogenesis in eukaryotes	Translation	Genetic Information Processing
CUFF.28530.2	K14573	NOP4, RBM28	nucleolar protein 4	03008 Ribosome biogenesis in eukaryotes	Translation	Genetic Information Processing
CUFF.12572.1	K11883	NOB1	RNA-binding protein NOB1	03008 Ribosome biogenesis in eukaryotes	Translation	Genetic Information Processing
CUFF.28661.1	K07936	RAN	GTP-binding nuclear protein Ran	03008 Ribosome biogenesis in eukaryotes	Translation	Genetic Information Processing
CUFF.12734.1	K14290	XPO1, CRM1	exportin-1	03008 Ribosome biogenesis in eukaryotes	Translation	Genetic Information Processing
CUFF.24021.1	K07562	NMD3	nonsense-mediated mRNA decay protein 3	03008 Ribosome biogenesis in eukaryotes	Translation	Genetic Information Processing
CUFF.27678.2	K03264	EIF6	translation initiation factor 6	03008 Ribosome biogenesis in eukaryotes	Translation	Genetic Information Processing
CUFF.14344.1	K14574	SDO1, SBDS	ribosome maturation protein SDO1	03008 Ribosome biogenesis in eukaryotes	Translation	Genetic Information Processing
CUFF.9850.1	K14536	RIA1	ribosome assembly protein 1 [EC:3.6.5.-]	03008 Ribosome biogenesis in eukaryotes	Translation	Genetic Information Processing
CUFF.33391.1	K14539	LSG1	large subunit GTPase 1 [EC:3.6.1.-]	03008 Ribosome biogenesis in eukaryotes	Translation	Genetic Information Processing
CUFF.44786.1	K18532	AK6, FAP7	adenylate kinase [EC:2.7.4.3]	03008 Ribosome biogenesis in eukaryotes	Translation	Genetic Information Processing
CUFF.43183.1	K07178	RIOK1	RIO kinase 1 [EC:2.7.11.1]	03008 Ribosome biogenesis in eukaryotes	Translation	Genetic Information Processing
CUFF.6169.1	K07179	RIOK2	RIO kinase 2 [EC:2.7.11.1]	03008 Ribosome biogenesis in eukaryotes	Translation	Genetic Information Processing
CUFF.36611.1	K03217	yidC, spoIIIJ, OXA1	YidC/Oxa1 family membrane protein insertase	03060 Protein export	Folding, sorting and degradation	Genetic Information Processing
CUFF.40219.1	K03070	secA	preprotein translocase subunit SecA	03060 Protein export	Folding, sorting and degradation	Genetic Information Processing
CUFF.37132.1	K03106	SRP54, ffh	signal recognition particle subunit SRP54	03060 Protein export	Folding, sorting and degradation	Genetic Information Processing
CUFF.4663.3	K03110	ftsY	fused signal recognition particle receptor	03060 Protein export	Folding, sorting and degradation	Genetic Information Processing
CUFF.31326.2	K10956	SEC61A	protein transport protein SEC61 subunit alpha	03060 Protein export	Folding, sorting and degradation	Genetic Information Processing
CUFF.43858.1	K09481	SEC61B, SBH2	protein transport protein SEC61 subunit beta	03060 Protein export	Folding, sorting and degradation	Genetic Information Processing
CUFF.41164.1	K07342	SEC61G, SSS1, secE	protein transport protein SEC61 subunit gamma and related proteins	03060 Protein export	Folding, sorting and degradation	Genetic Information Processing
CUFF.2078.1	K12275	SEC62	translocation protein SEC62	03060 Protein export	Folding, sorting and degradation	Genetic Information Processing
CUFF.27335.2	K09540	SEC63	translocation protein SEC63	03060 Protein export	Folding, sorting and degradation	Genetic Information Processing
CUFF.23468.1	K09490	HSPA5, BIP	heat shock 70kDa protein 5	03060 Protein export	Folding, sorting and degradation	Genetic Information Processing
CUFF.9894.1	K03109	SRP9	signal recognition particle subunit SRP9	03060 Protein export	Folding, sorting and degradation	Genetic Information Processing
CUFF.30157.1	K03104	SRP14	signal recognition particle subunit SRP14	03060 Protein export	Folding, sorting and degradation	Genetic Information Processing
CUFF.20064.1	K03108	SRP72	signal recognition particle subunit SRP72	03060 Protein export	Folding, sorting and degradation	Genetic Information Processing
CUFF.14554.1	K03107	SRP68	signal recognition particle subunit SRP68	03060 Protein export	Folding, sorting and degradation	Genetic Information Processing
CUFF.45395.3	K03105	SRP19	signal recognition particle subunit SRP19	03060 Protein export	Folding, sorting and degradation	Genetic Information Processing
CUFF.26256.1	K13431	SRPR	signal recognition particle receptor subunit alpha	03060 Protein export	Folding, sorting and degradation	Genetic Information Processing
CUFF.4019.1	K12272	SRPRB, SRP102	signal recognition particle receptor subunit beta	03060 Protein export	Folding, sorting and degradation	Genetic Information Processing
CUFF.35219.1	K03116	tatA	sec-independent protein translocase protein TatA	03060 Protein export	Folding, sorting and degradation	Genetic Information Processing
CUFF.33529.2	K03118	tatC	sec-independent protein translocase protein TatC	03060 Protein export	Folding, sorting and degradation	Genetic Information Processing
CUFF.45258.1	K03100	lepB	signal peptidase I [EC:3.4.21.89]	03060 Protein export	Folding, sorting and degradation	Genetic Information Processing
CUFF.29523.2	K12946	SPCS1	signal peptidase complex subunit 1 [EC:3.4.-.-]	03060 Protein export	Folding, sorting and degradation	Genetic Information Processing
CUFF.36884.1	K12947	SPCS2, SPC2	signal peptidase complex subunit 2 [EC:3.4.-.-]	03060 Protein export	Folding, sorting and degradation	Genetic Information Processing
CUFF.32186.1	K12948	SPCS3, SPC3	signal peptidase complex subunit 3 [EC:3.4.-.-]	03060 Protein export	Folding, sorting and degradation	Genetic Information Processing
CUFF.32627.2	K13280	SEC11, sipW	signal peptidase, endoplasmic reticulum-type [EC:3.4.-.-]	03060 Protein export	Folding, sorting and degradation	Genetic Information Processing
CUFF.19476.1	K09647	IMP1	mitochondrial inner membrane protease subunit 1 [EC:3.4.21.-]	03060 Protein export	Folding, sorting and degradation	Genetic Information Processing
CUFF.9174.2	K09648	IMP2	mitochondrial inner membrane protease subunit 2 [EC:3.4.21.-]	03060 Protein export	Folding, sorting and degradation	Genetic Information Processing
CUFF.31326.2	K10956	SEC61A	protein transport protein SEC61 subunit alpha	04141 Protein processing in endoplasmic reticulum	Folding, sorting and degradation	Genetic Information Processing
CUFF.43858.1	K09481	SEC61B, SBH2	protein transport protein SEC61 subunit beta	04141 Protein processing in endoplasmic reticulum	Folding, sorting and degradation	Genetic Information Processing
CUFF.41164.1	K07342	SEC61G, SSS1, secE	protein transport protein SEC61 subunit gamma and related proteins	04141 Protein processing in endoplasmic reticulum	Folding, sorting and degradation	Genetic Information Processing
CUFF.2078.1	K12275	SEC62	translocation protein SEC62	04141 Protein processing in endoplasmic reticulum	Folding, sorting and degradation	Genetic Information Processing
CUFF.27335.2	K09540	SEC63	translocation protein SEC63	04141 Protein processing in endoplasmic reticulum	Folding, sorting and degradation	Genetic Information Processing
CUFF.34576.1	K12666	OST1, RPN1	oligosaccharyltransferase complex subunit alpha (ribophorin I)	04141 Protein processing in endoplasmic reticulum	Folding, sorting and degradation	Genetic Information Processing
CUFF.36109.1	K12667	SWP1, RPN2	oligosaccharyltransferase complex subunit delta (ribophorin II)	04141 Protein processing in endoplasmic reticulum	Folding, sorting and degradation	Genetic Information Processing
CUFF.34767.1	K12668	OST2, DAD1	oligosaccharyltransferase complex subunit epsilon	04141 Protein processing in endoplasmic reticulum	Folding, sorting and degradation	Genetic Information Processing
CUFF.9429.1	K12669	OST3, OST6	oligosaccharyltransferase complex subunit gamma	04141 Protein processing in endoplasmic reticulum	Folding, sorting and degradation	Genetic Information Processing
CUFF.35266.1	K12670	WBP1	oligosaccharyltransferase complex subunit beta	04141 Protein processing in endoplasmic reticulum	Folding, sorting and degradation	Genetic Information Processing
CUFF.42527.1	K07151	STT3	dolichyl-diphosphooligosaccharide--protein glycosyltransferase [EC:2.4.99.18]	04141 Protein processing in endoplasmic reticulum	Folding, sorting and degradation	Genetic Information Processing
CUFF.32234.1	K01228	GCS1	mannosyl-oligosaccharide glucosidase [EC:3.2.1.106]	04141 Protein processing in endoplasmic reticulum	Folding, sorting and degradation	Genetic Information Processing
CUFF.18676.1	K14001	SIL1, SLS1	nucleotide exchange factor SIL1	04141 Protein processing in endoplasmic reticulum	Folding, sorting and degradation	Genetic Information Processing
CUFF.38840.1	K09486	HYOU1	hypoxia up-regulated 1	04141 Protein processing in endoplasmic reticulum	Folding, sorting and degradation	Genetic Information Processing
CUFF.23468.1	K09490	HSPA5, BIP	heat shock 70kDa protein 5	04141 Protein processing in endoplasmic reticulum	Folding, sorting and degradation	Genetic Information Processing
CUFF.23014.1	K09517	DNAJB11	DnaJ homolog subfamily B member 11	04141 Protein processing in endoplasmic reticulum	Folding, sorting and degradation	Genetic Information Processing
CUFF.43851.1	K09523	DNAJC3	DnaJ homolog subfamily C member 3	04141 Protein processing in endoplasmic reticulum	Folding, sorting and degradation	Genetic Information Processing
CUFF.32268.1	K09487	HSP90B, TRA1	heat shock protein 90kDa beta	04141 Protein processing in endoplasmic reticulum	Folding, sorting and degradation	Genetic Information Processing
CUFF.17823.1	K05546	GANAB	alpha 1,3-glucosidase [EC:3.2.1.84]	04141 Protein processing in endoplasmic reticulum	Folding, sorting and degradation	Genetic Information Processing
CUFF.40442.1	K08288	PRKCSH	protein kinase C substrate 80K-H	04141 Protein processing in endoplasmic reticulum	Folding, sorting and degradation	Genetic Information Processing
CUFF.23045.1	K08054	CANX	calnexin	04141 Protein processing in endoplasmic reticulum	Folding, sorting and degradation	Genetic Information Processing
CUFF.40268.1	K08057	CALR	calreticulin	04141 Protein processing in endoplasmic reticulum	Folding, sorting and degradation	Genetic Information Processing
CUFF.45051.1	K01230	MAN1	mannosyl-oligosaccharide alpha-1,2-mannosidase [EC:3.2.1.113]	04141 Protein processing in endoplasmic reticulum	Folding, sorting and degradation	Genetic Information Processing
CUFF.39174.1	K14003	PREB, SEC12	prolactin regulatory element-binding protein	04141 Protein processing in endoplasmic reticulum	Folding, sorting and degradation	Genetic Information Processing
CUFF.40256.1	K07953	SAR1	GTP-binding protein SAR1 [EC:3.6.5.-]	04141 Protein processing in endoplasmic reticulum	Folding, sorting and degradation	Genetic Information Processing
CUFF.30819.1	K14004	SEC13	protein transport protein SEC13	04141 Protein processing in endoplasmic reticulum	Folding, sorting and degradation	Genetic Information Processing
CUFF.16318.2	K14005	SEC31	protein transport protein SEC31	04141 Protein processing in endoplasmic reticulum	Folding, sorting and degradation	Genetic Information Processing
CUFF.36191.1	K14006	SEC23	protein transport protein SEC23	04141 Protein processing in endoplasmic reticulum	Folding, sorting and degradation	Genetic Information Processing
CUFF.32241.1	K14007	SEC24	protein transport protein SEC24	04141 Protein processing in endoplasmic reticulum	Folding, sorting and degradation	Genetic Information Processing
CUFF.17327.1	K11718	HUGT	UDP-glucose:glycoprotein glucosyltransferase [EC:2.4.1.-]	04141 Protein processing in endoplasmic reticulum	Folding, sorting and degradation	Genetic Information Processing
CUFF.22148.1	K10084	EDEM1	ER degradation enhancer, mannosidase alpha-like 1	04141 Protein processing in endoplasmic reticulum	Folding, sorting and degradation	Genetic Information Processing
CUFF.33089.1	K10085	EDEM2	ER degradation enhancer, mannosidase alpha-like 2	04141 Protein processing in endoplasmic reticulum	Folding, sorting and degradation	Genetic Information Processing
[truncated: 586 more rows]
