# Supplementary material for: Dataset of transcriptome assembly of date palm embryogenic calli and functional annotation
Source: Data Brief. 2020 May 25;31:105760. doi: 10.1016/j.dib.2020.105760 (PMC7270187; doi:10.1016/j.dib.2020.105760)
Supplement: Supplementary file 7 [file mmc7.xlsx]

## Sheet: Sheet1
Supplementary table S5: Transcripts related to somatic embryogenesis
Transcript_ID	E_value	yourlist:M201506082G72WHXV1O	Entry	Entry name	Protein names	Gene names	Organism
CUFF.19486.1	8e-95	658309428	D5L0Z5	D5L0Z5_MALDO	AP2 domain class transcription factor	AP2D11	Malus domestica (Apple) (Pyrus malus)
CUFF.36962.1	4e-93	658309428	D5L0Z5	D5L0Z5_MALDO	AP2 domain class transcription factor	AP2D11	Malus domestica (Apple) (Pyrus malus)
CUFF.7765.1	5e-41	226492461	B6SQD8	B6SQD8_MAIZE	AP2 domain containing protein	NA	Zea mays (Maize)
CUFF.39229.1	9e-30	224084862	B9H7D0	B9H7D0_POPTR	AP2 domain-containing transcription factor family protein	POPTR_0005s15830g	Populus trichocarpa (Western balsam poplar) (Populus balsamifera subsp. trichocarpa)
CUFF.32978.1	4e-83	590686493	A0A061E0U4	A0A061E0U4_THECC	AP2/B3-like transcriptional factor family protein, putative	TCM_007039	Theobroma cacao (Cacao) (Cocoa)
CUFF.34854.1	2e-46	590592850	A0A061FC70	A0A061FC70_THECC	AP2/B3-like transcriptional factor family protein, putative isoform 1	TCM_033936	Theobroma cacao (Cacao) (Cocoa)
CUFF.21844.1	2e-54	590624036	A0A061GFB6	A0A061GFB6_THECC	AP2/ERF domain-containing transcription factor, putative	TCM_029772	Theobroma cacao (Cacao) (Cocoa)
CUFF.21844.2	2e-54	590624036	A0A061GFB6	A0A061GFB6_THECC	AP2/ERF domain-containing transcription factor, putative	TCM_029772	Theobroma cacao (Cacao) (Cocoa)
CUFF.21844.3	2e-54	590624036	A0A061GFB6	A0A061GFB6_THECC	AP2/ERF domain-containing transcription factor, putative	TCM_029772	Theobroma cacao (Cacao) (Cocoa)
CUFF.30672.1	2e-39	255543387	B9RGP7	B9RGP7_RICCO	AP2-type transcription factor	RcWRI3 RCOM_1442620	Ricinus communis (Castor bean)
CUFF.3273.1	0	225443952	F6HLU4	F6HLU4_VITVI	Auxin response factor	VIT_10s0003g04100	Vitis vinifera (Grape)
CUFF.25941.1	0	225443952	F6HLU4	F6HLU4_VITVI	Auxin response factor	VIT_10s0003g04100	Vitis vinifera (Grape)
CUFF.36526.1	0	225443952	F6HLU4	F6HLU4_VITVI	Auxin response factor	VIT_10s0003g04100	Vitis vinifera (Grape)
CUFF.7221.1	0	225456475	D7SH69	D7SH69_VITVI	Auxin response factor	VIT_17s0000g00320	Vitis vinifera (Grape)
CUFF.29646.1	0	225456475	D7SH69	D7SH69_VITVI	Auxin response factor	VIT_17s0000g00320	Vitis vinifera (Grape)
CUFF.30018.1	0	225456475	D7SH69	D7SH69_VITVI	Auxin response factor	VIT_17s0000g00320	Vitis vinifera (Grape)
CUFF.30018.2	0	225456475	D7SH69	D7SH69_VITVI	Auxin response factor	VIT_17s0000g00320	Vitis vinifera (Grape)
CUFF.41544.1	0	225456475	D7SH69	D7SH69_VITVI	Auxin response factor	VIT_17s0000g00320	Vitis vinifera (Grape)
CUFF.41544.2	0	225456475	D7SH69	D7SH69_VITVI	Auxin response factor	VIT_17s0000g00320	Vitis vinifera (Grape)
CUFF.36527.1	5e-38	226501654	B8A0C3	B8A0C3_MAIZE	Auxin response factor	AY110827	Zea mays (Maize)
CUFF.21815.1	0	242088827	C5YVJ4	C5YVJ4_SORBI	Auxin response factor	Sb09g028450 SORBIDRAFT_09g028450	Sorghum bicolor (Sorghum) (Sorghum vulgare)
CUFF.3275.1	6e-112	255584509	B9T414	B9T414_RICCO	Auxin response factor	RCOM_0485460	Ricinus communis (Castor bean)
CUFF.36528.1	5e-80	255584509	B9T414	B9T414_RICCO	Auxin response factor	RCOM_0485460	Ricinus communis (Castor bean)
CUFF.22017.1	3e-149	357123645	I1GWQ9	I1GWQ9_BRADI	Auxin response factor	BRADI1G34340	Brachypodium distachyon (Purple false brome) (Trachynia distachya)
CUFF.5220.1	3e-25	460413831	K4DF01	K4DF01_SOLLC	Auxin response factor	Solyc12g042070.1	Solanum lycopersicum (Tomato) (Lycopersicon esculentum)
CUFF.20740.1	5e-14	565439161	R0GVY9	R0GVY9_9BRAS	Auxin response factor	CARUB_v10004139mg	Capsella rubella
CUFF.37286.1	3e-16	566157025	B9GUH0	B9GUH0_POPTR	Auxin response factor	POPTR_0002s09050g	Populus trichocarpa (Western balsam poplar) (Populus balsamifera subsp. trichocarpa)
CUFF.42026.2	7e-107	566158513	U5GLM2	U5GLM2_POPTR	Auxin response factor	POPTR_0002s17350g	Populus trichocarpa (Western balsam poplar) (Populus balsamifera subsp. trichocarpa)
CUFF.27813.1	0	567921708	V4UP50	V4UP50_9ROSI	Auxin response factor	CICLE_v10007286mg	Citrus clementina
CUFF.27813.2	0	567921708	V4UP50	V4UP50_9ROSI	Auxin response factor	CICLE_v10007286mg	Citrus clementina
CUFF.2016.1	0	590622129	A0A061GCH9	A0A061GCH9_THECC	Auxin response factor	TCM_029410	Theobroma cacao (Cacao) (Cocoa)
CUFF.38009.1	1e-29	590624128	A0A061GE40	A0A061GE40_THECC	Auxin response factor	TCM_029792	Theobroma cacao (Cacao) (Cocoa)
CUFF.29187.1	0	590630648	A0A061ET58	A0A061ET58_THECC	Auxin response factor	TCM_022163	Theobroma cacao (Cacao) (Cocoa)
CUFF.41543.1	5e-94	590670665	A0A061FYM7	A0A061FYM7_THECC	Auxin response factor	TCM_014743	Theobroma cacao (Cacao) (Cocoa)
CUFF.12178.1	0	590721131	A0A061DSE7	A0A061DSE7_THECC	Auxin response factor	TCM_005126	Theobroma cacao (Cacao) (Cocoa)
CUFF.42027.1	2e-82	590721131	A0A061DSE7	A0A061DSE7_THECC	Auxin response factor	TCM_005126	Theobroma cacao (Cacao) (Cocoa)
CUFF.42026.1	2e-41	590721135	A0A061DSL8	A0A061DSL8_THECC	Auxin response factor	TCM_005126	Theobroma cacao (Cacao) (Cocoa)
CUFF.36147.1	0	595840619	M5W677	M5W677_PRUPE	Auxin response factor	PRUPE_ppa002195mg	Prunus persica (Peach) (Amygdalus persica)
CUFF.26541.1	1e-180	596286890	M5XYJ1	M5XYJ1_PRUPE	Auxin response factor	PRUPE_ppa003136mg	Prunus persica (Peach) (Amygdalus persica)
CUFF.35470.1	1e-169	596286890	M5XYJ1	M5XYJ1_PRUPE	Auxin response factor	PRUPE_ppa003136mg	Prunus persica (Peach) (Amygdalus persica)
CUFF.4618.2	2e-37	115439547	A4LBC0	LFL1_ORYSJ	B3 domain-containing protein LFL1 (LEC2 and FUSCA3-like protein 1) (OsLFL1)	LFL1 Os01g0713600 LOC_Os01g51610 B1142C05.32	Oryza sativa subsp. japonica (Rice)
CUFF.4618.1	6e-51	115439547	A4LBC0	LFL1_ORYSJ	B3 domain-containing protein LFL1 (LEC2 and FUSCA3-like protein 1) (OsLFL1)	LFL1 Os01g0713600 LOC_Os01g51610 B1142C05.32	Oryza sativa subsp. japonica (Rice)
CUFF.42482.1	3e-40	115461314	Q7XKC5	IDEFH_ORYSJ	B3 domain-containing protein Os04g0676600 (Protein IDEF1 homolog)	Os04g0676600 LOC_Os04g58000 OsJ_16616 OSJNBa0064G10.6	Oryza sativa subsp. japonica (Rice)
CUFF.9415.1	7e-59	590625768	A0A061GGB2	A0A061GGB2_THECC	Late embryogenesis abundant (LEA) hydroxyproline-rich glycoprotein family	TCM_030152	Theobroma cacao (Cacao) (Cocoa)
CUFF.3612.1	8e-151	590585325	A0A061GZH4	A0A061GZH4_THECC	Late embryogenesis abundant (LEA) protein-related	TCM_041047	Theobroma cacao (Cacao) (Cocoa)
CUFF.25220.1	3e-31	590721513	A0A061DTS6	A0A061DTS6_THECC	Late embryogenesis abundant hydroxyproline-rich glycoprotein family, putative	TCM_005206	Theobroma cacao (Cacao) (Cocoa)
CUFF.45191.1	1e-45	590721513	A0A061DTS6	A0A061DTS6_THECC	Late embryogenesis abundant hydroxyproline-rich glycoprotein family, putative	TCM_005206	Theobroma cacao (Cacao) (Cocoa)
CUFF.16177.1	2e-52	357446295	G7IK66	G7IK66_MEDTR	Late embryogenesis abundant protein (Uncharacterized protein)	MTR_2g011350	Medicago truncatula (Barrel medic) (Medicago tribuloides)
CUFF.12076.1	3e-11	255551793	B9RT73	B9RT73_RICCO	Late embryogenesis abundant protein Lea5, putative	RCOM_0681480	Ricinus communis (Castor bean)
CUFF.6163.1	5e-177	590627553	A0A061EQL8	A0A061EQL8_THECC	Late embryogenesis abundant protein, group 2 isoform 1	TCM_021528	Theobroma cacao (Cacao) (Cocoa)
CUFF.32839.1	2e-53	359806904	C6TLT7	C6TLT7_SOYBN	Late-embryogenesis abundant protein 1 (Uncharacterized protein)	LEA-1	Glycine max (Soybean) (Glycine hispida)
CUFF.32839.2	2e-64	359806904	C6TLT7	C6TLT7_SOYBN	Late-embryogenesis abundant protein 1 (Uncharacterized protein)	LEA-1	Glycine max (Soybean) (Glycine hispida)
CUFF.11025.1	9e-156	293333975	Q94EV7	Q94EV7_MAIZE	MAP kinase kinase	mapkk1	Zea mays (Maize)
CUFF.14096.1	2e-149	293333975	Q94EV7	Q94EV7_MAIZE	MAP kinase kinase	mapkk1	Zea mays (Maize)
CUFF.31295.1	1e-146	293333975	Q94EV7	Q94EV7_MAIZE	MAP kinase kinase	mapkk1	Zea mays (Maize)
CUFF.42994.1	4e-150	293333975	Q94EV7	Q94EV7_MAIZE	MAP kinase kinase	mapkk1	Zea mays (Maize)
CUFF.10431.1	3e-33	224142910	B9IKC3	B9IKC3_POPTR	MAP kinase kinase family protein	POPTR_0018s05420g	Populus trichocarpa (Western balsam poplar) (Populus balsamifera subsp. trichocarpa)
CUFF.26799.1	1e-146	224098238	B9HM41	B9HM41_POPTR	MAP kinase phosphatase 1 family protein	POPTR_0008s04970g	Populus trichocarpa (Western balsam poplar) (Populus balsamifera subsp. trichocarpa)
CUFF.12678.1	8e-25	226500952	B6TKI4	B6TKI4_MAIZE	MAPK activating protein (Uncharacterized protein)	umc2329	Zea mays (Maize)
CUFF.21749.1	1e-136	226500952	B6TKI4	B6TKI4_MAIZE	MAPK activating protein (Uncharacterized protein)	umc2329	Zea mays (Maize)
CUFF.44991.2	0	115445219	Q6EUS5	Q6EUS5_ORYSJ	Os02g0236100 protein (Putative SERK1 protein) (cDNA clone:J013129G20, full insert sequence)	OJ1077_A12.16 C68 Os02g0236100	Oryza sativa subsp. japonica (Rice)
CUFF.29003.2	5e-141	297599681	Q6H6S1	Q6H6S1_ORYSJ	Os02g0649400 protein (Putative late embryonic abundant protein EMB8)	P0048B08.22 Os02g0649400	Oryza sativa subsp. japonica (Rice)
CUFF.31078.1	4e-77	115440375	Q8LQM5	GH31_ORYSJ	Probable indole-3-acetic acid-amido synthetase GH3.1 (EC 6.3.2.-) (Auxin-responsive GH3-like protein 1) (OsGH3-1)	GH3.1 Os01g0785400 LOC_Os01g57610 B1070A12.26	Oryza sativa subsp. japonica (Rice)
CUFF.1890.1	1e-29	590594864	A0A061FD30	A0A061FD30_THECC	SAUR-like auxin-responsive protein family, putative	TCM_034344	Theobroma cacao (Cacao) (Cocoa)
CUFF.7844.1	3e-19	590621618	A0A061GK27	A0A061GK27_THECC	SAUR-like auxin-responsive protein family, putative	TCM_029294	Theobroma cacao (Cacao) (Cocoa)
CUFF.9786.1	0	224146461	B9IQM9	B9IQM9_POPTR	Somatic embryogenesis receptor-like kinase 2 family protein	POPTR_0019s11740g	Populus trichocarpa (Western balsam poplar) (Populus balsamifera subsp. trichocarpa)
CUFF.42287.1	3e-63	590708039	A0A061DJ42	A0A061DJ42_THECC	WRKY DNA-binding protein 13	TCM_001282	Theobroma cacao (Cacao) (Cocoa)
CUFF.15478.1	0	590591423	A0A061GYP0	A0A061GYP0_THECC	WRKY DNA-binding protein 33 isoform 1	TCM_042240	Theobroma cacao (Cacao) (Cocoa)
CUFF.20195.1	2e-156	590591423	A0A061GYP0	A0A061GYP0_THECC	WRKY DNA-binding protein 33 isoform 1	TCM_042240	Theobroma cacao (Cacao) (Cocoa)
CUFF.28440.1	3e-164	590591423	A0A061GYP0	A0A061GYP0_THECC	WRKY DNA-binding protein 33 isoform 1	TCM_042240	Theobroma cacao (Cacao) (Cocoa)
CUFF.15477.1	7e-56	590591427	A0A061GZ53	A0A061GZ53_THECC	WRKY DNA-binding protein 33 isoform 2	TCM_042240	Theobroma cacao (Cacao) (Cocoa)
CUFF.30633.1	1e-149	590699660	A0A061EB13	A0A061EB13_THECC	WRKY DNA-binding protein 4, putative isoform 2	TCM_011624	Theobroma cacao (Cacao) (Cocoa)
CUFF.30633.2	3e-152	590699660	A0A061EB13	A0A061EB13_THECC	WRKY DNA-binding protein 4, putative isoform 2	TCM_011624	Theobroma cacao (Cacao) (Cocoa)
CUFF.30633.3	1e-127	590699660	A0A061EB13	A0A061EB13_THECC	WRKY DNA-binding protein 4, putative isoform 2	TCM_011624	Theobroma cacao (Cacao) (Cocoa)
CUFF.20436.1	6e-97	590616170	A0A061GA77	A0A061GA77_THECC	WRKY DNA-binding protein 40, putative isoform 1	TCM_027435	Theobroma cacao (Cacao) (Cocoa)
CUFF.26005.1	1e-98	590616170	A0A061GA77	A0A061GA77_THECC	WRKY DNA-binding protein 40, putative isoform 1	TCM_027435	Theobroma cacao (Cacao) (Cocoa)
CUFF.3015.2	6e-50	590662053	A0A061EQ42	A0A061EQ42_THECC	WRKY DNA-binding protein 48, putative isoform 1	TCM_021400	Theobroma cacao (Cacao) (Cocoa)
CUFF.2415.1	4e-41	590629435	A0A061ER11	A0A061ER11_THECC	WRKY DNA-binding protein 49, putative	TCM_021911	Theobroma cacao (Cacao) (Cocoa)
CUFF.44984.1	2e-27	590623438	A0A061GLF9	A0A061GLF9_THECC	WRKY DNA-binding protein 65, putative	TCM_029654	Theobroma cacao (Cacao) (Cocoa)
CUFF.32471.1	2e-21	590653760	A0A061EIE6	A0A061EIE6_THECC	WRKY DNA-binding protein 70, putative isoform 1	TCM_019689	Theobroma cacao (Cacao) (Cocoa)
CUFF.32472.1	1e-43	590653760	A0A061EIE6	A0A061EIE6_THECC	WRKY DNA-binding protein 70, putative isoform 1	TCM_019689	Theobroma cacao (Cacao) (Cocoa)
CUFF.5442.1	6e-131	590649699	A0A061EM50	A0A061EM50_THECC	WRKY DNA-binding protein 72, putative	TCM_018403	Theobroma cacao (Cacao) (Cocoa)
CUFF.5443.1	2e-46	590649699	A0A061EM50	A0A061EM50_THECC	WRKY DNA-binding protein 72, putative	TCM_018403	Theobroma cacao (Cacao) (Cocoa)
CUFF.42254.1	1e-118	590649699	A0A061EM50	A0A061EM50_THECC	WRKY DNA-binding protein 72, putative	TCM_018403	Theobroma cacao (Cacao) (Cocoa)
CUFF.42254.2	6e-118	590649699	A0A061EM50	A0A061EM50_THECC	WRKY DNA-binding protein 72, putative	TCM_018403	Theobroma cacao (Cacao) (Cocoa)
CUFF.9764.1	4e-70	590647489	A0A061ED35	A0A061ED35_THECC	WRKY DNA-binding protein 75	TCM_017248	Theobroma cacao (Cacao) (Cocoa)
CUFF.11257.1	2e-60	590647489	A0A061ED35	A0A061ED35_THECC	WRKY DNA-binding protein 75	TCM_017248	Theobroma cacao (Cacao) (Cocoa)
CUFF.19235.1	1e-26	590626312	A0A061GGS5	A0A061GGS5_THECC	WRKY family transcription factor	TCM_030268	Theobroma cacao (Cacao) (Cocoa)
CUFF.22623.1	4e-98	590626312	A0A061GGS5	A0A061GGS5_THECC	WRKY family transcription factor	TCM_030268	Theobroma cacao (Cacao) (Cocoa)
CUFF.36990.1	2e-170	590626312	A0A061GGS5	A0A061GGS5_THECC	WRKY family transcription factor	TCM_030268	Theobroma cacao (Cacao) (Cocoa)
CUFF.4006.1	2e-43	590711366	A0A061DTF6	A0A061DTF6_THECC	WRKY family transcription factor	TCM_002087	Theobroma cacao (Cacao) (Cocoa)
CUFF.29325.1	8e-85	590679075	A0A061GD53	A0A061GD53_THECC	WRKY family transcription factor, putative isoform 1	TCM_016426	Theobroma cacao (Cacao) (Cocoa)
CUFF.17337.1	6e-77	526118020	E7BTN1	E7BTN1_VITVI	WRKY transcription factor 4	NA	Vitis vinifera (Grape)
CUFF.19234.1	5e-74	566260049	U7E1N5	U7E1N5_POPTR	WRKY transcription factor 42 family protein	POPTR_0021s00280g	Populus trichocarpa (Western balsam poplar) (Populus balsamifera subsp. trichocarpa)
CUFF.27466.1	9e-45	566170245	B9H5K7	B9H5K7_POPTR	WRKY transcription factor 51 family protein	POPTR_0005s08720g	Populus trichocarpa (Western balsam poplar) (Populus balsamifera subsp. trichocarpa)
CUFF.18226.1	2e-79	255548594	B9RNN4	B9RNN4_RICCO	WRKY transcription factor, putative	RCOM_0919270	Ricinus communis (Castor bean)
CUFF.5159.1	8e-15	255550107	B9RQT5	B9RQT5_RICCO	WRKY transcription factor, putative	RCOM_0706470	Ricinus communis (Castor bean)
CUFF.28534.1	1e-42	255559703	B9S4F2	B9S4F2_RICCO	WRKY transcription factor, putative	RCOM_0689800	Ricinus communis (Castor bean)
CUFF.42236.1	6e-15	351724831	Q2PJS3	Q2PJS3_SOYBN	WRKY21	NA	Glycine max (Soybean) (Glycine hispida)
CUFF.40564.1	2e-70	590640387	A0A061F179	A0A061F179_THECC	WUSCHEL related homeobox 11	TCM_025805	Theobroma cacao (Cacao) (Cocoa)
CUFF.41884.1	2e-94	115440703	Q5QMM3	WOX8_ORYSJ	WUSCHEL-related homeobox 8 (OsWOX8) (Protein WOX13)	WOX8 Os01g0818400 LOC_Os01g60270 P0454H12.31	Oryza sativa subsp. japonica (Rice)
CUFF.35754.1	3e-30	115441115	Q8W0F1	WOX9_ORYSJ	WUSCHEL-related homeobox 9 (OsWOX9) (Protein WOX5) (Quiescent-specific homeobox protein)	WOX9 QHB WOX5 Os01g0854500 LOC_Os01g63510 B1096A10.8 OsJ_004011 P0529E05.42	Oryza sativa subsp. japonica (Rice)
