# Supplementary material for: Dataset of transcriptome assembly of date palm embryogenic calli and functional annotation
Source: Data Brief. 2020 May 25;31:105760. doi: 10.1016/j.dib.2020.105760 (PMC7270187; doi:10.1016/j.dib.2020.105760)
Supplement: Supplementary file 8 [file mmc8.xml]

<?xml version="1.0" encoding="utf-8" standalone="no"?>
<data>
  <datasets>
    <author>rajesh.mk@icar.gov.in</author>
    <type>1</type>
    <dataset>
      <name> Phoenix dactylifera embryogenic callus transcriptome analysis</name>
      <caption />
      <description>RNA-seq dataset  collected from paired-end sequencing of date palm embryogenic calli cDNA library using Illumina HiSeq 2000TM platform. </description>
      <filetype>
        <name />
      </filetype>
      <filesize />
      <source>0</source>
      <sourcename>Original Data</sourcename>
      <access>
        <type>1</type>
        <name>Data available in data repository</name>
        <reponame>NCBI</reponame>
        <PersistentId />
        <deeplinkurl>https://www.ncbi.nlm.nih.gov/sra/SRX474412</deeplinkurl>
      </access>
    </dataset>
  </datasets>
</data>
